# Supplementary material for: Genome survey and high-resolution backcross genetic linkage map construction of the ridgetail white prawn Exopalaemon carinicauda applications to QTL mapping of growth traits
Source: BMC Genomics. 2019 Jul 22;20:598. doi: 10.1186/s12864-019-5981-x (PMC6647322; doi:10.1186/s12864-019-5981-x)
Supplement: Supplementary file 1 — Table S1. Phenotypic data of sequenced individuals from BC1 and reverse BC1 families of E. carinicauda. (XLSX 24 kb) [file 12864_2019_5981_MOESM1_ESM.xlsx]

## Sheet: B
Table S1 Phenotypic data of sequenced individuals
B backcross Family	BL(mm)	CL(mm)	CW(mm)	CH(mm)	BW(g)		B' reverse backcross Family	BL(mm)	CL(mm)	CW(mm)	CH(mm)	BW(g)
B♂	55.3	29.58	7.75	8.13	2.66		B'♂	49.17	26.9	7.33	7.96	1.74
B♀	58.01	33.14	8.25	9.46	2.79		B'♀	62.71	31.2	9.8	10.55	3.7
B001	45.42	22.9	6.41	7.34	1.36		B'001	37.04	20.88	5.57	5.84	0.75
B002	48.47	27.84	6.92	7.88	1.72		B'002	36.64	19.99	5.26	5.94	0.69
B003	47.05	23.87	6.78	7.84	1.5		B'003	32.38	16.91	4.55	5.29	0.5
B004	41.27	22.86	5.83	6.26	1.06		B'004	36.63	18.69	5.36	5.87	0.69
B005	44.53	22.99	6.18	7.05	1.12		B'005	34.62	14.4	4.82	5.22	0.57
B006	51.29	25.21	6.9	7.71	1.87		B'006	33.01	15.42	4.75	4.88	0.49
B007	49.68	28.69	6.91	7.88	1.77		B'007	32.76	16.58	4.72	5.23	0.52
B008	43.26	23.55	5.75	6.77	1.1		B'008	31.35	15.16	3.97	4.91	0.47
B009	51.05	26.65	7.44	8.59	1.86		B'009	28.83	15.1	4.23	4.91	0.34
B010	54.13	29.03	7.66	9.06	2.34		B'010	32.04	15.59	4.52	4.93	0.41
B011	45.37	25.24	6.17	7.3	1.29		B'011	28.33	14.37	4.22	4.65	0.33
B012	40.94	22.88	5.35	6.18	0.97		B'012	27.44	13.6	3.93	4.45	0.29
B013	42.69	25.38	5.71	6.8	1.1		B'013	44.24	23.3	5.75	6.46	1.17
B014	43.36	22.49	6.29	6.9	1.13		B'014	43.99	23.42	6.25	7.2	1.26
B015	43.2	23.99	6.1	6.92	1.16		B'015	39.22	20.94	5.59	6.32	0.86
B016	46.74	26.65	6.47	6.99	1.42		B'016	39.85	21.37	5.1	6.11	0.87
B017	40.9	22.27	5.65	6.15	0.98		B'017	43.48	23.68	5.85	6.49	1.28
B018	41.52	22.15	6.01	6.77	0.97		B'018	39.04	21.54	5.34	6.44	0.87
B019	37.63	20.96	5.29	5.82	0.77		B'019	34.74	18.08	5	5.52	0.63
B020	42.26	22.65	5.9	6.76	1.06		B'020	35.53	16.92	4.72	5.23	0.63
B021	40.17	21.77	5.7	6.12	0.93		B'021	34.35	17.46	4.77	5.36	0.59
B022	39.88	20.28	5.72	6.5	0.92		B'022	37.43	19.47	5.3	5.98	0.71
B023	39.24	19.35	5.29	5.85	0.81		B'023	35.09	17.38	4.8	5.69	0.61
B024	40.81	22.7	5.65	6.28	0.97		B'024	34.24	18.87	1.93	5.57	0.6
B025	40.5	21.24	5.67	6.62	0.95		B'025	36.46	19.96	5.2	5.85	0.73
B026	41.53	22.34	5.61	6.53	0.95		B'026	36.16	15.35	5	5.61	0.67
B027	37.27	20.98	5.45	6.25	0.75		B'027	33.62	18.16	4.93	5.21	0.54
B028	41.55	22.24	5.99	6.42	0.99		B'028	34.17	15.86	4.62	5.4	0.56
B029	37.25	19.66	5.29	5.92	0.72		B'029	35.99	17.95	4.92	5.45	0.64
B030	39.95	19.93	5.43	5.99	0.87		B'030	34.72	19.5	4.74	5.63	0.61
B031	38.64	19.74	5.44	6.12	0.81		B'031	30.98	15.61	4.17	4.92	0.41
B032	40.35	21.04	5.62	6.28	0.86		B'032	33.43	17.31	4.74	5.32	0.55
B033	38.29	17.98	5.02	5.88	0.73		B'033	30.23	16.68	4.5	5.08	0.44
B034	37.9	19.46	5.43	6.28	0.78		B'034	31.71	15.4	4.52	4.83	0.44
B035	33.09	16.66	4.72	5.17	0.52		B'035	34.41	18.42	4.76	5.45	0.56
B036	33.59	16.69	4.8	5.26	0.51		B'036	32.51	17.4	4.72	5.26	0.49
B037	38.61	19.13	5.4	6.25	0.78		B'037	35.75	19.88	5.01	5.35	0.6
B038	37.39	20.44	5.62	6.12	0.77		B'038	32.67	16.57	4.46	5.41	0.52
B039	37.72	19.91	5.42	5.68	0.71		B'039	32.26	16.33	4.62	5.38	0.45
B040	34.85	18.28	5.04	5.76	0.58		B'040	31.24	16.75	4.51	4.86	0.45
B041	32.32	17.02	5.02	5.77	0.53		B'041	31.11	15.6	4.6	4.97	0.41
B042	33.65	17.46	5.04	5.21	0.56		B'042	31.28	15.35	4.12	4.7	0.38
B043	35.41	18.2	4.98	5.57	0.63		B'043	29.25	15.45	4.35	4.94	0.36
B044	31.71	17.5	4.67	5.4	0.47		B'044	28.81	14.98	4.09	4.88	0.33
B045	33.81	17.97	4.96	5.3	0.54		B'045	31.76	15.6	4.34	4.93	0.43
B046	32.66	14.79	4.98	5.42	0.49		B'046	30.32	15.24	4.27	4.88	0.36
B047	32.48	17.19	4.59	5.19	0.49		B'047	29.23	14.6	4.12	4.59	0.35
B048	31.07	15.08	4.18	5.38	0.45		B'048	28.87	13.67	4.1	4.66	0.32
B049	30.74	16.02	4.26	5.3	0.43		B'049	31.18	15.36	4.07	4.92	0.42
B050	31.26	14.78	4.31	5.21	0.43		B'050	31.53	14.82	4.56	5.09	0.42
B051	50.35	26.82	7.35	8.46	1.92		B'051	29.17	16	4.26	4.93	0.38
B052	47.9	26.24	6.94	7.7	1.5		B'052	29.55	16.38	4.11	4.94	0.38
B053	50.04	23.36	7.44	8.24	1.79		B'053	28.52	14.83	4.34	4.7	0.33
B054	44.22	23.87	6.18	7.11	1.21		B'054	30.29	15.42	4.04	4.57	0.39
B055	45.02	25.92	6.28	6.97	1.3		B'055	29.64	15.69	4.11	4.99	0.37
B056	52.08	27.71	7.6	8.58	2		B'056	28.88	15.79	4.19	4.86	0.34
B057	42.78	22.85	6.22	6.77	1.11		B'057	44.39	23.38	6.15	6.4	1.19
B058	39.73	18.45	5.56	6.33	0.92		B'058	40.65	22.86	5.84	6.63	1.01
B059	44.07	24.06	6.38	7.36	1.25		B'059	39.26	21.55	5.6	6.43	0.83
B060	46.59	24.33	6.96	7.29	1.41		B'060	37.33	19.34	5.13	6.48	0.72
B061	44.98	21.95	5.83	6.92	1.25		B'061	45.1	24.83	6.11	7.14	1.23
B062	42.65	24.25	6.03	6.9	1.09		B'062	39.15	21.38	5.56	6.54	0.86
B063	47.52	24.65	6.08	7.45	1.42		B'063	41.22	22.82	5.73	6.29	0.96
B064	41.64	22.31	5.72	6.61	1.03		B'064	39.21	20.64	5.74	6.3	0.89
B065	42.98	20.04	6.29	6.92	1.1		B'065	40.43	21.02	5.71	6.25	0.88
B066	40.23	19.7	5.67	6.27	0.94		B'066	35.98	18.83	5.29	5.85	0.67
B067	39.21	20.13	6.11	6.87	0.92		B'067	41.95	20.96	5.89	6.68	1.07
B068	40.28	19.26	5.78	6.2	0.9		B'068'	34.9	19.03	4.72	5.46	0.6
B069	37.96	19.52	5.38	5.92	0.74		B'069'	35.66	17.83	5.23	5.84	0.64
B070	37.49	19.92	4.93	5.56	0.71		B'070	39.73	21.56	5.26	6.22	0.87
B071	41.07	20.16	5.81	6.34	0.91		B'071	39.33	20.84	5.32	6.08	0.86
B072	39.21	20.57	5.37	6.06	0.85		B'072	36.85	20.19	5.21	5.75	0.72
B073	40	21.64	5.64	6.49	0.9		B'073	36.05	19.01	4.83	5.46	0.66
B074	36.42	16.98	5.28	6.22	0.71		B'074	31.13	16.5	4.26	4.71	0.42
B075	36.54	16.86	4.99	5.73	0.69		B'075	32.41	17.76	4.57	5.38	0.48
B076	41.71	21.83	5.73	6.55	0.98		B'076	35.76	18.7	5.13	5.7	0.67
B077	37	19.53	5.25	6	0.7		B'077	33.49	17.5	4.83	5.32	0.56
B078	38.53	18.91	5.31	6.2	0.79		B'078	33.72	19.46	4.89	5.47	0.57
B079	39.39	21.5	5.44	6.38	0.88		B'079	34.38	16.37	4.86	5.18	0.57
B080	35.82	18.84	5.05	5.82	0.66		B'080	32.39	17.15	4.5	5.42	0.51
B081	41.7	21.28	5.65	6.63	0.87		B'081	33.55	17.59	4.87	5.67	0.55
B082	38.15	18.26	5.54	6.3	0.86		B'082	34.53	17.21	4.96	5.42	0.58
B083	34.31	17.56	5.12	5.5	0.62		B'083	38.9	19.27	5.56	5.92	0.81
B084	33.75	17.78	5.18	5.34	0.58		B'084	38.49	22.25	5.55	6.12	0.84
B085	33.01	16.79	4.62	5.13	0.51		B'085	38.35	20.32	5.17	6.32	0.76
B086	35.2	16.52	5.07	5.48	0.62		B'086	37.65	18.98	5.54	6.03	0.75
B087	34.57	17.79	4.72	5.33	0.55		B'087	35.75	19.52	5.07	6.12	0.66
B088	37.89	19.95	5.33	6.18	0.82		B'088	35.77	19.68	5.38	5.72	0.62
B089	34.93	17.69	4.92	5.55	0.57		B'089	35	17.26	5.23	6.17	0.62
B090	32.72	18.06	4.39	5.28	0.5		B'090	32.16	17.88	4.68	5.5	0.49
B091	34.59	15.89	4.94	5.25	0.56		B'091	34.56	19.39	5.08	5.71	0.6
B092	31.24	14.77	4.05	4.51	0.4		B'092	33.45	16.67	4.68	5.3	0.55
B093	30.07	14.94	4.24	4.86	0.43		B'093	34.18	18.5	4.78	5.63	0.56
B094	33.58	16.52	4.83	5.69	0.56		B'094	36.46	19.43	5.15	6.03	0.69
B095	30.38	14.6	4.41	5.11	0.43		B'095	33.42	18.71	4.62	5.54	0.55
B096	30.39	16.07	4.44	5.12	0.41		B'096	33.62	17.88	4.9	5.56	0.53
B097	31.07	15.41	4.28	4.93	0.42		B'097	36.22	19.94	5.04	5.84	0.67
B098	31.23	16.49	4.47	4.85	0.43		B'098	34.91	18.92	5.18	5.63	0.6
B099	28.82	13.98	4.18	4.58	0.36		B'099	38.21	22.16	5.36	6.26	0.77
B100	29.74	15.4	4.46	4.94	0.39		B'100	35.7	18.24	5.22	5.91	0.62
Mean	39.252	20.4199	5.5446	6.2678	0.9095		Mean	34.7932	18.2034	4.8777	5.5643	0.6202
Std. Deviation	5.78	3.57	0.82	0.94	0.41		Std. Deviation	3.97	2.56	0.62	0.6	0.22

## Sheet: B‘
B'反交家系编号	体长(mm)	头胸甲长(mm)	头胸甲宽(mm)	头胸甲高(mm)	体重(g)
B'♂	49.17	26.9	7.33	7.96	1.74
B'♀	62.71	31.2	9.8	10.55	3.7
B'001	37.04	20.88	5.57	5.84	0.75
B'002	36.64	19.99	5.26	5.94	0.69
B'003	32.38	16.91	4.55	5.29	0.5
B'004	36.63	18.69	5.36	5.87	0.69
B'005	34.62	14.4	4.82	5.22	0.57
B'006	33.01	15.42	4.75	4.88	0.49
B'007	32.76	16.58	4.72	5.23	0.52
B'008	31.35	15.16	3.97	4.91	0.47
B'009	28.83	15.1	4.23	4.91	0.34
B'010	32.04	15.59	4.52	4.93	0.41
B'011	28.33	14.37	4.22	4.65	0.33
B'012	27.44	13.6	3.93	4.45	0.29
B'013	44.24	23.3	5.75	6.46	1.17
B'014	43.99	23.42	6.25	7.2	1.26
B'015	39.22	20.94	5.59	6.32	0.86
B'016	39.85	21.37	5.1	6.11	0.87
B'017	43.48	23.68	5.85	6.49	1.28
B'018	39.04	21.54	5.34	6.44	0.87
B'019	34.74	18.08	5	5.52	0.63
B'020	35.53	16.92	4.72	5.23	0.63
B'021	34.35	17.46	4.77	5.36	0.59
B'022	37.43	19.47	5.3	5.98	0.71
B'023	35.09	17.38	4.8	5.69	0.61
B'024	34.24	18.87	1.93	5.57	0.6
B'025	36.46	19.96	5.2	5.85	0.73
B'026	36.16	15.35	5	5.61	0.67
B'027	33.62	18.16	4.93	5.21	0.54
B'028	34.17	15.86	4.62	5.4	0.56
B'029	35.99	17.95	4.92	5.45	0.64
B'030	34.72	19.5	4.74	5.63	0.61
B'031	30.98	15.61	4.17	4.92	0.41
B'032	33.43	17.31	4.74	5.32	0.55
B'033	30.23	16.68	4.5	5.08	0.44
B'034	31.71	15.4	4.52	4.83	0.44
B'035	34.41	18.42	4.76	5.45	0.56
B'036	32.51	17.4	4.72	5.26	0.49
B'037	35.75	19.88	5.01	5.35	0.6
B'038	32.67	16.57	4.46	5.41	0.52
B'039	32.26	16.33	4.62	5.38	0.45
B'040	31.24	16.75	4.51	4.86	0.45
B'041	31.11	15.6	4.6	4.97	0.41
B'042	31.28	15.35	4.12	4.7	0.38
B'043	29.25	15.45	4.35	4.94	0.36
B'044	28.81	14.98	4.09	4.88	0.33
B'045	31.76	15.6	4.34	4.93	0.43
B'046	30.32	15.24	4.27	4.88	0.36
B'047	29.23	14.6	4.12	4.59	0.35
B'048	28.87	13.67	4.1	4.66	0.32
B'049	31.18	15.36	4.07	4.92	0.42
B'050	31.53	14.82	4.56	5.09	0.42
B'051	29.17	16	4.26	4.93	0.38
B'052	29.55	16.38	4.11	4.94	0.38
B'053	28.52	14.83	4.34	4.7	0.33
B'054	30.29	15.42	4.04	4.57	0.39
B'055	29.64	15.69	4.11	4.99	0.37
B'056	28.88	15.79	4.19	4.86	0.34
B'057	44.39	23.38	6.15	6.4	1.19
B'058	40.65	22.86	5.84	6.63	1.01
B'059	39.26	21.55	5.6	6.43	0.83
B'060	37.33	19.34	5.13	6.48	0.72
B'061	45.1	24.83	6.11	7.14	1.23
B'062	39.15	21.38	5.56	6.54	0.86
B'063	41.22	22.82	5.73	6.29	0.96
B'064	39.21	20.64	5.74	6.3	0.89
B'065	40.43	21.02	5.71	6.25	0.88
B'066	35.98	18.83	5.29	5.85	0.67
B'067	41.95	20.96	5.89	6.68	1.07
B'068'	34.9	19.03	4.72	5.46	0.6
B'069'	35.66	17.83	5.23	5.84	0.64
B'070	39.73	21.56	5.26	6.22	0.87
B'071	39.33	20.84	5.32	6.08	0.86
B'072	36.85	20.19	5.21	5.75	0.72
B'073	36.05	19.01	4.83	5.46	0.66
B'074	31.13	16.5	4.26	4.71	0.42
B'075	32.41	17.76	4.57	5.38	0.48
B'076	35.76	18.7	5.13	5.7	0.67
B'077	33.49	17.5	4.83	5.32	0.56
B'078	33.72	19.46	4.89	5.47	0.57
B'079	34.38	16.37	4.86	5.18	0.57
B'080	32.39	17.15	4.5	5.42	0.51
B'081	33.55	17.59	4.87	5.67	0.55
B'082	34.53	17.21	4.96	5.42	0.58
B'083	38.9	19.27	5.56	5.92	0.81
B'084	38.49	22.25	5.55	6.12	0.84
B'085	38.35	20.32	5.17	6.32	0.76
B'086	37.65	18.98	5.54	6.03	0.75
B'087	35.75	19.52	5.07	6.12	0.66
B'088	35.77	19.68	5.38	5.72	0.62
B'089	35	17.26	5.23	6.17	0.62
B'090	32.16	17.88	4.68	5.5	0.49
B'091	34.56	19.39	5.08	5.71	0.6
B'092	33.45	16.67	4.68	5.3	0.55
B'093	34.18	18.5	4.78	5.63	0.56
B'094	36.46	19.43	5.15	6.03	0.69
B'095	33.42	18.71	4.62	5.54	0.55
B'096	33.62	17.88	4.9	5.56	0.53
B'097	36.22	19.94	5.04	5.84	0.67
B'098	34.91	18.92	5.18	5.63	0.6
B'099	38.21	22.16	5.36	6.26	0.77
B'100	35.7	18.24	5.22	5.91	0.62
