# Supplementary material for: Genome survey and high-resolution backcross genetic linkage map construction of the ridgetail white prawn Exopalaemon carinicauda applications to QTL mapping of growth traits
Source: BMC Genomics. 2019 Jul 22;20:598. doi: 10.1186/s12864-019-5981-x (PMC6647322; doi:10.1186/s12864-019-5981-x)
Supplement: Supplementary file 2 — Table S2. The predicted genes from the genome survey of E. carinicauda. (XLSX 9232 kb) [file 12864_2019_5981_MOESM2_ESM.xlsx]

## Sheet: S2
Table S2 The predicted genes from the genome survey of E. cainicauda
>GeMoMaG039287.1
GGAGTCTGTGTTGGTAACAACCAATACGATACCAAAGTAGCCTTTTACATCTATCCTTCCCTTACTAGTTTGCATGCTACTGTGGCTTCTTTGGTACGTGGAAGAAACTTGTGTGTTCCCTTTCCTCTTCCAAACCTCTCTTCCTCGTCCGCCACCTGTAACTCGTCCACTTCCTCTTCCTTGTCCTCTGCCTCTTACTCATCCGACACCATTAACTTGTCCACTCTCCTTTCCTCGTCTGCCACCTTAAACTCGTCCGCCACCTCTAACTTATCCACTACCTTTTCCTCGTCAGTCTCCTCTTATATTTCTGATACTGAATCTGATGTTCAGCAGACAACCTGGAGTCAGTGTTCCTTTAATTGTAAAACCTCTGGAATAGAGATCAGCTAA
>GeMoMaG033175.1
ATGAGGGGGAGGGGGAGGAGAGGCATAAGGGGGGAGGGTGAATCAATAGAAAGCCTCTCACCCACCCACCCACCCACCCATCCGACTCATCGTCCG
>GeMoMaG011945.1
CTACAACTTCGTCTCGTTCAAAGTCGAATCCATTTCGGCCGAACGCTTTCACAACCTAGAAATGTATCTCGCCTGATCGACTGCAATGTCATCGCCGTGGACTGGCCCGCCGGAACGTCCGTGGTGCAGTACTATGTCGTCGTCGGGAGGGTGGTCTATGTGGCGCAGGACTTGGCCTTATTGTTAAATGTGCTGATGGCCAAGAAAGGCCTCATTATGGGGGACATACATGCCGTCGGGCATTCTCTGGGGGCCCATGTCACCGGTCTGGCGGCGAAAGCGATACCTGCTAGGTTTGGAAGGATCACTGGGTTGGATCCAGCAGGTTTGACTTACCACAACACCGGACCCTCCGAGAGGCTGGACCGCGGGGACGCCGAATACGTCGACGTCATGCAC…
>GeMoMaG024871.1
TTTTCACTTTTAGGAATATCTTTTGTTATAATCATTAGTATTTTATCTTTGATAAATTTTGTTGTGTTTCTTTCCACGCAGCTACCGAACTACAACTTCGTCTCGTTCAAAGTCGAATCCATTTCGGCCGAACGCTTTCACAACCTAGAAATGTATCTCGAATTACTAAGCCTGATCGACTGCAATGTCATCGCCGTGGACTGGCCCGCCGGAACGTCCGTGGTGCAGTACTATGTCGTCGTCGGGAGGGTGGTCTATGTGAAAGGCCTCATTATGGGGGACATACATGCCGTCGGGCATTCTCTGGGGGCCCATGTCACCGGTCTGGCGGCGAAAGCGATACCTGCTAGGTTTGGAAGGATCACTGGGTTGGATCCAGCAGGTTTGACTTACCACAAC…
>GeMoMaG033413.1
TTCACTTTTAGGAATATCTTTTGTTATAATCAGTTTAGTATTTTATCTTTGATAAATTTTGTTGTGTTTCTTTCCACGCAGCTACCGAACTACAACTTCGTCTCGTTCAAAGTCGAATCCATTTCGGCCGAACGCTTTCACAACCTAGAAATGTATCTCGAATTACTAAGCCTGATCGACTGCAATGTCATCGCCGTGGACTGGCCCGCCGGAACGTCCGTGGTGCAGTACTATGTCGTCGTCGGGAGGGTGGTCTATGTGAAAGGCCTCATTATGGGGGACATACATGCCGTCGGGCATTCTCTGGGGGCCCATGTCACCGGTCTGGCGGCGAAAGCGATACCTGCTAGGTTTGGAAGGATCACTGGGTTGGATCCAGCAGGTTTGACTTACCACAAC…
>GeMoMaG040023.1
AAAACTGTGACTTGGATAAGGAGGCTGGCCCTTGGTGTGGACACTGTCAAATATAAACATAGAAAGATATGGATACAGAGTGAAGCCGGTTGGAAAGCAAACACAGGGTTGAGACTTAAATTACTAAGCCTGATCGACTGCAATGTCATCGCCGTGGACTGGCCCGCCGGAACGTCCGTGGTGCAGTACTATGTCGTCGTCGGGAGGGTGGTCTATGTGGCGCAGGACTTGGCCTTATTGTTAAATGTGCTGATGGCCAAGAAAGGCCTCATTATGGGGGACATACATGCCGTCGGGCATTCTCTGGGGGCCCATGTCACCGGTCTGGCGGCGAAAGCGATACCTGCTAGGTTTGGAAGGATCACTGGGTTGGATCCAGCAGGTTTGACTTACCACAAC…
>GeMoMaG035572.1
AACCACAGTAAAATGTCGGGTATCTGTAAGACTAGAACTGTACCTTGGCTCAAGGTGCCTTTGAATAAACGGGTCTCAAAGGTAACCTGTGGGTCTCCCAAGACTTTCTATGTTACAGAAACTATATTTATACCTCATAGGGATAAGAAAGGGTTTACACCTCTAATCTTAGCAGCAACAGCAGGTCATAGCAAAGTGGTTGAGACATTGTTAAATTCTGGTGCACACATCGAGGCGCAGTCAGAGCGTACCAAGGATACTCCTTTATCCTTGGCATGCTCTGGCGGTAGGTACGAGGTTGTAGAGATATTGCTGCAAAGAGGAGCTAACAAGGAGCACCGCAATGTATCCGACTACACTCCGCTCAGTCTAGCAGCATCCGGGGGCTTTGTGAACATC…
>GeMoMaG053301.1
TCGCTTGTGAGATGGGCTCAAACTTCCTGCTGCATAAGAACTTCGAAACCACATCCAAATTCCAAGCCGGGGGTCTCAATTGTGTCTTGCTTAGTCGTTTCAAACGACTTTAAGAGATCCTTCAAGTCTCTATCTTGCGTTAAATCTATGCCCATTGTTGCTCTCCATCCTGACTCCGAAGCG
>GeMoMaG063090.1
CTTCTGACTTGGATCAATGATTTGGAACGTGAAAGCAATGGGAAAGAGCTAAGAATAAATAAGCCGTTGTCTGACTTTTTAATACTTGAAAAATTATTCTTAGTCAACGTTGCAGTTTCAGTTCTGTTTCCCCACAACATAAAACACTATTGCTGGAACACTGTATATATTTGTAATATATACCAAATGTACTCTGACGTTACGAACTTTTCTTTAGTTGACTCTGTTGACGATGTCGGTTCATGGTCGCTTAGTACCTCCTCCACCAACCCATCCCCCTCCCCCTCCCACTTCCCGCAACGTATGTTGCTATTTTTTGCTTTCCCCGCACAAATCGCCAAAAGTTCGATGCAGAATAGAAGA
>GeMoMaG042001.1
CACCAGAGAGGTACGGACCCTGCTTCCCCGTGGGGCCGTCACCACCCCTATCGATCTTACCGACACCTATTATCACGTACCAATAGCTCGAAACTTCTCTCCGTACCTAGGTTTCCGTCTAGGCAGGAAAGCCTTTGCGTTCAAAGTCATGCCCTTCGACCTCAACATTGCACCCAGGATATTCACGAAACTGGGAGAAACAGTACAAGGTCTCGAAGATCCCGTCTTGAAAATGAGACTACAGCCATGGTCCGAACCGAAGAACCTCTCCAAATCAGTTCCTCTTCAATTCCCACCCCCACAAGTGACAATTCATACAGACGCATCTCTGAGTGGATGGGGGGGTTACTACAAACATCAGATGTTTCAGGGCTCTTGGTCACCCGCCATGAAACACTT…
>GeMoMaG033887.1
AATTGGGAAATACTTGGGTTATGGACCATATTGCGGGACTGTTGCTCTTCCCTCACCTACTGTATATCTACAGCCCTTGGATTAGATTGGATTTATGGAATCTGCGTAATATGCCCGAGACATATTTCCAAAATTCCATAA
>GeMoMaG059411.1
TATGGACCATATTGCGGGACTGTTGCTCTTCCCTCACCTACTGTATATCTACAGGGGGTATTGAGAAATGATCTCTCCTGGATAAACTATAAACTGTAA
>GeMoMaG003536.1
ATGGATGCTTCAAAGTATGTGAAGTTTTACTATCAAAGGACGAAGTGCAGGTTAACCGAGAAGATAAAAAGAAGTGGCTCCGAAAACATCTGCCGTGCCTTGATTAAAAAAGGTGCAAATATAAGAGCAAAAGACTCAAAGGGCATGACAGCCATACACATAGCATCGTCCAAGGGTTATGCCAATGTTGTCAAATTCTTGATTAAGAAGAAAGCAGTTGTAAATGAACCCTGTGGTAATGGTTGCTACCCACTCCACCTAGCAGCTTCGGCAGGCTCCTTGGAATGCTGTAAGATTCTGGTTGCTCACTCGAGAGATGTCACCTGGAGAGAAGATGCGACTGGACTTCTGCCCTTTGATTTCTCCTTACAGAAGGAGCAGAATACAAGCAAAGAATTC…
>GeMoMaG021099.1
ATGTCCTTCACCTTGGAGCCGAGTCTAGATAGTCAAGGATTATTAAAGGAATTTTTGAAGGCTAAAGATAAAGCCAACAGAACACCTCTCCATGTGACCATCAAGAATAAGCAGGAGGACTTAGCCATTTACCTGTTGGATAAAGGTTCTTCACCGATTGATGAAGCTGCTGAGAAATTAACACCTCTCCACATTGCTGCTGAATATGGATGCTTCAAAGTATGTGAAGTTTTACTATCAAAGGACGAAGTGCAGGTTAACCGAGAAGATAAAAAGAAGGTAACGCCTCTTCATTTGGCAGCGTTTAGTGGCTCCGAAAACATCTGCCGTGCCTTGATTAAAAAAGGTGCAAATATAAGAGCAAAAGACTCAAAGGGCATGACAGCCATACACATAGCA…
>GeMoMaG022328.1
GAATTTTTGAAGGCTAAAGATAAAGCCAACAGAACACCTCTCCATGTGACCATCAAGAATAAGCAGGAGGACTTAGCCATTTACCTGTTGGATAAAGGTTCTTCACCGATTGATGAAGCTGCTGAGAAATTAACACCTCTCCACATTGCTGCTGAATATGGATGCTTCAAAGTATGTGAAGTTTTACTATCAAAGGACGAAGTGCAGGTTAACCGAGAAGATAAAAAGAAGGTAACGCCTCTTCATTTGGCAGCGTTTAGTGGCTCCGAAAACATCTGCCGTGCCTTGATTAAAAAAGGTGCAAATATAAGAGCAAAAGACTCAAAGGGCATGACAGCCATACACATAGCATCGTCCAAGGGTTATGCCAATGTTGTCAAATTCTTGATTAAGAAGAAA…
>GeMoMaG031790.1
ATTGCAGCAGGTAAAAAGAATGTCCTTCACCTTGGAGCCGAGGCAGGGATAGAGGAAGCTTTTCAATTCCTAGTGGAAAGTCTAGATAGTCAAGGATTATTAAAGGAATTTTTGAAGGCTAAAGATAAAGCCAACAGAACACCTCTCCATGTGACCATCAAGAATAAGCAGGAGGACTTAGCCATTTACCTGTTGGATAAAGGTTCTTCACCGATTGATGAAGCTGCTGAGAAATTAACACCTCTCCACATTGCTGCTGAATATGGATGCTTCAAAGTATGTGAAGTTTTACTATCAAAGGACGAAGTGCAGGTTAACCGAGAAGATAAAAAGAAGGTAACGCCTCTTCATTTGGCAGCGTTTAGTGGCTCCGAAAACATCTGCCGTGCCTTGATTAAA…
>GeMoMaG033117.1
CTCGGGCTCCCGAAGCGAGAGCAAAAAGAAAAATCACTTTCTGAGTCAAATCTTTCAGAGGGCAAGACTTGTTGTCCAGACTTGAGGCGAATTGGAGTTCTCAGCTTGGTGAGGACTTTCATCAGAAGGTTGGGTGGAGGGAACAGGTAA
>GeMoMaG012936.1
AGTTTAATTAATTCTTCAAGTCTTCAGAGAAATATTCTTTTCTTCCCTCACATCGCCATTTATTTGAGTAGAGGAGTCTGGGAGAATGGAGGAAGGGTCAAGAAGTTG
>GeMoMaG060339.1
ATATTTGAAAAAATAAAATCTATTTACAGGGGCACTGTATGTCTATATTACGTCGCCTTGTGTCGTCAAAGGGTTATGATAGAAAATCATTCGGTGCTAGATGGACTGGCTAATACTACTACTGTATGTATTAATAACGTCAATACCTGGCAATCAGCCAGACTTTGGGCTGAGTCCCGTTCAAATTTGATAGGTTCTTATTCTTTTATTTCCTCGGAATTGTCATCCTTCTTAGACCGTTATGGGATCAAGAAAAATCATTCCAATAACTTTCTGTTCTACAAATTATAG
>GeMoMaG009684.1
AGTTCTTATGGTGGTGGCCTTGAACAACAGAGTAATTACGAGCCCTTTTACTTTGACAGTGGCTCCATCCCAACTGACTGCAAGGCATGGCACACCGCTAGACGTGGCAAATGGCGTCCATGGGGAGATGACACTTGTCCTAGGGGTATCGAGGTAGTACTCCATTNNNNNNNNNNNNTTGTCACTAACCAGATGCTTATCCAGAAGGCCTTCGTCTCCTGGCTTAGTTTAATCTGGTATTTAAGACCAAGTATTGTGTATAAGTGA
>GeMoMaG065178.1
TGGCTAAAATGGTGTCCAACATCACCAAGTCTGCTAAGAGAAGCAGAGAAGGCACTTCTATCAAATCTCAAAAAAGGCACTTCTATCAAATCTCAAAAGTGCATACAGTNNNNNNNNNNNNNNNNNNNNNNNNNNNNNNNNNNNNNNNNNNAAGAATCTTATATATGGACTATCATTTTGAATGAGGATTCCCCTAAAATACCCATAGTTTTTTTACATGGGTTTGGATGTGGACTGGTGTATGCCTTCGATACAATCGGGTTTGGTCGAAGCTCGCACCCTGCATACTCCAAAGATCCCATAGAGGCAGAAAGGGAGTTTATAATGNNNNNNNNNNNNNNNNNNNNNNNNNNNNNNGAGAAAATGAATCTTAATAAATTCACCTTGTTGGGGCATTCC…
>GeMoMaG017745.1
ATGTATACTACAATTGCAAATACCTTTGTAAATAGCTTTTTGGCCCTGATGCAGAACACTGTATCTGTGGATTCCTTTATTCCTGCTTTGTCTGAACGAACAGCCCTATGGATAAGTACGTTCCTTGGACAAGCAGCAGGAGTTGGNNNNAGAAGATCCGAATGTGAACTGGATATGGAAGATGCTCAGAATGAAATCCTGAAGCTGGAAGAAATGAATAGAGCCATGGAGATCAAACTGGCGAAACAGAAGGCCCTTGAAGGAGAGATCAAGGAATTATTTAAAAAGAGGACAGCTCACTTTGAAATGGACCTAGAAGAGTATCAAAATAAAATCCGCGAAAAGGAAGAAATTAATAGAGTGATGTCTGAAGAACTTAAGGTGCTGAAGGTCCGTGAA…
>GeMoMaG043198.1
ATGTTTTACGTTTCATGCGGCGCAGACGCAGTGCCGCCACCCCACCTGTTGGGTGTCGTCTCTCGACAGTGGCTAGCTCTATGGATTTGCAGTCTTTTTTGCCTGTCGTTAACAGTGCGGTTGGGTGTCTCGATTTNNNNNNNNNNNNNNNNNCAGGCGTCGTGTCTTTAA
>GeMoMaG041574.1
AATGGGTCTGTTGCCCTATGTACTATAAGTCAAGATAGGAAAGATATTCGATTTAGCTTGGAAAAGAATGGAGACGGAGTGTTCCGTATTTCGAATTCAGGCCAGATTCTCTTGGACTACGAATTAGACTTTGAAGAACAACAGGAATATAACCTCGAAATCTATGTAACAGATGGAGTATTTAATGACACTGCCACACTGAAGGTCCAGGTGCTCAATGTGAATGACTGGGATCCTCGTTTTCGATATCCCCAGTACGAATTCTTCGTGACCTCCACTACGCTCAGACCAGGAGATGGTGTTGGCAACGTAGAAGTAGCTGATGGTGACAGGGGAGATCAGATCACTCTCACTGTCATGGGGCAGGATGCAAAGATGTTCACAATTGGCAGCGATGGC…
>GeMoMaG045457.1
ACATTTTTACTGACAACAATCATAATAAGAACTTTGATTACAACCCCAAGGCCGAGGCCGNAAAATTTGATTGGCGATGGTAGAGAGGGTAGTGATGGTGAACTAGTGAGCATGAAAGCGGGGTTAACGCTTTTTGATGATCCTTCCCGCACAGTGAGTAATGCCACCCAATTAGCCTATGAATATGTTTTGACTCATCGTTCTGGGGCAGGTAATTTTAGTTATCCGAGTAGGAATGATCCCTCTTCTCGTGTAGTTAATAATCTTAATAGAGTAGAACCCTCCCCGTCTGTTTCTAAAAGTAATGCAAGTTCTTTTCCAGGTAATAATAATGTTGGAATCCCTGGATGGTCTCCTCCTCCACGTAGTTTTGCTAACAGGGGTATGCCTATTTACAGT…
>GeMoMaG017345.1
ATGTATAAATGGTCAGTCTTTGGGGCAATGTCACTGTCCCTTGCTTCTACCATTCATGAGCGGCTTTTAAAACCTCTAAATGAATCATTCGACTGTACGGCTAAGAAATTTGGATCCTTCAAGTACGACTCGGACCACTGGAAACTCCCTTCCAGGTCCACGGTGGATTCAGCGGGGGGTAGATACGTGGGGGAGGCCATCTCCTCCTGCGGAATGGCAGGCTGCAGTTGGGGCATC
>GeMoMaG017150.1
CGGAATCAACTTGTCGATAAGACCGACAGAGAAGAACTGGAGATCGCAACCTTCATGGCGATCGCTCGCGAGTTTTTGGTATCTGTCGAGCCGTCCGAGACGTCAGCTATTATATATTCACCGGCTAAGTTTAATATTTNNNNNNNNNNNNNNNNNNAAATTCATAATCGTAGGACACTGAATTCTTTTTTTTCATACATATGCAAACATGTCTCAAGAAAATCTTACTATATTTCTAACTATCTAGCCTACCAAATAAATTATCTTCAACCTTAA
>GeMoMaG022540.1
ATGGCTCTGGGTGTAAGAGGCTCACGATTCGGTTCAACTGAGGCCATTCAGATTCACTTGTTTTTAGGTTTCTTAGTTCGTTTTATGTTTATTGTGTACGGTGAGCACCATGATAAAACTAATGTTTTAAAGTATACAGATGTGGACTACCATGTTTTTACAGATGCTGCATATGAAGTCGCCAATGAGGGCTCCCCATTCAACAGGCACACTTACAGGTATACACCATTTCTGGCGTGGATGCTACTCCCAAATATTTACTTCAATTTTATGTTTGGAAAGCTTCTTTTTTCCTTTTTTGATTGTGTTGCTTCAAAGTTGATGTACCAATTGCTTTTGCGCGATGGTCAGAGCAAAGCAACAGCAGTCAAATGTTCATTCTTATGGTTATACAATCCT…
>GeMoMaG055704.1
GCAACACACAGTAAGAGACTGAAAGAACAAGTGGCACTCGAACTGCAGTTTGTAAACAGCAACTTGCAACTTTTGAAGGAACAATTGGCTGAGCTCAATAGCTCCGTAGAAATATATCAAGGAACGACGTGTAAAGGTGTCATGCCCATGATCCCTTTGGGGCTGAAAGAAACGAAAGAAATAAATTTCAGAGAACCATTCAAAGACTTTATTTTAGAGCATTATAGTGAAGAGCCGGATAAATATAATGAAGCCATCACAGAATTCATGGACCTAAGAGAGCTCTTCTTTTNNNNNNNNNNNNNNNNNNNNNNTGAATACTTCAATCAACTCTACTTTATTGATAGAAGGTTCTTCCCACCTGACAGGTCACTTGGAATATATTTTGAATGTAGAAGC…
>GeMoMaG050288.1
ATGGACGTAAGAATTAAAGTGGCGAAGACTCCCTTTACGCAACTCTTCTGTATTCAGAATGGATGCGATGAAAATGATCTGACAGTTAGCTTGGACCAAGTGGTAATTAACTTTGAAGTTGCTTTTTGGAAAGCTATTCCCCAAGTATTCTTAGATGTTAAGATAATGGGCTGTGCTTTCCATTGGACCCAATGCATATGGAGAAAGATCCAA
>GeMoMaG001670.1
ATGTACTTCCACCTCAACGTTGCCCTTCACTGCCACACACACCTAGGCTGTCCCTTGACACTTCGAAATAAAACAGAAGAGACAAGAAGGCCGCCCACACGCAGTTCAAGAAAGCCACAATCAGCAGTTGAACCCCCTGGGTTGCAACACCGGGGCGGCATCCTGCAACCACCTGATGCACAAGGCAGAGATAATGGCTCTCTAGCGCTAGTGTCCCGACGAAGGTGA
>GeMoMaG024164.1
ATGAAGGTCCGAGGGATTCGAAGAGGAGAAGAGACAGATCCCGCAGGAGTAGGTCCCTTTGCCGTTCCCGTTCCCGCCACGCAAGGAGGCGTTCCAGATTCCCCAGGAGGAGACAAAGGAGAAGCCGATCGCCAAAAGAAGAATGGGTGCCAGGGAGGACTAAAGTCGAGGGAACTGTGCAGTCTCATGACGGAATTCCTGGAATGGGCAGAGGAGGAACAGATCAAGATCACAGCCAGATTCATTCTGGGAAAGAGGAACGTATTGGCCGACGGCCTCAGCAGGATGGATCATCTTAGAATGCTACCAGAAGGTTCGCCTTCAGGAGTTGGACAGCTTTCCCTTACGAGGGAAAGTTTCCTTCCCAGACTACACTCCCCCCTTGCCGAGTCTCTCTTC…
>GeMoMaG062615.1
CGTCAGAAGCGGGAAAACCACAGACAGGAATCAGGCATCATACAGTGTTGCCAGATCCCTGCCTGTAGTTTTCCCGCTTCTGACGTCATCAACCCTCATTTTTACTAA
>GeMoMaG048730.1
ATGATCCTCACAGCTGCAGTGTCTGCTGGCAAGNNCATCGATCCAGCCTACAACATCCCCGAGTTGTCCAAATACATCGACATCCTTCACCTCATGACCTACGACCTGCACGGAAGCTGGGAACCTTATNGCTCATCATCATTCTATTCTCTACCCCCTAAGGAGAAGCTCGTTATGGGTGTACCTCTGTACGGCCGTACCTTCAGGATCAAGGATGAAACTAACACCGGAATCTACGCCCCTGCCACCCAACCTGGCGCTGCAGGACCTTACACAAGAGAGCCTGGATACCTCGGATACAATGAAATCTGCGAGTACCAAATGACTGAGGATTGGACAGTGGTACATGATCCAGCCATGAATGAACCTTATGCCTACTATATCCCCAATAACTATCTG…
>GeMoMaG055197.1
ACACAGAGAGGTGGAAGTCCCGAGGATTATGTTAATTACATCAGCCTGATGAAAGAGCTGTACGAAGCCCTTCACGCCGAGGGCATGATCCTCACAGCTGCAGTGTCTGCTGCTGGGAACCTTATNGCTCATCATCATTCTATTCTCTACGCTCACCCTGAGGACACCGGAGATACTCTTTGGCTCAACCAGGACTTTGCTGTGAACTACTGGATTGAAAAGGGAGCCCCTAAGGAGAAGCTCGTTATGGGTGTACCTCTGTACGGCCGTACCTTCAGGATCAAGGATGAAACTAACACCGGAATCTACGCCCCTGCCACCCAACCTGGCGCTGCAGGACCTTACACAAGAGAGCCTGGATACCTCGGATACAATGAAATCTGCGAGTACCAAATGACT…
>GeMoMaG060246.1
ATGACCTACGACCTGCACGGAAGCTGGGAACCTTATNCCCCTAAGGAGAAGCTCGTTATGGGTGTACCTCTGTACGGCCGTACCTTCAGGATCAAGGATGAAACTAACACCGGAATCTACGCCCCTGCCACCCAACCTGGCGCTGCAGGACCTTACACAAGAGAGCCTGGATACCTCGGATACAATGAAATCTGCGAGTACCAAATGACTGAGGATTGGACAGTGGTACATGATCCAGCCATGAATGAACCTTATGCCTACTATATCCCCAATAACTATCTGTGGGTTGGATACGAAGACCCTGATTCCGTTGCTATCAAGGCACAATACACATTAGACAAAGGCTTGGCCGGTTGTATGGTCTGGAGTGTTGAGACTGACGACTTCCATGGCAAGTGT…
>GeMoMaG052206.1
ATGCGATGTAAGATAATGCATCCTATTTTTGCGCCTTTTTATATCGTTCTATTTTCGTGCCTTTTTCCATTCTATTTTCGCGCCATTTTATCATCCTATTTTTGCGCCTTTTTATCATCCTATTTTTGCGCCTTTTTATCGTCCTATTTTGCGCCTTTTTATCGTCCTATTTTTGCTCCTTTGTATCATCCTAATTTCGCGCCTTTTTATCATCCTATTTTTCCTCCTATTTTTCCTCCTTTATATCATCCTATTTTCGCGCCTTTTTATATCGTTCTATTTTCGTGCCTTTTTCCATCCTATTTTCNNNNNNNNNNNNNNNNNNNNNNNNNNNNNNNNNNNGCCTTTTTATCATCCTATTTTTGCGCCTTTTTATCATCCTATTTTTGCGCCTTTTTA…
>GeMoMaG020565.1
GATTTGACAGATGCCAAGAATATGGATATGCTAGGCTCAAAGCAGTATATTGAAGAGTGGGTGTNNNNNNNCCTCAACAAAACCATTTGGCTAGATATTAGAGGAAACCATGATAACTTTAATGTTCCGTCTTTATCCAGTGATGAAAACTTTTATCAAAAATACAGTGTTCAAGGTCAGCACAGTAAGAGGTCTTATATATACACTCACAAATATGGAGTAGACTCCATTGCCTTTATTGCTGTAGATGCTTGCCTTTTACCTGGACCCCGNNNNNNNNNNNNNNNNNNNNNNNNNNNNNNNNNNNNNNNNNNNNCCGTGTTCTCGAACTTTTCCAGCGGTTCGCCGTTCTTCTCTAGGTTACCGATCTCCAGCTCAGTGCCTAGCAAAAGGTATTGT…
>GeMoMaG063200.1
ATGAAGTTGAATCCTAACAAACCTCAAAGTAGGTCGAGGACACTGGCTCCTCAACATCCAGATCTCGGGTTGGGAAACACTGCTGTAGGTAGTACTAGGTACGCAGATAATTCTAGCAGTCATGCCTCCTCCATCATAAAGCTCAGTATTCTAGAGGATTTATTCCAGCTGTGGCCAGATTTGCACCCTCAAGCAAGAGAACTCTACCTCAAGAAAGTGGAAGACCATGGTACAGAGGCTATGGCACTACCCAAGACTAGAGAAAACTGA
>GeMoMaG060976.1
ATCTCTTCTTGTCACCCCGCACATCCATCTCAACATTCTCATCTCTGCCACATCCAGTTTCTTCTCTTCTGTCTTCTTTATTGCTCACGTCTCCGCTCCATACATTATTGTCGGTCCACAACTGTCCTTTGTACTTTACCTTTCAACTTAACCCCTATTTTCCTGTCGCTTAGTACTCCACACACTTTTTTCCAATTTTACCAGCTTGCTTGTATTCTGGGATTCTTACGTATTTCT
>GeMoMaG028275.1
ATGGATAGGATGTCTCGATATCCCGAGGCAATACCACTACGTACTATAAAAAGTGTTAAAATTGTTGATGTACTAATTGACTTTTTTACCAGAAAGTCGTTAGAACATTTTTCGGGAGTAATTTCACATTTAGGTAAGGAGGAACAAAAGTTTTTGAAAAAATTAGTATCCAATTATAAGGAATTATTTTCGGATGTACCGGGTAGAACTTCGGTCCTTGAACATGATGTAGATGTAGGTAGCGCCACTCCTGTGAAACAATCTCCTTACAGGTTGAATCCCTTCAAAAATGAGGTT
>GeMoMaG022267.1
ATGATCTTGAATGGGGGAAAGGCATATGTGTCCATCCCCGTCCAATCCATCAAAAAGGCTGAGTCCCCCTTGTTTTCTGATGTACGCAAGAGCTGTGAAAGTGCTGTAGAGGCCTTAGATGGAGTCTCCCCAGTGAGACAAACTGCTCTAGGGAGGAGAGAGTTCCAAGGAAACTCATCCATTCCTTCGCTGAGCACCTCTTCTTGTCCAGGAAACTTCAGACTTTTTCGAGACACTTGGTCTGTCTTTCCTGTGAGGGAGAAGCCTGAAAAAGAACTGAATTCAGAACTATCCCCAAATAGAGAAATAGAAGGATATCCTTATTCCCTCTTGATGCAGCCAGCCTGCCACATTCGCCATTATCCTGGT
>GeMoMaG019782.1
ATGGATAAAATTTCCCATTTCTTTCCTCTCAGCAAAAGGTTCTTACATGAATACACGCCAAAATTCCTGGGAGGTCCAACTTTCATTTTGAATTCGAAGAAACACAAGAAGAAAAAAATCACACAACAATTAAGCATAATCAGTGAAGGCGAGGGATTGCTCCCTACCCCGGAGCAAACAAATTCTCCCTCGAAAAACGTTCGCCGGCGTCTTCATTAA
>GeMoMaG065478.1
ATGAAGGCCGTGCATCTGGCTCTTCCACAGTTCCAACAGACCCTGGCGGGCCACTCCGTGGTGGTGATGAGCAACAACACCATGGTAGTGGCTTATATCAACAAGCAGGGAGGTACTTTTTCACAACAGCTATCCCATCTTGCGGTAGAGATTCTGAGGTGGGCCGAAGTCCACTCGATAACACTATCAGCTCGCTTCATTCCTGGCAAGAGGAATGTGCTNNNNNNNNNNNNNNNNNNNNNNAGCTTCGCAGATAGTGAGTNNNNNNNNNNNNNNNNNNNNNNNNNNNNNNNNNNNNNNNNNNNNNNNNNNNGACCGTGGATCTGTTCGTGA
>GeMoMaG017153.1
TGCCAGAGACATTTGTTGGCCTCCTCTCCGGTATTGATAAAGACAGTTCGGGCTAGACTTGAATGCCTCCCACACCTTTTTGCTGCAGCTGCTATTTGGATTACCTCATTTTGGATCCTCTGA
>GeMoMaG021142.1
ATGGCCAGTAATTGTGCAGTTTTCGGATGCTTCTCATATAGAGGAAAAAGTAATTATATCACTTTTCATAAATTCCCTAAGGACATCATTACAAGGAGAACGTGGATTCAGCCGAAAAAAAGAGGACAAAAACGACTTGTAGAGGAAATCCTTAGTCAAGAGCACGACGAAACAGGGAATATTTTTGTACAAAAAGTCAAATCGGTGCCCACGATTGAAGTTTTGCAACGTATAATTGAGCAACTGGAGAAGGAGAGAGATGATATCAAACGGAAGTGGGAAGAATATGAGGTTAAGTGGAAATGTGAAAAAGAGCAGTGGGAAATTAAAGAAAGCTGCTTTGCTACTGAAAGGGCTAAA
>GeMoMaG052892.1
ATGAGAGTTTTTTCTGAATGGCTCGTAAACATACACAGTGCACTGGAGAATGTGTTCGTTCGTGTCCGTCTTTCTCCTAGCCCGACACCTCTTCCATACTTCCCAACCCCTGGGAGAAGGAATGTTGGAAAGCTAAGGTATATCATGGACCTTACTAGGAAGTTACTCGCCATGAACGCACGCGAACAGGACTTGTCGCGATGCTTAGGCTGGAAGCAATCGAGCATGATTTCTTCTACGAAAGAGGCGGAAGTCAGACAAGTTGCATGCAAACGTAACTCTTTCTCTGGAATCGTCCTCGTCGAAGGACGCAAAACCTATACTTGGTTAACACCAACCAATACGTTCAAGACTTCCATATGCTTCTTGAAACTTGGATTCTTGGTCATAAACAAACGT…
>GeMoMaG030749.1
ATGCTAACAGTACAAATACAAACCACGAAAGGTCCAGTAAACATTAGCACAATATATCAACCACCAAGAAGAACATTCCTCTCAAACACAGATATATATCCTCTCATACACAGCAACATCACCACTTATATAATAGGAGATTTGAATGCAAGACCCCCTTCCATAGGTCACCCAGACATAAATATAATAGGTAATGCTTTAAATAAACACATACACAACAATCTTCTAACACATATAGTTCCAATAGCACACCTAGACTATAACATATCATCAGGTCCAGTTACAGCATCTGATCACATACCACTCATAATTAAACTCCCAACTAAACCAATAGTCAGAGAATTAAAAAAAAACAGACGAAACATTAATAAAGCTAACTGGGAAATCTTTAAAGATACC…
>GeMoMaG011321.1
ATGTCAAATAAAACATCGAAGCGCAATAATTCGTTATTGTATAGTTTTTTCCGCTATTCTTTAACCAATAACATGAAATGTCGAAAAAAAAAATCAAAGCGGAATAATTCGTAA
>GeMoMaG034353.1
ATGTGTTTATTTACCTATAAGTTACTTGAAGCATTACTTGACTCATCTTCAGAAAGGATTAATTCCATAAATACCCAAAAGATTACAAATTTAGGATTAACACATACAGGAGAAAAGCCATTTGTATGTCAAGAATGTGGGAAAAATTTCAAACAAAAAGTTCATCTTAATGAACATAAGAAAACACACACGGGAGAAAAGCCTTATCTCTGTCAAGACTGTGGTAAACAATTTGGATATAAACGTGTGCTAATTCATCACATGAGAACTCACACAGGGGAAAAACCATTTTCTTGTCAGGTTTGTGGGAAAAAATTTGGAAGGAAATTCAATCTGACAGCTCATATGAGAAGCCATACAGGAGAAAAGCCCTTTTCTTGTCAAAAATGTGATGTTAGT…
>GeMoMaG001988.1
CTTACTGTTGAAGACTATGTCCACGTTATGTCTCAGCTCGTAAATGATCACCGATTCACAATGTACAATGTTTGCTACAAGCGAATTCTTATGGCATGGATATTCCTTGGTTTTGCCATTCTTTTGTGCATCCTTTTCTCAGGATTGAAGCAGTTAGCACTCTTTGGTGCTGGCATTGGTTGGCTGATGGTTAATGCAGCAGCAATCTTCTTCTGTATGTGGATTAAGATTAANGGTATTTTAAATTCATCATACAGCTTGTATTTAAATAAGGCTCTTGAAAGGTGTTTAGCAGGCATCAATATCCAGCTATTGAGGCATAAAATACTACTGGGTCTTGATGATCGAGGAAAGTTGTCATGCCACAAAGTTAATCTTTGTTTCATATATTTTGACACT…
>GeMoMaG027186.1
ACTCCTGCACCAATGTTAAGTACCACAGATTGTTTTGACAGTTTTTTTAGTACCGGGCAAATTGACCGTCGTAACCGTCGAGTCCGAGAGAATGGGATTCCCGTTTATCTCTCTTATAGACTCGGGAGCCCATTCTCTCGTTCTCACTTAAGGGATGACTACGTTATAGATGTGATTGTTTTAAGGTTACGACGATCTTTCTTGGCTTATAGTTGGTTGAGCGAGGTTTTCTGCATGCTAGTTTTTAAGGCTCCGCTTTATATATTGGTCGTTGGTATTTTTTATTGCTTTCACACAGTGATTCAATGTATCCTGTTTTTTGTCCTGATACTTTCTCATACTTTCCCGTCTGCTGTTCTAAGTTACCCCCTTTTTTTCAGGCTGACGAGGATTCACTCC…
>GeMoMaG015478.1
TTACTATTTCATAGATACGACTCTCAAATTATCCCGGCTCTCCTGGAACGGAAGGATAACAAGGATGAAGTACCAGGGAAAAGGGGGGGGTGGCGAGGTACGAGGCGAGAAGCATACTCAGTCTTGCGCGCCTGGTGGCCAACCATGACGAGACGAGAAGACAGCGCTACCCGCGCCGACGCACGGAGCTCGGATGTAGAACGGCACCTCGTACTATCGGGGGATATTGAGGAAGGAGAGGACTAA
>GeMoMaG037005.1
ATCATATGGCGTAGTCCATTTCAGTTATTAAATCTACACAAACATAAATTAGAAAATAAGGAAGATTTTATTTTCCTAGGCTTTATATCACCCTTTCTCCTTATGCAAAGTGGGAGCTTATTGTATAATTTGAGGGTTGCATATTTGAATTGA
>GeMoMaG047553.1
CCCAATCCTAGAGGAAGGCAAACCATTATCTGTAGCTATGCTCACCTGCGAGGAGAAGTGGAAAGAAGTACATCTAACCTTCTCCGGGACCAACAGAAATTTCAACAAGTTTCTGTCTTTCTTCTTTTACCCACTTGA
>GeMoMaG065035.1
ATGGGGGCCAGACCGCAATACTATTTTAAAATTATACAAAGCCTTGATTTTTTTTCAAAAATTAGTTATGGTTGTGAAATATATTCCTCAGCCACCCCAAGCCGGTTAAAGATATTAGATTTAATACATCATGCTGGTATTAGATTGTCTACAGGAGCGGTTAGAACCTCACCTATCCCAAGTCTCCTTTTGCTGCCAAGAAGGTACCCCATTTCGTGTAATGATATCCTACCTAACATCAAGAAATTATTTTGCAATGAATGGCCACAAGTAACAAATATCTTTTCTTCTTGGAGGTATAATATGATGCCCCGAAAATGGGAGAGGTCTCTTCGTTGTCTCCGTATTGTTCACACTCGGTTGACATACAAGTTTCTGCTGAAGGGCCAACACCAGCCG…
>GeMoMaG026711.1
ATAAGACTCAATCACATCAGTTATACATTTTACTATTTTAAGATGAACACTTGCACCTCTTCCTACATAGAAAATAAACCACAGAATACATGCAGGATGGAAGAATTGGAAAAAAGTGTGAGTAGTACTATGCGACATACACAGGACAGTTGTGAGACCAGCAATGATGTATGGAGCAATAAAGAAGACAGAAGAGAAGAAGGTGGATGTGGCAGAGATGAGAATGTTGAGATATATGTTGTACCCTCAAGAAAGAGAGTACTACCCAAAGACAATGTAAACAAAAAGGGGCTTGGCAATAATAAACAGGATTCAATTAAAATTACAATTATGGATTTTATGCTGACCGCCAGCGCTAAACAGCAAACATAA
>GeMoMaG063365.1
ATGAACAGAAGTAATCCAAAGAAACACAAGCATAAAAGAATCCAAAAGCATAGGGAAAATGCTGATCATGGGTACCTTGCAACATACATTTGGAATTTTATCAACATCAACATTATTCTTCTCTTGTCACTGTCGAAGTTTCCTTGTCCCAGCGACGGATTTTGA
>GeMoMaG012598.1
ATGGATCCAGACAAGGAATTCAAAGCAGAGCCAGAATTCAAAGCAGAGCCAGAAATAGAATTCAAAAGGATTGTGTTATACAGTTGGGATCCAGTAAGAAAGAGGACAAAGGAAAGGGAAGAGGAAGAGGNNNNGAAAGAATGTTTGCAGAATAAGGAGGAGGATATTGAAAATAGTGGCTCTGAAAAACCTCTTTGTAAAAAAAGTGATTCTAAATCTCACACTGATAAGGAGGTCANGTCCAACACTCACAAGCTAATTCCCACTGGAGGCCATTTCAGATGCAAAGAATGTGGCAAAACATTTTCTAATGAAATTGGTCTTAGAGCACATTATGGGACTCACACTAGAAGGAGGTCATTCAAGTGTAGTGAATGTGGCAAAGGGTTTTTTTGGAAA…
>GeMoMaG014022.1
ATGTGGTTGAAATTGCCGGGCTATTTGAAGATGACTCTCTTTTCATGGATCCAGACAAGGAATTCAAAGCAGAGCCAGAATTCAAAGCAGAAATTCAAAACAGAGCAAGAGACAGAATTNNNNNNNNNNNNNNNNNNNNNNNNNNNNNNNNNNNNNNNNNNNNNNNTTGATGCATCAGTGAGTGAGGAGGATTTACAAATCAGCAAAAGGGAAGTCGATGAAGAGGAGGAGGAGATTGTAAAGACAGGTGTGAAAGAGGATTGTGTTATACAGTTGGGATCCAATGCAAAGAATGTGGCAAAACATTTTCTAACGAAATTGGTCTTAGAGCACATTATGGGACTCACACTAGAAGGAGGCCATTTCAGATGCAAAGAATGTGGCAAAACATTTTCTAAT…
>GeMoMaG038947.1
ATTGCCGGGCTATTTGAAGATGACTCTCTTTTCATGGATCCAGACAAGGAATTCAAAGCAGAGCCAGAATTCAAAGCAGAGCCAGAAATAGAATTCAAAAAGGAGGTCANGTCCAACACTCACAAGCTAATTCCCACTGGAGGCCATTTCAGATGCAAAGAATGTGGCAAAACATTTTCTAATGAAATTGGTCTTAGAGCACATTATGGGACTCACACTAGAAGGAGGTCATTCAAGTGTAGTGAATGTGGCAAAGGGTTTTTTTGGAAAAATAATCTNNNNNNNNNCAAAATACATTTAAGAACTCACAATGGGGAGAAGCCATTTAAGTGCAGTGTCTGTGACAAAGCATTTTTTCAGAGAAGCCATCTTACAATGCATCATAGAATTCATACCGGG…
>GeMoMaG046781.1
TACTTTCGTATCCAAGTTGCTCTTTCTCTGTCTCTTAGTGCTCTTCTCATCATTAGTATATGCACTAGATATGTTAACTACTGCTTATTTATTCATCCAACTTCTGTACATCATAAAAATGGCACATCTTGCAGGTGTAAAGTAATTTTTCAAACCAATCATCTTGAAAATGGCGGCCAGCTTAGATTTTTCAGGGTGGGTCCATAG
>GeMoMaG010154.1
ATGTCAAGGAGGTCACCTTTAATATCATATCAGCCTGCAAAGAAGACAGGAATGACTGAAAATCAACAAATGAGAGCAAATACAAAACAATTAGAACAGTAG
>GeMoMaG019972.1
AGACTTCGAGTTTCACACTTCGTATTTGTTCCTAAGCGTATACAAACTTCAGAGTCACTTATATGGGGAAAGTGGACACTAGAAAATTACATTGCAGTTGTTAATCCCTGA
>GeMoMaG007964.1
ACTCTTGTAAGTAGTTCCTTCAATAGTCTGGGGTTCGAGTCAGTGGCTCCTAGATTTACGAGGAGAGGTCGACCGCTCGGAGTCACTAAATCAAGAGCGAAAGTCTGGCCGAATAGCCCTGCTATTGAGAATGGCAGTATCGAGAATGATGGTATCGAGAATGACAGTATTAAGAATGATAGTATCAAGAATGGCAGTATCGAGAATGATAGTATCAAGAATGGCAGTATCGAGTATGATAGTATTGAGAAGGACACTATTGAGAATGACAGTCTTGAGAATGATGGTATCGAGAATGAAAAGTTATTCAGAATGACAAGTGTTGAGAACGATGGTATCGAGAATGACAGTATTAAGAATGATAGTATCAAGAATGGCAGTATCGAGAATGATAGTATT…
>GeMoMaG023856.1
GTGATTCATATTTTGCCATCGGTTGGCAACATTGTTAATCACTCGTGGCCTCTTTACCTTTCAGCAATATCACTTGGTACAAGGGTAAGTATAAGGAAGTACAAGTAG
>GeMoMaG042789.1
TTAACATGCGAATTCTGTACCTCTAAAGAAGACAATATCAAACTATCTCTTTATTTAAAGTGTCATGTAAATCCGTTTCCCTTCGTGTACGAAGTTACACCATTTAATGATACCCTCATGCAATATTGCATAATTTTAAACCGAGATAAGGAT
>GeMoMaG013068.1
ACGGGAGAGAGGNNNCCATACAAATGCAATATCTGTAGCAAAGCATTCACTTGGAAACAATCTCTCACTGACCATTTAAGAATTCACACGGGAGAGAAGCCATACAAATGCAATGTCTGTAGCAAAGCATTTAATACAAAATCATATCTCACTATACATTCAGGAATTCATATGGAAGAGAAGCCATACAAATGTAATATCTGTAGCAAAACATTTAGTATACAATCAAGTCTCACTAGACATTCAAGAATTCATGCGGGAGAAAAGCCATACAATTGCGATGTCTGTAGCAAAACATTTATTACAAAATCACATCTCAATGTACATTTAAGAATTCACACAGGAGAGAAGCCATACAAATGCAATGTCTGTAGCAAAACATTTATTGAAAAACAAAGT…
>GeMoMaG013480.1
ATGTCTGTAGCAAAACATTTATCGAAAAACAAAGTCTCACTACACATTCAAGAATTCACACGGGAGAGAAGCCATACAAATGCAATGTGTGTAGCAAAACATTTATTGAAAAACAAAGTCTCACTAANNNNNNNNNNNNNNNNNNNNNNNNNNNNNNNACATTCAAGAATTCACACGGGAGAGAAGCCATACAAATGCAATGTCTGTAGCAAAACATTTATTACAAAATCATATCTCACTGTACATTTCAGAATTCACACGGGAGAGAAGCCATACAAATGCAATGTCTGTAGCAAAACATTTATTGAAAAAGTTACATTTACTCTGAAACAATCTCTTACTGAACATTTAAGAATTCACACGGGAGAGAAGCCATACAAGTGCAATGTCTGTAGCAAA…
>GeMoMaG023268.1
AAAGGAAAAGAAAAGGGAAGACTTTCATGTGTAATCAGTGGAAGAGAATTATTACAGAAAGATGTTTTGAATCAAGAGGTGAATCAAATAAATAAGCAGATAAAAAAAAGGATCTCTAGTAATGTCAACTCCAATGCTCTATCCAGAAAAATTCAAACGGGAGAGAAGCCATACAAATGTAATGTCTGTAGCAAAACATTTATTACAAAACCACATCTCACTACACATTTCAGAATTCANNNNNNNNNNNNNNNCATGGAAGAGAATCCATACAAATGCAATATCTGTAGCAAAGCATTCACTTGGAAACAATCTCTCACTGACCATTTAAGAATTCACACGGGAGAGAGGNNNCCATACAAATGCAATATCTGTAGCAAAGCATTCACTTGGAAACAA…
>GeMoMaG028907.1
GGAAAAGAAAAGGGAAGACTTTCATGTGTAATCAGTGGAAGAGAATTATTACAGAAAGATGTTTTGAATCAAGAGGTGAATCAAATAAATAAGCAGATAAAAAAAAGGATCTCTAGTAATCCATACAAATGCAATGTCTGTAGCAAAGCATTTAATACAAAATCATATCTCACTATACATTCAGGAATTCATATGGAAGAGAAGCCATACAAATGTAATATCTGTAGCAAAACATTTAGTATACAATCAAGTCTCACTAGACATTCAAGAATTCATGCGGGAGAAAAGCCATACAATTGCGATGTCTGTAGCAAAACATTTATTACAAAATCACATCTCAATGTACATTTAAGAATTCACACAGGAGAGAAGCCATACAAATGCAATGTCTGTAGCAAA…
>GeMoMaG030807.1
CAGAAAGATGTTTTGAATCAAGAGGTGAATCAAATAAATAAGCAGATAAAAAAAAGGATCTCTAGTAATGTCAACTCCAATGCTCTATCCAGAAATGCATTTAAGAATTCAAACGGGAGAGAAGCCATACAAATAATTCANNNNNNNNNNNNNNNCATGGAAGAGAATCCATACAAATGCAATATCTGTAGCAAAGCATTCACTTGGAAACAATCTCTCACTGACCATTTAAGAATTCACACGGGAGAGAGGNNNCCATACAAATGCAATATCTGTAGCAAAGCATTCACTTGGAAACAATCTCTCACTGACCATTTAAGAATTCACACGGGAGAGAAGCCATACAAATGCAATGTCTGTAGCAAAGCATTTAATACAAAATCATATCTCACTATACAT…
>GeMoMaG032777.1
ATGGAAGAGAATCCATACAAATGCAATATCTGTAGCAAAGCATTCACTTGGAAACAATCTCTCACTGACCATTTAAGAATTCACACGGGAGAGAGGNNNCCATACAAATGCAATATCTGTAGCAAAGCATTCACTTGGAAACAATCTCTCACTGACCATTTAAGAATTCACACGGGAGAGAAGCCATACAAATGCAATGTCTGTAGCAAAGCATTTAATACAAAATCATATCTCACTATACATTCAGGAATTCATATGGAAGAGAAGCCATACAAATGTAATATCTGTAGCAAAACATTTAGTATACAATCAAGTCTCACTAGACATTCAAGAATTCATGCGGGAGAAAAGCCATACAATTGCGATGTCTGTAGCAAAACATTTATTACAAAATCACAT…
>GeMoMaG039471.1
ATGGAAGAGAATCCATACAAATGCAATATCTGTAGCAAAGCATTCACTTGGAAACAATCTCTCACTGACCATTTAAGAATTCACACGGGAGAGAGGNNNCCATACAAATGCAATATCTGTAGCAAAGCATTCACTTGGAAACAATCTCTCACTGACCATTTAAGAATTCACACGGGAGAGAAGCCATACAAATGCAATGTCTGTAGCAAAGCATTTAATACAAAATCATATCTCACTATACATTCAGGAATTCATATGGAAGAGAAGCCATACAAATGTAATATCTGTAGCAAAACATTTAGTATACAATCAAGTCTCACTAGACATTCAAGAATTCATGCGGGAGAAAAGCCATACAATTGCGATAAGCCATACAAATGCAATGTCTGTAGCAAAACA…
>GeMoMaG054340.1
ATGTCTGTAGCAAAGCATTTAATACAAAATCATATCTCACTATACATTCAGGAATTCATATGGAAGAGAAGCCATACAAATCCATACAATTGCGATGTCTGTAGCAAAACATTTATTACAAAATCACATCTCAATGTACATTTAAGAATTCACACAGGAGAGAAGCCATACAAATGCAATGTCTGTAGCAAAACATTTATTGAAAAACAAAGTCTCACTACACATTCAAGAATTCACACGGGAGAGAAGCCATACAAATGTAATGTCTGTAGCAAAGCATTTACTATGAAACAACTTCTCACTAGACATTTAAGAATTCACACGGGACAGAAGCCATACAAATGCAATGTCTGTAGCAAAACATTTACTACAAAATCATATCTCACTGTACATTTAAGA…
>GeMoMaG055866.1
AAGGGAAGACTTTCATGTGTAATCAGTGGAAGAGAATTATTACAGAAAGATAGAAGCCATACAAATGTAATGTCTGTAGCAAAACATTTATTACAAAACCACATCTCACTACACATTTCAGAATTCANNNNNNNNNNNNNNNCATGGAAGAGAATCCATACAAATGCAATATCTGTAGCAAAAATTCACACGGGAGAGAGGNNNCCATACAAATGCAATATCTGTAGCAAAGCATTCACTTGGAAACAATCTCTCACTGACCATTTAAGAATTCACACGGGAGAGAAGCCATACAAATGCAATGTCTTATACAATCAAGTCTCACTAGACATTCAAGAATTCATGCGGGAGAAAAGCCATACAATTGCGATGTCTAAGCCATACAAATGCAATGTCTGT…
>GeMoMaG057879.1
TGCACTGAATGTGGGAAAACATTTTCTAATGAATTTTATCTTACAGTGCATTTAAGAATTCAAACGGGAGAGAAGCCATACAAATGTAATGTCTGTAGCAAAACATTTATTACAAAACCACATCTCACTACACATTTCAGAATTCANNNNNNNNNNNNNNNCATGGAAGAGAATCCATACAAATGCAATATCTGTAGCAAAGCATTCACTTGGAAACAATCTCTCACTGACCATTTAAGAATTCACACGGGAGAGAGGNNNCCATACAAATGCAATATCTGTAGCAAAGCATTCACTTGGAAACAATCTCTCACTGACCATTTAAGAATTCACACGGGAGAGAAGCCATACAAATGCAATGTCTGTAGCAAAGCATTTAATACAAAATCATATCTCACT…
>GeMoMaG059610.1
ATGGTCACCAACTCTTCTAGGAGGACACTCCAAAATCAAACCATTGTTCTCCCGATNNNNTTGGGCAGTGCCAAAGCCTCTGTACCATGGTCTTCCACTGGTTGTAGCTTAGCAAGTAATAATAATAATAATAATAATAATAATAATAATATAATAAACGACTATGGTAACATAAAAAAGCGGGAATCCCATGTATTTATTTTAATGTTACTCTTCTTAAAATATATTATTTCCCCTTATTTCCTTTCCTCACTGGGCTATTTTCCCTGTTGGAGCTCCTGGGCTTATAGCATCCGGCTTTTCCAATTATGGTTGTAG
>GeMoMaG008478.1
GATTTGATGCTGTTTTCGGACGCCTCAAAGAAAGGGTGGGGGGCCCACGTTCTACACCACAGGACCTCAGGCCTGTGGTCAGAATCAGAAAAGTGTCTCCATATAAATTTTCTAGAAATGAAGGCCGTTTTCTTGGCCCTTCAACATCCGATGATAGAATTGACCATTCCTAGTAGTTGTGATCCAACTTTAGCACCTTCAGGTTGTCACGTTGGCCTATTTTTCACCCAGTATGTTCCATATAGTGGAGATGATGGCAGACCCTGGAGTGAAGATTTGAAAAAAGAATATGCGAAGAAGGTATTTAGTACTGTGGATGAGTATGCTCCAGGCTTCACTGACAGTATTATTGGATATGAAGTTCTTCCTCCCCCAGAATTAGAAAAAATCTTTGGCCTC…
>GeMoMaG047499.1
ATGGTTTGGTCTCCTAGGTCACCTAATATCCCTGGTCTGTCTAGTGTCCAAAGGTCACCTCAGGGTTTGATCTCTCCAATAGCAGCTGAAATACAGGTGGAGCCAGCACATTGGTTCTCCGGATATACTCATCTCTATGGACTATGGAACAAGAGCAAGTGA
>GeMoMaG021841.1
CCACACTTCAAAAGATTTAAAGGTGTAGCCCCGGGGAAGCCGAGGGCGATTCTTCAGGGTCTAGGTATCCTGATAAAATTTTGCAGAATCAAGGCTAATTCTAGGAAGGATATTTCAGTGGCTAAGTCATCAATGGAATACAGTATGGTAAAACCTATTCTAAGCCTGAAAAAGGCATCTTGCCAAAGATTTCCAAGCAAAACTCGGACATTCTTCATAAGATCACCAAATGTTTTGCTTTGTATAGCCCAGCTCCACCAATACCTGCTGTTTCTTGGTTTCAGTATTGGATGTTTGAGTTTTTGGCTAAATTGA
>GeMoMaG046172.1
ATGGTGATAGATACCATGTTTAGCTGGAACAGTTTGGTGAAATTCTGGGCGAAAGACTTCCGAGTACGACGTGAGGAGGTGGCTGTAGGCATATGTGGGCATGCATACGACGAGTATGAGTTTACATTGACTAGCCAGAACAGTAAGCACTGGTGTCTACCAATAATCTCGTGCCTGTACCTACATCATAGCTGTAAAAGCTTGGCTATACGGGCGGCTGTCGATGGCGAGTGCTGCTTCAGGAGAAATGTTTCATATACCATGATAAATATTTTCTTAATCATTCCTTGTATGTTTGTGCAAAAGGCCTTCAACCATCCGGTTGCTATGGGGTGCAGCATCAGGGCTATTTGTAAGTTTGTAACCCTCTGTAAAATTATGGTTTTTTATTGTTGTCTG…
>GeMoMaG018289.1
CTCTTTAAAGGAGAAACTTCTGGATCAAATTTATCCCTAAAACAACTAAGGGCGAAGCTCACCTACTTNTTAGAGCGGATCCGGACAGTACTCCCGCAGGTCATAATCCAAGAAAGATTGCTTCATCACTGA
>GeMoMaG008905.1
TTGATCACTAACTTTCAAAATATCCCACAACACAAACTTTCCCCTTACTTTACGTCAAACTGGACTATTGCACGAAGGGAACAAACAAAACAAAACATTACCTTAAAACTATATTCACCGCAATCAAAAAAAAAAAATCACACATCATTAAACAAACTTAACACTAAAACAGACAAAAAATAA
>GeMoMaG049879.1
ATGCCGGTAGGCCCGGCATGTACCGGTAGGCCCGGCATGTTCCGGCGGGCCCAGCATACGCCGGTGGGTCCGGCAGGTGCCGGCAAGCTCGGTAATACTGGAGACATGCCGCCGCCAGTCATTGCTGTAGCCCAAAAGTTTTCCAGCCTACAAGTGGTTCATGGGCAGCCAATTGTGAGACCATCACTTTTAAGGAATGATTCTCCCTACCAATTAATGGTTATTAGCCATTACTTTAATCCCCTATATTGGTCATGGAAGATTATAACCGAAACGATTTCGGTATCGTCTGCAGCGGTGACTGAACCGACGCCTTCGACTCCTTCCACTGCACCGCAGTTGGATTCCATTACAAGTACCCTACACTCGCTACTGTCCATGGTGCAGGACATTCAGAAC…
>GeMoMaG029862.1
ATATTCTTAAATGGCCAAAACCATCTCCCACCTTCACATCACTACCTTTTACAAAAGGGAATGAACCTGGTGTATGAGGACAGAGGAGAGAATGTGAAGAATGAATAG
>GeMoMaG021682.1
ATGGTTTTTCTGTCATTTTTTCTTTTTCTCTTGTGTGTGTTTTCATTTATCTTATACATATGTATGTGTGTATATATGTATAAATGGAAATATACATTTATGTTGTAA
>GeMoMaG050222.1
CTCACCAAATATGCCTCCTCCCATCGTTCTGGCTCTACCAATAAGCTTCTCCCAACTCCTCGTGTCCAACATAGGATAAAGGCGTCTGGAGGCTGGAGACCAGTCATCGACCTCCCAGCCCTGAACAAGTTTGTCAAACAAACTCCATTCAGCTTGGAGACTGCAGACACGGTCAGACTAGCGGTAAGACCACAGGATTTCATGTGTATTCTTGACCTAAAGGACGCGGTGGGGGGGGCTCACCTGCTGCACCTCACAAAA
>GeMoMaG001104.1
CCTGAACGCACGCGACATCGCTCGCCATCGCGCCAGCGTTCGCCATCGCGCCAGCGTTCTCCGACGCGCCAGCGCTCCTCGCCTGGCAAACGCTCGCCAAGTCGCTCGCGACTTCTTTCTAGTTCTCCTACACGCCACCTTCGATCGCCTAGCGCTCAGCGCACACCTTCACCCGCGCGGTCTCGTGCTCCTTCACGTGCGCGCCAACGCGGTCCCTCGCCAACGCGATCGCTCGCCATCGTGCCCTTTCGCCTACGCGCCCGCGAGCGTACGCACCCACGCGCATTCTTCCACACGCGGCAATGCGCCTGCGCTTCGGAAATCGCCCGTGCGCGATTCCTTGAATGCTTTTTCGCGTGA
>GeMoMaG058770.1
ATGAAAAAAACAAAAGATCAGAAGCAAAAACTAAAGGTCAGAATGAAAAAACAAAAGATCAGAAGCAAAAACGAAGGTCAGAAGCAAAAACATACATCAAAAGGAAAAACAAAAGATCAGGTGCCAAAACAAAGGTCAGAGGCAAAACAAAAGATCAGAAGCATAAAAAAGGCAGACGCAGACAAAGGCCAGGAGCAAAAACAAAGGTCAAAAGCAAAAACAAAAGATCAGAAACTTAAACAAAGGTCAGAAGCAAAACACATCAAAAGGAAAAACAAAAGATCAGGTGCCAAAACAAAGGTCAGAAGCAAATCAAAAGATCAGAAGCATAATAAAAGGCAGACGCAGACAAAGGCCAGGAGCAAAAACAAAGAAACAAAAACAAAGGTCAGAATGAAA…
>GeMoMaG035864.1
ATGAGACCACTACCGACTCGTCAGGGAACGCTTCTCAAGCCGTGGTCCAAAGCCAAGCAACTGAAGAAATCAATACTTCTTCAACCTCCTCCCCCATCAGTTACTATCCATCCACGTAGACGCTTCAAAGGAAGGCCGGGGAGGCCACTCTCACCAGAAGAGAGTACAAGGAGCTTGGTCCAATCTTTTCAAGTCATTTCACATCAACTTTCTATAAGCCAGGGCAGTACTTCTGACACTAAAGAAAGTATCTCCTCGCCACTCGACCTACATAAGATTGGTTCTAGACAGTGA
>GeMoMaG065285.1
ATGGCATGGTCCATAGACACATTCATGTTGTCAGCCACGAACACGTTGAACATAGGTTGCACATTTGGGGCTGCAGCACTCTTGCCAGCTGTAGCAGTCGTGCCACCTTCTGTAGCACCAACTGCCTTCTCACCGGCCCCGATAGTACTTTTGCCTCCCAAATGGGCCGAAACCTGTATTGCTTGCAGTCTTAGGTGGACTATGCAGCATGGTATGCTGGTGAAGCCGTGTGTTGCACAGGTAAGGTCTTAG
>GeMoMaG039805.1
TTTGCCCTCAGGGCAGAAGTCCAGTCCATGTTGGAGAAGGACGCTCTCCAGGAGGTCCTCGACGGGTCCCCAGGCTTCTACAGTCGACTCTCTCTTGTGAAAAAGGCGTCTGGAGGCTGGAGACCAGTCATCGACCTCTCGGACCTGAACAGGTTTGTCGAACAGACACCTTTCAGGATGGAGACGGCCGANCACAGGTGGGGGGCTCACGTGATGCATCATTACACCTCCGGCCAATGGTCCGAATCAGAGGGGTACCAGCACATAAATCTCTTAGAGATGAGGGTAGCCTTTCTGGCCCTCAAAGAGTTCCACCAGGTCCTGACGGGGCACTCCGTGGTGCTGATGAGCGACAACACCATGGTGGTAGCTTATCTAAGCAAACAGGGCGGTACCTTT…
>GeMoMaG005396.1
CAACCATCACCCACCACTCGCTCACGCCCCAACCAAGGACTTCTACAGCCACTCACTACCTCCTATCCGCCACAGAGTTCTGCAGTTTCACTATCTCGCAGTGTGGGACCTCGGGATGGAAGCTCTCCACTATCGAGTCTCACACTCTTCAGTCCCAAAGACATGGTCCAGGACCATATGCTTGCCTTCCTGAGGAGCAATAGCTAG
>GeMoMaG036342.1
ATGAGATCTGAGGTAAAAAGGTATGTTAATTCTTGCAAAACTTGTCAACTGGTTGGTAAACTTAATCAGAAAATCCCCAAGGCACCTTTAAAACCTATTCCAGCAGTGGGGGAACCTTTTCAGGAAATTTTAATTGACATTGTAGGCCCATTGCTTAAAACCAGCAGTGGTAATCAATACATACTAACTATAATGGATCAAATGTCTAGGTACCCGGAAGCAGTACCCTTGAGGAGTTTTAAGAGTAAGCAGGTCATAAATGCATTTACAAACTTCTTTTCCAGGTTTGGTTTGCCCAAGACGATTCAATCTGATTGCGGGAGTAATTTTGTTAGCAAATATTTTTGTAAAAGTTTACAGGAGTTGAAGGTCCAACACATCAGGTCATCGCCTTACCAC…
>GeMoMaG039991.1
TCTTTTCATCGCCATCTAGTGGTTGATGTATTAGGCTCTAAGGTTGGTACGTCACCCATGGAGTGTTTTGTTTTGTTTTCCTTGTTGACTGTTGGGGAATCTCACCGTGAGTTGGCTCTTCAACCACTGGAGACTACTAGTGGGAGTGATCCAGTGTCTTCAGTGAAGGAGGCGGTGGAGGATTTGATCGCCCCCTTTGGTGAGCAGCTCAGAAGCAAATCCATCGCTACTGAACTCATGAAAGCTGAGACCTACCTTCCTTTTGGTAAGGGTAGCGATTTTGAAAACTTAAAGAACTTGGCCCTGACTGGGTCCGTGCGTAACATTTGGCTACCTTGCCAGGATCCTGTAAAACTAGTATTTTCAGGATCCCCAGACCGTATCAACACAATTAAGCTG…
>GeMoMaG050879.1
ATGTCCATGGAAGCTGTCTTGTCGCAGGTGGAGGACCACGAAGAACATCCAGTGGCTTTCTTCTCAAAGAAATTAACTAAACCACAACAGAATCATTCCACCATAGAGAAGGAGACCTTAAGCCTGATTCTCGCTCTTGAACATTTTGATGTTTATCTTTCCAGCTGCAGGTCACCGATTGAAGTCTGGACGGATCATAATCCTTTAATTATTTTGAGAAAGTTTAAGAACTTCATCTATCAATTTTTATTCCATAAAAATTTTTATTTAAAGGGGGAAATGGGTAGAATTAAGGTTCCGAGACTTTCTTGCTCTTTTCTATCAGTTAATGTAATTGTGTAA
>GeMoMaG020511.1
GTGATTACATGGATATGGTCAGTTCCTAATATGATCTTCGTAAGTATTTCATATATTGTTGAGACTAATTTTTCCGCGAGATTAACTATCACGAAATCTCTTCTATCTATCATTAAATCATCTCAACTTGTAATTGCCTCTCTTCTTTTAATTAACTGGGTGCTTCTCCATTCTTTAGTGTTTACATGTGTCTTATACTTTTACTTCATTGTTTTGGATAGTTCTGCTAATTCTATTTAA
>GeMoMaG054955.1
ATGGGAAACCCTACTACAACAAGCAAGGATTCTTGGGGTGAGCCAGTCAAGAGTGCAAAGTGTGCAACCACGGTCAACAGCCATTTGAGGACAAAGACGATATTCCAAGGAGTGCAGGTACCAAAAAGTAGCAACTTAGTTATTCCACCATTTATCAGTGTAGATTAA
>GeMoMaG051487.1
ATGCTGTACCTTTTGGAAGCAGCTATCCCATCTTGCAGTAGAGATACTGAGATGGACCGAAGTCCGCTCGATTCTACTATCGGCGCGTTTCATTCCAGACAAGAAGAATGTGCTTGCCGACAATCTGAGCAGAGCTTCTCTGATAGTGAGTATCGAGTGGTCTTTGTGTCATCTAGTTGCCAACAAAGTCCTGACTTTGTGGGAATTCATTCCACGACACGATCTACTCAGACAACCACATGCCAGCATCTTCCACAAAGCCGTAGCTTCGCTACGATTTCACCTCTGTTGAATATTTGGTCTCTTTTGCAGTCCCCCTCTTCCACTTGA
>GeMoMaG022096.1
ACTGTCCATGTCCCAGTTGCTTCCCGTGAGGTAGGCAATGGGAAACCTACAACCCTAATTGGAAAAGCAGGATGCTATAAACCTAGGGCTCCAACAGGGAAAATAACACGAAATGCAATTGACAAGACGCTAGAGGCTGAAAACACAAATCTTTATCACAAGCTTGGTTTACACTGGAGACTCTCAAGACAAAGATGTGATAATTCTTCATTTATGGAATATGTTGCGGGTGTGCCCAACAGCGCCATCTGTCGTCCAGATACCCAGTACTATATGTAA
>GeMoMaG024086.1
ACTTCAAGCTTACCGCTGTCTTGTGTGTACCAACCATGGCTATCTTGTGGATGTGATGGATTTGGGAAACGAATCAAACTACTTCACCAGATGTGA
>GeMoMaG039584.1
GTTTGTAGCATAGCATTAGGAACTTATCTTGAAGGATATACATGTTCTTGCTGGGTCCCCTTGCCCAGTATAAAATCAAGGGAAATAACTGCAGTTCATGCAAGTTGGCGCACTGACATGATGGAATCACCCTTCGCAAAGAAGAGTTCCAAAAGACTGCACAGTCCTAGCCCGAGAGATCACGAGCAAAGGCAGAATGGCCAAGCCTCATAG
>GeMoMaG013072.1
GAAAGGAAGAGCCATGCTATTACTGGACGGATTCTTATATGTGAAGGACAAGCAAGTAAGGTCAAAGGTCGTGCTATAACAATTGATGGCTCGATTAGTTCTACTTCTGGCGAACATAATCACTCAGGAAACTCGACAAATGTTGAAGTACGACACAGCATAAAGCGAACAATCAATCGAGTGAGGCAGGAAGACCACTATAGATCAACTGTTAATACGAGAACAAGCAAGGGCGAATCTTTCTTGATATTCGATTCGGGAGAAGTAGAAAACAGAATGCTGGTATTTTCAGCCCAGAAAAATCTCGGTGTGCTTGCTTCATGCAAGAATTATTTTAGGGAAGGTACCTTTAAAACTGTGCCAGTTAATTTCGAGCAGCTTTATACAATTCATGGAATG…
>GeMoMaG022720.1
ATGGAATTTTATGCATTGCTGTTCACTAGTAGTGTTGTACAAGCCTCACACCAAGAGCTGACGGAATCTTTATCTTTGTTTGACTGCTTATTGGCTATAAGAAGATTTATTGCCAGGACTTTTGTAAAGACTTTTGTAGCTGCTTGCAATCAAGTAAAAAGGATATATGGCCACTTGATTCCCAAATGGAACTTTATAAGCACTCGAGCTCCCTGGTGCGGTGGCTGGTGGGGCAGCTTATGGGGAGGCTTATTAGGTCAGTTAGGCCGGGAGCACACTAGCGACTCTGTGGCGCCACAAAGCCACAGCATCCTGTGGTGGGGATGTGGTCTCGCTTAG
>GeMoMaG013052.1
ATGTGGGGTAAAAATGTTCCTGCCTCTTCTCCCGCCTCTTGGGCGTGTTTTTCAGGTACCTCTACAGCCAAGGGCGGCGTCGAGAAGGACGACTCGCCACCATCAGACTCCCTCGCGTGGGTGCCTCCGAAGACGCCCTTCAGGTCCCCGTTGAGGATGAAGGAAGACTTTGGAACCTGGTCCCCCAATGAAGAACGCCCACGCTCCCCTCCGGAGCCGTCGGCTACTCTTCCGGACGACTTCTTACAGCCCCCGTCTTCCATCGAACGTCGAGGAAATCCTCCAGCAGCTCTGCGCGAACTGGGCCCGCCGGCGAGGTCCTACAAGTCGTCGGGCTCTTCAGTCGTAGTTGATTCCTGCTCCTCGAAGGACGAAGCCCTGAGGAAACTCCGAAGACGT…
>GeMoMaG036931.1
ATGTCAAGATTAAGCACAGAAAACATGAAAATATATGAATGTTTTCCAGGACATAGCTGGCTACTGAGGGAGGAGATGATTACTGTAGGGGTGAAAAAAAAAATGTTGAGAGGCAGGAACTAG
>GeMoMaG065644.1
ATGAGCCTATTAGACAAGAGACAGGGCTGTGGGAAACGCAAAGAAAGAAAAAAATTTCTCTTAATTTTCAGCACTTTCAAAATATATATACCAGCATTTTCCTCATACCTTTTTTATTTTATTTTTGCAGATGTATTACAATTTAAGAGGTTGTCAGTCGCATGTCCTCACCCATTTCATCATTTTAAAGGATGTTTGCCTGGTCCTTCCACAGGACCTGCAAGATTTGTTTTTTGTAAACATTATCAAGAATTTATA
>GeMoMaG030186.1
ATGAGCTGCCACATGAAGCGCAGGATAACGAACAGAGCGGCCGAAGCCTTCGTCATCGCGTTCTACGTCGCTGCTATCTGTGTGTTTTCTTTTAGCGTCTCTAACACATTTCCATTTTCCCTTCTGCTCTCAACCGAAGAGAAGAGCCGAACCCTTGCATCTTCTTTTGAGGTTTCCGAGAGACTCGAAATCCTTAACTCATTAGGGAGCAAAGGAATTAGGGAGGTTGTCCTTTCTGAAACATGGGAGCAAGGGATTGACCCCGCGAGTGTATGA
>GeMoMaG012422.1
GTACGGACCAAAGGTCTGCTCCTCTCCTCTCCCAGGCTCGCCAGAAGTTGTTTAGTCTGGCTCCTACTGTTGTCTGTGCAGTTTAGAGAAAAAAGTAGGCAGAACCTTCCTTGCTGTTTTAAGACACCAAATCCTGTGTGGCCTTTTGGGCTAGAGCGGAAGAGACCTCTTTGA
>GeMoMaG045911.1
TGGAGTGTCCTTCTCCTGGAAGAGCTGCTGACCATAGTTAAAGACAAACACCCCCCTGAAGTTCTACAAGCAGGATTCTCAAAGTCCTACAAACAAGATCCGCCAGAAGTCCTGAGGGTTTTCCACAAATCCTACGAGCAGGTTTTTCCAGAAGACCTACGAGCAGGATTCTCCAGAAGTTCCAGGGACAGATTCCCCATAAGTTTACATACAGTATTCTCCAGAAAAGGCCTACAAGCAAAATTCCCCAGGAGTCCTACGAGCAGTATTCTTCAGAAGTTCTACATGCAGGATTCTCCAAAAGTCCTACGAACAGTATTCTCCAGAACTCCTACGAAATTCCCCCAGAATATGCAAGCGAGAAGCTTCCTTGAGAAGTNNNNNNNNACTGTCTTTGAT…
>GeMoMaG057092.1
ATGAAGATGACAGAGTCCCTGTGTTGGTCACACTTTGTCGTTTGGGCTCGGATGGTTAGGCAGCTGATAAACAAACGATTGCCGAAATGGAAGATATTGGCCTTACCAAAAGGCCTCAAACCTATGGTTGTTACCGCTACACAATGTCCTGAAGAAGGAAGTATAGGAAGACACCTGCATCCGGTGGCGACACAACTCTTTTGCACGATATGCGAATCGCATCCTGTTATGATCTTGTCTGACTACAGCAATTCTCATGCTAGCTTCTACTTCCACAATGACGTATTACATCACATATATGGTACATTGCTAGCAAATGATTATATGGTACCCCAAACAAATACTGATATAACTATGATT
>GeMoMaG009716.1
AGGTCGGGTCAAACCCCTGCTGTTGTTGCGGATGTTGCTGAAGGCTCAGTTCCCCCCTCCGAACATCCTTCGAGGGAGGAGCCGAGTCCAACGGTCTCTCCTGCGGGTGATTCTCATCCTCGGGGGAGTTCACAGACAGAGACTCCTCTTCGGAGGACCGACGATGGTGTTGCTGCCCCTCAAGGTCGTCTTAGCCATAAGGCTCGCCCTCCTCTTCGCCGTAGAGGCTTTCCTTCTCCTTACAAGGGAGTTAGGAGGCGCCTCTTCGGTTCATCGCCTTCGACATCCCCTGCAGAGGATCCTCCTCGACGTGAGCAGACCGTTGCAGCTGCATCTCTAGACCTCTCAGCAATCGTTCGCGATCTCCTACGCCTGGGAGTTTTCCTTCTCCGTCTCCTA…
>GeMoMaG030596.1
ATGCGCACTTGCCCTTGTCTTCCCGGCCGCCCTTGTGGGACCTTTATGTCGGCCGTGGAAACAGATCCGCACTCCTTATGCCCTCAGTGCTCTGTCTCTCCCTCCGAACACACTTCGAGGGAGGAGCTGAGTCCTACGGTCTCTCCTTCCACTGAGATTCCCTCTCGGGGAAGCGTTCGCGCCTCTGATCCTGTTACGCGCCAGGGTTCCCCTGAGCGCCCACGCCCATCGACAGCTGTTCCTGATGCAGCGCGCAAGCGCTCAAAGGCGCCCTCGCGTCCACCTTTACCAGCGCAGCCGCGCCCCCCATCGGCGCACAGGCGCCCACAGGTTCCTGCGGACTCGTCGAGCCCTGTGGGGGAAAAATGCGGCGCGCGTTCACCCCCAGTTCCTGTTCCA…
>GeMoMaG033226.1
ATGAAAATATTTTTGAATTATTCAAAAGGTTTAGGAGGAGAGGAAGGGGAGCTGGCAAGGAAATATCGAAGAGGAGGGGAGGGGGGCAAGAAGGAGGAAGAGAGGAGGGGAGGGGTAAAAAAGAAGCAGGAGGAGAAGGGGCGTGGAAAGAAGGGGATTGGGGAAGAGGAGCAAGGAAAGGGTGGCGAAGGGAAAGAAGAAAATGANNNNNNNNNNNNACGAGGA
>GeMoMaG060275.1
ATGAAAATATTTTTGAATTATTCAAAAGGTTTAGGAGGAGAGGAAGGGGAGCTGGCAAGGAAATATCGAAGAGGAGGGGAGGGGGGCAAGAAGGAGGAAGAGAGGAGGGGAGGGGTAAAAAAGAAGCAGGAGGAGAAGGGGCGTGGAAAGAAGGGGATTGGGGAAGAGGAGCAAGGAAAGGGTGGCGAAGGGAAAGAAGAAAATGAA
>GeMoMaG007347.1
ATGAAAATATTTTTGAATTATTCAAAAGGTTTAGGAGGAGAGGAAGGGGAGCTGGCAAGGAAATATCGAAGAGGAGGGGAGGGGGGCAAGAAGGAGGAAGAGAGGAGGGGAGGGGTAAAAAAGAAGCAGGAGGAGAAGGGGCGTGGAAAGAAGGGGATTGGGGAAGAGGAGCAAGGAAAGGGTGGCGAAGGGAAAGAAGAAAATGANNNNNNNNNNNNACGAGGA
>GeMoMaG017179.1
ATGGAAACGTTAGAATACATTCACAGCCGACTAGGCCTACCTGCAAGACGTGACCCACAGGAGGCTAGATACTTTCTCTATCAGCCCTGTGGTGGCTGCACAACAGCTGGTTTAATAACTCAGGCTCCTTATTGGACAAGTAGCAGAAGGTTGAGGCTCTTATTCTTTTCTTCATCCTCCCCTTCCTTGGAAGAAAGTGGATATTGTTCAGTATGCCCAGAGGACCAGGCAGCTTTATGTTCGCTTATTAGCTCTTTGCAATGTTGGTATTTCATTTTTCAGAATATGAGATATCAAAATAATAAAATAACCAGAAAATTTATAAATGTCCATTCTTTTTAA
>GeMoMaG046561.1
ATGAGAGTCAGGACTTGCCAGAACGCGTCGACCTGGTATGGCCCTGGAGGGCGTGCGATAACAGGAGCGCCTGAGCGGGTGTCCAGTAGGACTGGCCGAGGGCGCGATAACGCGGGAGCAGGGTCGCGAGCAACCTGGGAACGAGAGGTTTGGCGACGGTCTGGATGGACTGGTTTACTCGCCTGTGTAAGAGCTAGTTGCGCTGGCGATCGTGGGCACGCATAG
>GeMoMaG059768.1
AGGCACATTTATGTTGAGAAGGTAAAGCCATTGTGTATTCTGAAAGTTACCTTCTTTTTTCAGTTGTATATGTACCAGTTGTTCCGGAGCCTAGCCTATATACACTCTTTGGGGGTATGTCATAGAGACATCAAGCCCCAGAACCTTCTTTTAGACCCAGAGACAGGCGTTCTCAAGCTCTGTGATTTTGGGAGTGCCAAACATTTGGTGCGAGGAGAGCCCAATGTATCCTACATATGCTCTCGTTATTACAGGGCTCCAGAGCTCATATTTGGGGCCACCGATTACACGACTAATATAGGTAAGATGATTGCCTTACTGTTTTAA
>GeMoMaG050916.1
TACTCCCTCTCTCTCGTTCTCTTTGAAGTTTATATACCCCTGTATGGGAGGAGCAAACTATGGACAATTCCAGATAAGGAAATTTTCTCCTTTTTTCATCCTCATTGGTTTTCCTTAAAACCACGCCTCTTTGATCGCATCTTCCCGAACGCTCTGGTGGTTGAGACATGTGTTTATCTTCCATTAATGGATATTCTTCGGCGACAACACTGCTCTCCTTGTCCTATAGGTCCTTCCATAATGCTGGCTCCTCGAATTGCTACAACAGACGATCGTTATGCCCAAGAATCTAAAATATTTATATGGCTTGCGGTGGCTGAGGAGTACATTTCACACTTATTCAATGGTCCCTACTTTTTTCTTAATAAATTTATAAATTTTAAGATAATTTGCTGTGCT…
>GeMoMaG003257.1
ATGGTCTCCCCTATTCAAGACGTTCCACATCAACTTCCTGGCGGCCATGGCAGTCCTTCTTTCTCTGAAGAGGTTGTCTCCACACCCTTCATCCCACATCCGTCTAACTCTGGACAGTGCCGTTGTGGTCAGATGTCTCAACCGTCAGGGCTCAAGATCGCCCCAACTCAACCAAGTGTTACTGCTCATCTTCCGCCTAGCAGACAAGAGAGATGGTACCTCTCAGCAGTTCACCTACAAGGATTCCTCAACGTGATAGCGGATGCTCTATCAAGGACAACCCCGATAGAGATGGCGCGCATCGGTGACATCAACCAAGATGGCGGCCAACATGGCGACCGGATGTTGACGTCGCCGACTACCGTAACAGTAACAGAGGAGGAGAACTTTATAACGGCT…
>GeMoMaG010737.1
TGGCGCTGGTGGGCACACCCGCAACCTTCATGGCGATCGCTCGCGAGTTTTTGTGTTTCTTACGTAGAGTACAAATTGCATGTAATACTCGTCAACCGAGGATGGGTTTCCAGGAAGCAGATGAAAGCGGAGGCCAGACCGGAAGGCCAGCTGGAAGGCATCGTCAATCTCACCGCGGTCGTGCGCAAGACGGAGAACAGGGCTCCTTTTATGCCGGACAACACGAAGGGATCGATAGTATTCACGTTCAGAGACGTCGATAAGATGGCGCAGCTGACCGGCACGGTGCCGATCTGCCTGGATGCAGTAGACACCTTCCCGGGCGGACCGCAGGGAGGCCAGACCCGCGTGACGATGCGAAACGAGCACCTATCGTACATGATGACTTGGTACAGCCTG…
>GeMoMaG021856.1
GTAAGAGGGCTTTGCTTCTTCTTTCTTCCTCTCATTGAGTATATCTGCTATTGCCAGTCATGCGCTTATTGTGCCTACCCCTCCCCTGTGACAATGTTCCCCAGTGTTGTTCCTGTTGTGGCAACTTCTGTGGTGTCTCCTCTCACGAGAGCATCGTTATTTTAG
>GeMoMaG033763.1
ATAAATGCAAATGTTTGTATAGTATTGAAGAGATCTGTGTTCCAACACAAAATACAAACCATTGAATTATTCAACAAGGCAGTTAAGCAACAAGGGAGAAGGCAAGAGCTAGGAGCCCCTTCCTTTACCTGTAAAAAGCTCTTCACTTTAGTTTTCAGCCGCAACGAGTACAGCAAACTTTTAATTTTATTTTTCCTTCAAAAAGTGAATGCTGACTGCTGA
>GeMoMaG041171.1
ATGTTAACCATTGAGGGTTTTGGGACCCGGCCCATTGNNNNNNNNNNNNNNNNNNNNNCTCCCGGCCTTCAATTCNNNNNNNNNNNNNNNNNTCCTGGCTTCGCCCGGCTAACGGAAGAGGCTCTTGTCCGGCTAGATAAGTCTGTTTGGGTTAGAACCTTAAACGAGTGGGGTTGTACAAACACCATGCTGACTCCCCACAAGAGTACTTACACCATG
>GeMoMaG045918.1
GGGAAGTTTAGGACTTTCTCTACTCGTCAGCGCTCGCCAACGTGCTGTCTGCTTTCGCCTGCGCACCATCCCTCGCCAGCGATGTGCGCGTGCACCCTGCGTCCCCACACCCATCTCCCACAGCAGACATGCATCGCCAGCCTGATATGCGCCCACAAGAGGCGCTCCAACGAACGCAGGTTCCAGCTGTGCCCCCGCGCGCAAGGGATATCTCCCCTGGATCAGTCGATCCCTGTCCCTCCAGAGGGAGTGTCTGATAGCGCAGCCATCAGCCAGCAGCCTTGGTTTGGGGCACTTATCAGAGCGGTCACGCAGGCTGTTCTCTCTGATTTGGGCCACAAATCCTTGGCTGCAATGAGATCTCTTCAGTGGCGACTCAAATCCGGGTGGAATCAAGGT…
>GeMoMaG000399.1
ATGCACCCGACCAATTGCCTCATTCTCACTTCCAACATGGCCATTCAAATCTGCCCCCACTATGACCCTCTCCTCCGGAGGTCGACCACACCTTGTGTTCGTCGTGTAAGGGCAGTGTTTATTCCCCTACAGAATCGTGTCCGGAGTGCGAGTCTTGGAACGAGATTCACCCACGTTCTCGACGAGTCAGCAAAAGGGAAATGGTCCCTCACGGAGAAGAGTCGTCACATAAACGTGCTAGAGCTGATGGCCGTGCAAAGGGCATGCCGAGAATTCGTCCATCTACTCCGGGGAAACACCATGGCTCTGATGTGCGACAATGCCACGGTGGTGGCCTACGTGAAGAAACAAGGAGGACTGAAGTCGAAGGAGCTGTGCAGTCTCACGATTCAATTCCTA…
>GeMoMaG031044.1
ATGTGCGACAATGCCACGGTGGTGGCCTACGTGAAGAAACAAGGAGGACTGAAGTCGAAGGAGCTGTGCAGTCTCACGATTCAATTCCTAGAATGGGCGGTGGAGGAACAGATCGAAGTCACAGCCAAGTTCATTCCAGGAAAGAAGAACGTTCTAGCCGACGGCCTCAGCAGGATGGGCCAAGTAGTTGGCTTGGAGTGGTCCTTGCACCAGACAGTGGCCCTGACGGTCATCCTGAAGTGGGGTTCGCCGGTGATAGACCTCTTCGCCACGATGCTAAATGCACAGCTCCCCGTGTTTTGTTCTCCTGTGGCAGACCCAACAGCAGCGTTTGAGGACGCCTTTGAACACCCTTGGGACAATCTTGATGTGTATGCCTTCCCGCCCTTCAGGATGCTC…
>GeMoMaG062696.1
AATAAGTGGAGCAAGAACATGAGCTCAGCTAGTTTTAATTCTATTCTTTTGTTTAATGAATTTTGCCATTCGGATACAACATGCAACAGAAGGAAATATGAAGTAAAATATGAGATGTTGGACAGCAAGAGAGTGGAAATAGAGGTAAAACTGGTCCATGACCAGGACATGACTATCCGGTTCGATCTTTGGGACTTCAAGGGGAACTACGCTTATGCAGAATATCTCAGCTTCAGCATTGGCAACGAAGATGACAACTACAAACTGAACGTTTTCGGGTACAAGGGCAATGCCTCAGACAGCTTCTCAGCCCACAACGGCTATCTCTTCTCCACCTTCGACAGGGATAATGACGAAGCCCCTGAATGTTGCCCCTGCGCCCCAGCCTATGGTGGAGGG…
>GeMoMaG023616.1
ATGGTGGGTATCAGACGAGAACCTACGAAAGAGAGTGGATCTTCTCATCCTCCCCCCAGATTTATTACTGTTCTCAGACGCTTCAAAAAAGGGTGGGGAGGCCACGTACTGCACCACACGACCTCAGGCCTCTGGTCAGAGTCAGAAGAGTACCTTCACATGAATCTCGTAGAGATGAAGGCCGTCTTTCAGTTCCTTCAACAGTTCACCAGCTCCTGGCGGGGCCACTCAGTGGTGATGATGAGTGACAACACCACTGTAATGGCTTACGTCAACAAACAAGGAGGTACCTTTTCGCAGTCCCTATCCCATCTAGCAGTAGAGATGCTGAGATTCATTCGATACCACTCGGCACGCTTCATTCCAGGAAGAAGAATGTGCTCGCTGACAACCTGA
>GeMoMaG051159.1
TTTCACAAGTGCCTTGGTTTAACAATACTGCAGATAGGGGAGACAAAACTGCAGGAGCTGCTGGAAGGGTATTATATAATAATTTCAAGTAGACATAAAATTAAAGCAGCTAATGATCAGTTATTACAGAAGTAA
>GeMoMaG064561.1
CTCAAAATAGGAACCAAACAGTTTCAGAAAACTTGCACAGTGGATATATTCCTTCGCACGATACACCCTGACTCGATTCTCATTAAAAAGAAACGTCTATCTACTGTATGTAGAGGAAATAACAGCCACTGGACAAATACAAGCCTCCACCACGCGAGGAAGAGAAACGACGCCGTCAGGCAGCTGGTGAGTGCAGCCGGTACCGTGATAGTAAGGAGGGCTGGCCTGTTTCCCTTGTTGGTGGTTGGGATCTGTGGGGAGAAAGGGAGTGTTGTTTTGTAA
>GeMoMaG001101.1
GATAAATCTAGTCTATTCCATAAAAAGCCTGATTTGATATTACAAACAGGCTCACATTGTCAGAGTAGCGATGTCACTACTACTACTACTACTACTACTACTACTACTACTACTACTACTACTACTACTACTACTACTACTACTACAACAACAACAAAAAAAAAGTATTTTCCCTTAAGCAAAGCGATGGTTAACCCTCATGAAAGCAAAGGTTACACTGTTAAAAATAACCGCAATTTTAATCGGAAATTCTCCGTAAACATATACGGTTATCAAATTTCGCAATGGATTCGAACGAATCTCTTTTCAAGAAAAAAGGAGAAATGTCCAAATCACAATTCTTTACGCTAC
>GeMoMaG042654.1
ATGGAATATCCATTCCGACCTCCCAGTATCTATATGATAACTCCATCAGGACGCTTCAAGACCAACACAAGACTATGCTTATCAATATCTGACTTCCATCCAGATACATGGAATCCTGCATGGTCAGTGGCAACCATTTTAACAGGACTTTTGTCTTTTATGGTGATCGAATCCTTCTCCACCATCCCCAACTGTTCTATTACAAAATCCATGAGGAGGATAAACAACATAGGTGAGAACCCACACCCTGATTTCATAGTTTTGTCAGCCTCATCTGCTTTCCTGTCTAAATTTTCTCTCCAGTCATTTCTGGCTTTTCTTTTGACTTCACTTTCAATTCTGGAATACTTATAA
>GeMoMaG042128.1
ATGCATATGTATATATGTATGTATGTATATATGTATGTATGTATGTATGCAGGAGTATACTTAAAGTACAGTATTTTATATCATAATCATCACCAGCTGTTGCTAGTCCACTGTAGGACAAAGGCCTCTCGTCCGTTTATGGTCTTCCTTTGCTAG
>GeMoMaG016116.1
CCAGCCATTTGTATCCCTGAACATTTACATCCCCAGCTAATTGTGTCCCTGGACATTCAAGTTCCCAGCCATTTATGTACTTGGACATTTACGTCCCCAACCAATTGTGTCCCTGGACATTCACATCCCCAGCCAATTGTGGCCCTGGACATTTACGTCCCTAGCCAATTGCGTCCTTGGAAATTTATGTCCCTAGCCAAATGTGTCCATGGACATTTAGGTCCCTACTCAATTGCGTTATGGACATATATATCCCTAGCCAATTGCGTCCTTGGACATTTATGTCCCCAGCCAATTGTGTCCATGGACATTTGCGTCCCCAGCCAATTTTGTCCCTAG
>GeMoMaG043279.1
TATCCAAGAGGTCCGCGACGGGTCCCTAGGCTTCTACAGTCGACTCTTTCTATTGAGAAAGGCATCTGGAGGCTAGTCATCGACCTCAGCCCTGAAGAGGTTCATCTATCTAACCTCATTCAAGATGAAGACAGCCGACATGGTCAGACAACCAATAAGACCGCAGGATTTCATTTGCACACTAGATCTCAAGGAAGCATACTTCCAGATCCCAATCCATCCGTACAATTCTGTATGGAATTGAATGGGTTAGCTGTGAGACTTCAAGGGGAGTGCCAGCCATCTACTTGTACGCAAATGACAGCCACTGAGCAGTGGATATTCCTGTGTGCTGCTCACAAGACTCCAAAGGAGTGCCCTGCCATTGATTACACTCGCCATACTTTAGATGGAGCAGCT…
>GeMoMaG027868.1
ATGGCATCATGCACAGTGGTTCCCGGACCTTTTGCAGCTCCTGACGGAACTCCCGAGAGAACTCCCCCCACGACACGAGCTACTCAAGCAACCACAGTGCAACATCTTCCACAAAGCCGTAGCTTCGCTTCGGCTTCACGCCTGGATACTATCCAGCATCTCCTCACAGAGAGAGGCTTTTCACAACAAGTTGCGGAGAGGATGTCTCAACACCTGCGAAAGTCATCTGCAAGGGTCTACCAGGCGAAGTGGAGAGTCTTCTGTGGTTGGTGTCGTGGGCGGGGTATCTCTCCCCTCGATGCCACTATTCCAGTAATAGCGGAGTTTCTTTCGGTCTCAGCGGTGAAAGGCTATCACTCAGCCTTAAGTTTATCGGAAGTGAGACCTCCTCCATGGAAC…
>GeMoMaG041700.1
CTCTCTCTCTCTCTCATTTTAATCACACTTTTCAAACATATCTCCTCAACCCTATTACAAAATACCTTTTATTCTATCATATCAAATCATCCTATCACTCAAATTCGCCAATCCTGTAGAATGCGCAAGTTAGCAAGATGA
>GeMoMaG003716.1
TGTTCGACAGCAGGTGGTTCAGCAGTAACTTGTTCGACAGCAGGTGGTTCGACAGCAGGCGGTTCAGCAGTAACTGGTTCGACAGCAGGTGGTTCAGCAGTAACTGGTTCGACAGCAGGTGGTTTAGCAATAACTGGTTCGACAGCAGGTGGTTCATCTGAAGTTGTTTCTTCCGTAATTACTGCCAGCAAATCGTCCTCACTTTNNNNNNAGTGA
>GeMoMaG019245.1
TTACAAATCCAGTCCAATCCTTTTCCACAATTCCCAACTGTTTTATGCATTAGAAAACCCACGAGGAAGATAAACAACAATGGTGACAACACTTTCTCTTGGAGTACTACACTATTCAATTGCAAAGTTTTTTTTGTGCTTATCTTCTAG
>GeMoMaG006443.1
ACACGTTTTTCAGCAATATGCAATATTTTATTGAAACGGAGAAACGACGCGCTTCTGCTCAACCACGCAAACGGAGAAACGACGCACTTCTGCTCGAGTCAGCTCCCGTGCCCGCAGAGAACAGGAAACACCCAAGGAAACGGAGAACCGCCGCACATCTGCTCGAAAACTACCCAAGAAACAGAGAATCGCCGGGATTATGCTAGGCAAAGTATGCAAGAAAAGCGGAATGCAGCTTCAAAATCTTCACCAACAATTCGGCACTGTTCTGACAATTTCAGGAAGAAAATCGCTAAAATCATTGATAACTGCACACACACTATTGTAGAAGGTAAGTCGTGGATATGTAAAACGTGTCAAGCCCCACTCAAGGTAGGGAAAATTCCAACCCAATCATGG…
>GeMoMaG027181.1
ATGTTCCTTGCAAGCTTCAATCCATTACAACCCTGTTACCTCTACCTACTGGCGATACCTTCTCGGCATTATCCTATATTGCCAAGGGCCATGGATTCGATATCAGAGATCCTCANNNNAAACAACAGGTCAGGCAACACAGTAACTATTGGGTTGATAGGAGAGTTGCACTACGTGGCTCTTGAAAAACACACACACGATGGTGCCGCTGACGATCACAGTGAACGTGATAAACAGAGGAATCAAGCTGAAGATGAAGAAGACAGGATTGCCTTTGAGCAAACAAGAAAAATTCGGGGAGTCCCATTGGACACAATGCTACAAGAAGAACAGTTTTCCACAGATGACGTCACTTACTCTGTTGCTCCAGGAGAAGGACAGACACCCTGTGCTTTCTTG…
>GeMoMaG063534.1
AAAAAAAAAAACGACACTCAAGATGATAAACACGAAACACCTGAGGAAACGGAGAAACGACGCGCTTCTGCTCAAGTTAGCTCCCGTGCTCGCAGAGAGCAGGAAACACCCGAGGAAACGGAGAAACGACACCATGAAACAGCCACGCAAACGGAGAAACGACGCACTTCTGCTCGAGTCAGCTCCCGTGCCCGCAGAGAACAGGAAACACCCAAGGAAACGGAGAACCGCCGCACATCTGCTCGAGTCAGCTCGCGTGCCCGCAGAGAACAGGAAACACCTATGGAAACGGAGAATCGCCGCACATCTGCTCGAGTCAGTTCGCGTGCCCGCAGAGAACAGGAAACACTCGAGGAAACGAATAACCGCCGTGCTTCTGCTCGAGTCAGCTCCCGCGCG…
>GeMoMaG064216.1
ATGCAAGAAAAGCGGAATGCAGCTTCAAAATCTTCACCAACAATTCGGCACTGTTCTGACAATTTCAGGAAGAAAATCGCTGTGGGTCCAATCTATATTTGCTGCTGTTGTTACCGTTTGTTCTACAGAAAATCAGTCGTACAGATGAAGCCTGAGAAATACCCATCCACATCATCAACCAAGAAAATCATTGATAACTGCACACACACTATTGTAGAAGGTAAGTCGTGGATATGTAAAACGTGTCAAGCCCCACTCAAGGTAGGGAAAATTCCAACCCAATCATGGGCTAATGATCTTGAACTGGATGAAATTCCTCCCGAGTTGCAAGACTTGAGACCACTTGAGTTGAGGCTCATAAGCCAACGCATAGCTTTTATGAAGCTGGTTGCTCTCCCA…
>GeMoMaG064948.1
ATGCAGTTCATTTGCATTCCCTTGCTCCTGGGCCTCCTCCTGCTATTCTTGCGCTTTCTACTTCCGGTCATGGGCGTTCTTCAGCGATATGTGGTCCCTTTAAAGTGTCTCCTGTGCCTCTTTCAGCATCTCCTGTGCCTC
>GeMoMaG055521.1
GTAAGTACGAAAAGTTATTTGCCAGAGAAACGATGTGATAAGAGTTCCTATGCACATTTACACACACACAAAAAAAGAATGATATTACATTGCAATTACCTGTCAATTCTTTTGAAGCNNNTTTGTATATGTATCTGGAGTTTATCTGATGAGATGTTCTCTATTTTCTTAACTATTTCATACAATAGATGTCATTTAAATATATCAAAAACAATAACNNNNNNNNAACAACAGCAAAAACAGCTGTTTCTAGTCCACTATAGGACAAAGGCATCATACATTTCGTTTCATGTCTTTTATTTTCACCAGTTTTCATCACCGGTGGCAATTTCAGGAGTATTGTTCATTCAATTTGTATTTCTCTTTCAAAATTCATAG
>GeMoMaG028402.1
CCTCAGNNNNNNNNNNCCTCCAACCGTAGGCATCGTGACCTGCAGGTTGGACTTTACTCTGGTTATCTCCCCCTAAAGAGGAGCCAGAAGCACAAGCCCACGAGGGAACACTTGGGAAAGCACACTAGAAAAAACGCAAGTTGCCATAGNNNNNNNNNNNNNNNNNNNNNNNNNNNNNNNNCAGGACGCACACAAAGGATCGACAGAGATACGAGAGCGAGAGATGTTCACCTCTCTCGACCAGAGAACTTAATGAGGAGGCTACTGAGGGCGCGGAGCGGGGGGGTAACTATTCAAAACTCTGGTCGGCAGAGAGAGATAACCAGTGATCTCCTAAAAGAAAGTAGTTCGAGGTAA
>GeMoMaG007723.1
CGCCCAACTAAAGAGAGGCAGATCCTCTCTAATAGAGGACTGGTCCCCGCTGAAGCCTCTTCTCGTAGTAGAGGTGTGATATATGCTCCAGAATTGCTAGATATAGAGGAAAAAGAAATTGGGGATGAACTGCAAAGTCAAGGAGTAGTTAAAGTAATCAGAATGAGAAAGAGAGTTGGAGAACAACGTATTCCTCTTGCTACTTTGATTACAACATTTGATCAATGTAGATTGCCAAATGTTATTAAGGCTGGTTGGCTATCGTTGAAGGTGAAACCTTATATCCCTTCACCATTGCGATGTTATCATTGCCAGATGTATGGCCATTTAAGCCAGAAATGCAAAGAAAAAGTAAATAATAAGCCAGCCGTTTGTGCCAACTGTGGAAAAAGTAGCCAT…
>GeMoMaG011544.1
ATGCGAACAATTATTTGTTCCTCCACGAATACAAACTACTGTCCTTTAATAAGTATAATCTTAGTGAAGCTTGGAAGAACTTTTAAACTTTTGAGTACATCGCATTTGAGGGATACGAATGGAAGTACAGGTCATCAAGAATATGCAGTGTTTCTTGATAACTATAATTGTGACACAGTATTCTCTGTTACTTGCATGCACGGCTCTTGCTTCCCAAGCACCTGTATCATCTGCCTCCAGAAGATGACGACTGCTTCGGAGATATCTGTCATATGTGAAGGGGAGGATGGCAGGCATCTGGAACGTATCTACTCAGGGTACGATCCTGGTATGTTCTCGAGAGGTCACAGATCAGTAGCGTTTCTTTCCTTGAGAGTACGAGAGTACATTTTGTTGCTG…
>GeMoMaG012659.1
CATTCTCAACCCTTCTTGATAACTGTAGCCAAATATCCGATAGAAAGCTACCTAAAGGAACCTTCCATCACGACAACATGGCCATATCACCCAAAAATAGATTTTTTGCTTTGCTCAAAATCCATTTTTGATTTTCCCTTACCATCTCTTGCGCCTCTTCCTTCCACCAATATGTTGCCATATTGGAGGTTTCCTTCCAGTTGA
>GeMoMaG001672.1
GGGGCGCTTACCGCCGCCTGCGTAGGTTGCAAACCGGGTGTCACTCTCGACTCCGGGGCGGGAGGAGCATGTGTGACTGGGTCCACAGGGACCTTGGAAAACGAAACTCGTGAGGACGAAGTCCTAGGGGTTCTGGGTGGTTTCGTCGCATTGGAATATCTGCAGTATCCTACGGGGATCCCGGGTGTGCCGGGACTAAAGTAA
>GeMoMaG049293.1
GAGGACAAAAAACTTTTATCAAAATTTATACTATCATCCATATTAATATCTTGTTGTTGTTGCGTTTCTGATGTTGAATTTGGATTTGAAAGAATTTCATCATTAATTTCATAA
>GeMoMaG061600.1
TATCAATACTACCTAGACAAATGGACACCTCACACTGCTTCTCGCTGGGTTTTTACAGTGGTCATGATCGCGGGGTTTGTGCTCCGCATCGTCTTGAGACAGGGATGTATACCTTTGAATTTTAATTGCTTTTCAATCTTGCAGATGATGGACCAGGCTTACCCACCAAATCTAATGAAGAATTCAGGCCCTTCATGA
>GeMoMaG035004.1
ATGGGGCGGAGCTTAACTCCGCCGCCCCCCACCCACCAGCCCGCTTTCCTCATTCACTCGCTTCGGCTCAGTGTGGATGTTAAAATTAAAACCTGCCAAACTCCTGCAGATACAACATGTTTTTCAGGTTCACCATGTTTACCGACCACGGCTCTTCCCATAGACATGGCTCAGGTTGTTCATCCTCGTCCAGTGTCGTCTGCTGTTGCCTCGACCAATGTTTCAGCAACTCGGAGGGGGCACAAGAAGAGGAAGTCTGGCCGGTATTCCTCTTCTAGTTCCTCCTCCTCTTCGTACTATGTCACAGAGTCTTCTGTGTCTTGTCCTCTCCCTCTTGACCCCGCTGTCGGAGTGCTTGCAGGGGGTTCCTCAGTCGAGAGCTTGAAATCCCAGAGAGTG…
>GeMoMaG060012.1
ATACTCACCAGAACGTCAGCCGGGCAAGCCCAATCCCCCACTGTGGTGCCCTACCACAGTAGTGGCCTCCCCAGTAAACAGCTTAAACTTACGGTCTCGGGCAGGGATCGATCTGCTGTCTTGCGAATGCAAGGCAAACGCGTTACCACTGCACTAGCCAGGAGTATAATCTCAAGACAGACAAGCGCCATGTTAAGGGTTGTGGACCCTTTGATAGTTGGAAACAAGAATGGCAAAGGACCCTCTCCTTATGAACCTAATGGGAATCAAAATATCACTATAACAGGATTCCGGGAAATGAAAATAATTACTTAA
>GeMoMaG024545.1
ATGGGTCGCGATCTCTCCCTTGGTCCTTCGGTCTCCCTTCGGCGGGCACCGTGGGGAATCGTCATCGCTGGACTCTACTTACTAATATGTTTCTCCGCTGTTCCTCCTTCCCTACGGGAAACTTGGTCTATCAGCGTGGGGAACTTGGGAGTTTTGTTTTACTACGGTCTCTCTCTCTCTCCTTGA
>GeMoMaG062917.1
GAAAGTAGAGGGGGCATCATCCCAGATAGTAGAGGTACTCGGGATGAGCATGGAGGTGGGGTCTGTCTCTTTAAGAGCCGGCATGGCAGAACCTTCTTTGATAGCTTGAAAAGTAAGTCCTGCCACTTTATCTGTAAAAGGCAAGGTAATACCTGGGGAAGCTGTAAATATGGTGTAGGCTCCTTTGTGTGGGGTGAGCTTGGAATTAGTGCACCCCCAGTATGA
>GeMoMaG025493.1
GCACCAAGAATACAGGTTAATGGAAACATAAATGAAGAGGCCTTATGTAAAGTGGAAAAGCTTATTCATAGGTATAGAGACTGTTTTGAGCTTCATGAAGAGGACTTGGGTACAGCGAAGAGATGGGAACACGAAATAAAACTAACAAATGAAACTCCCATTAAACTGCCATGCAGGCGAATTGCCTCTGCCTTAATACCAGAGGCCAAAGAACTGTTAGAGGATCTCACAAGAAGAGGAGTTATTGAGGAAAGTAAAAGCCCTTATGCTGCACCATTAGTTTTGGTAAAAAATGAAAGGAGT
>GeMoMaG016727.1
ATCAGGAATTTGGAGTTACGACCCTCTTGCAATGAGGTAGCGACATTATTTCCTCTGGCTTTCGGCACCATCAGGAACATTGAACAGGATACTGTTTTTTCGGGATACCTTGTTCCAAAAGGGTCTGCAGTGCTGACATGCAATATGGTCATGGCCGGAGACGAGGACAACTTCCAGAGACCCAAAGACTTCATCCCAGAGAGATGGTTCAGAAACAGGCCCCACGGGCCTATCCATCCTCATGCATCACAGCCCTTTGGAATTGGAACCCGGGTGNNNNNNNNNNNNNNNTGTGTTGGCAGGAGGATCGCTGAACAGGAGCTATACATCTTCCTCGCTAGGGTGATGCAACGCTTCAATGTCGACTACAAGTATAATGACATGAGTTCCATTTGCCGT…
>GeMoMaG024128.1
GAATTTGGAGTTACGACCCTCTTTCATGAAATATTAATCTTCTTTAACTTACTGTTGTTAGTATTTCCTCTGGCTTTCGGCACCATCAGGAACATTGAACAGGATACTGTTTTTTCGGGATACCTTGTTCCAAAAGGGTCTGCAGTGCTGACATGCAATATGGTCATGGCCGGAGACGAGGACAACTTCCAGAGACCCAAAGACTTCATCCCAGAGAGATGGTTCAGAAACAGGCCCCACGGGCCTATCCATCCTCATGCATCACAGCCCTTTGGAATTGGAACCCGGGTGNNNNNNNNNNNNNNNTGTGTTGGCAGGAGGATCGCTGAACAGGAGCTATACATCTTCCTCGCTAGGGTGATGCAACGCTTCAATGTCGACTACAAGTATAATGACATG…
>GeMoMaG044979.1
ATGATAGGGACACTTTATCAACGAAGACTAACTTTATTCCAAAAGAGTGTAATAATTAATGTAACTGTATTATCAAAGGATTGGTATGTTTCTCAGGTATATCCCATTCCAACTAATATTGGTAAATATATAGAAAAGTGTACCTTCAAATATCTCTGGAATGAGAATTATCAACCTATTAAAAGGAAGACTATGTATCTTCTAAAGAGTCAAGGAGGATGTGGTATTGTAAAATCTAACTGCAAAAGCAAATTGTATGCTTTGCAACAGCTTTTACAAAAGTATTAA
>GeMoMaG016103.1
CTCAAGGCGGGCGGGGCCTATGTGCCGATCGACCGCTCGTATCCGCCGCAGCGGGTCGCGTTCGTGCTTGAAGACAGCGGCGCCTGCCTCTTCGTCAAGACGGCCGGCGATGCCTGCGCGGCGCCGCCCGGGAACCTCCCCATCGTTGCCTACGACTGGCGGGCGCCNNNNNNNNNNNGCGCATCCCGCAGCGCGGTGTCCGCCCGGTTCGTGCCGCTGTCGAACGAGACGGTCATGCTGCATGCCTCGTCGCCCGGCTTCGATGCGTCGACGTTCGAGATCTGGGGCGCGCTGCTCAACGGCGGCACGCTGGTCTGCTACGCGTCGTCCGTCGTGGATCCGCGTGAGCTGGTCGAGGTCGTTGCCGCGCAGGGGGTCAACACGATGTGGCTCACGGCC…
>GeMoMaG010865.1
GCAGAGAGTGACTCGCCATTCCTGAAGGTTCCGAGATGCATTAGAAAAGTAAATAACCTGGGAATAGCTGTCTTCTCCCTGAAGAGCAGGAGGTCAGCTATAGATCTTCTATGTTGTGCCCATAGCAAAGTGAGACCCAGACTCAAGCTCCCCTGA
>GeMoMaG035066.1
GTTACGAAGATGGCTGGTTTTGACAGCTCCTATGCTGTCTGCGGGCAAACGTACTCTCGTAAGGTTGACGTCGAGTGTCTTAATGCCTTGGCCTCGCTGGGAGCTACAGCACATAAGATATGTACAGATATCAGGCTTTTGGCAAATATGAAAGAACTTGAAGAACCATTTGAAAAGAACCAGATAGGATCGAGTGCCATGCCTTACAAACGTAACCCCATGCGAAGCGAAAGGTGCTGCGCTTTAGCACGTCACTTGATGGCCCTTCCGGCAAATACTCTGAACACTGCGGCTACTCAGTGGATGGAGCGTACTCTGGATGATAGTGCAAACAGTGACAATTTCCTTGAGACTGACCATGTATATGTAGCATTAGCACTTCCCCCAATTTTGGGTGGT…
>GeMoMaG010185.1
GGCGCTCTAGCTCAACAGTCTCCTGACCAGCAGCAGCAACAACAGCAACAGCAACAGCAGCAACAACAACAACAACAGCAATCCTTTGGAGGATCTGGAAAT
>GeMoMaG023355.1
ATCTTTTTCACTAATCTTTTTATCTTCTGTTGTTACAATATTGTAATATGGCATAATCTCTTGTCATGTTTTCATTTCTCCCTCTTTTAA
>GeMoMaG015622.1
TTGGGATTTACTATTCTGTGCCCTGGAGTAGCGTCTGAACATCAAGGTGATATCACAAAATCGTCTTCGTTGCGGTTCTCTAGTTTGCCAAGTGTGAGAGTGTTGGCGCTCTATCCTTCAGGCTCGGGTCCGGAAATCAGAAACGGGGAGCACTGTAAAAACAAATTAGGTAGAGTTCTTGCGGAACTTAGGGAATTTAAAACTTTGTGGAAACCTCATTGGAACAACCCCACTGTCCTGTCTAGTTATACCGATCTTATCAGTTTGTTAACTGACACAGAAACAATGCACCTTCAACTTGTAACACAGGGGAAAATCAACCCTTCAAATCCCCCTCAAGCGCCTAACGGTAACCCTCAGTGGTGGAGTTTGTTTCGCCAGACGGTACATGAAAACTCC…
>GeMoMaG039866.1
ATGGCGAAAGCGGAGGTTCCCGTCTCTCGGAGTTGCTACGAGGAATCGTCAGAGTCCTCGGAGGCGTGGAGAAGACACCGTCGGAGGAGGGACAGATCCAGGAGACGGCGCTCCCCCTCGAGGTCCCGCTCTAGGTCATGGCATGGGAGGAAGCGGTCAAGGTCCCCGAAGAAGAAACCCAGGAAGAGTACTTCGCCAAAGGAGCAATGGGTCCTCATTCCCCGCAGTAAGCTTGCGGACTTTACTACTCTCCCGAGCGCTGCGGGTTGGCTTCCCGCAGACAGTCCTCCTAGAAGGGCCTCCACCAGCCATAGAGTTGACCCTCACAAGGACCCAAGGAGCTCTTCCGACAGGCATAAGACCTCGAAACGGGCTTCCCTTCCCGCCCAGCGGAGGGAG…
>GeMoMaG054198.1
ATGCTCCATTCAAGAGGCATCAGAACCTCCTTTTACTTGGACGATTGGCTCCTAAGAGCCCCCTCTTTCAATCGCTGTCTGGAGGATCTACGTCTGACATTGAGTCTGTCAGAAGAGCTAGGACTTCTTGTGAGCTCAGAGAAGTCCCAGTTGATTCCATCCCAGAAGATTCCCTATTTAGGGATGGAGATTCAGAGTCTGACTTCTCAGGCTTTTCCGTCACCGGCAAGGATACAACTACCTCTCCTAAAACTTTGTGCTTTTCTAAAGAAAGACGTCTGTTCAGTAAGAGAGTGGATGAGTCTCCTGGGAACCCTCTCTTCACTGGAACAGTTTGTGTCTCTGGGGAGACTAAACCTACGGCCCCTTCACATTCCCCTTACGGAACCCATAAGAAAG…
>GeMoMaG006651.1
CACACATGCGCACACATGCTCGTACACACAAACACATGCGCACATGTTCGCGTACACACACACACAAGCGCACATGCGCATACACACACACGTGCACGCACACACACATATGCACACACGCACATACTCACACACACGTGCGCACACACAGACGCCCATGCGCGTACACACACACACAAGCTCACGTGA
>GeMoMaG017513.1
AAGATGAGATTGAGGGACCCTTCTCTCAAAGGATTGTATTATCAAGGAAATATACGTGAGAAAAAAAATATTGACTCATCCTTTGGAAGACTGGTTCAGCATCTTCGCAAATTTATCTCCTTTCGGTTCAACATGGGCTTCATTGATAACATCATTGCTAAATATTTGTCAACATGTGTGGGGTTCACTGTTGTGGCATATCCATATCTAACTGCATCAAAACTTGCCAGTGCCGAGTACAAAACACGAATGCAGGATTATTATAGGAGTGGAAGAATGTTAGTGAAACTTGCAGAAGCTATTGGGAGACTTCTCTTAGCTGGAAGAGAAGTGACAAGACTAGCTGGATTCACAGCTAGAGTTCAGGAGCTTATGACTGTACTGGGAGACTTGAATGCA…
>GeMoMaG020181.1
GACTCCCGGTTTGTAAATACTAAAGAAAAATTGAAAATTGGTAATTGGAAGGTTAGAACCATGAATCAAACTGGGAAGTTACAGCTAGTAGAGAAAGAATTTATGAAATATAGTTTGGATATCTTGGTCCTAAGTGACACACGAATAATGATGATGACACCAAGAGCAGAAAAGGCATTAACCAAATGGAGAGCTTGCAATATGAGTATTACAGCTTGCTATGCGCCAACAAATGATTCCCCTGAAGAAAGGAAAGATGAATACTGTACTCTTTTCCAGCACAAGGAGATCCACAAATATATGTGCAGATATTGGTACATATACCCATCAAAAAGAAAGATGGATCTGCATCACACTTACGTCAGTTTTATCAACATGGAAATTAGCAGGAACAGTGAA…
>GeMoMaG011909.1
ATGTTTCTGTTTACTTGCAATTCGTGTATTGGTTCATGTGAGAAAACACATATATTTTGGCGGGAACAGACGTACTCTTCCGAGTCGCTAGACTCAGCGACTCCTGTGCCAAGGCCGACATTGTTCTCACCTCCATCCTGGAAGAGGTATTCGACAAGATTTCCCCATGGCTCGACGCCCAGAACGAAACTCATTGGTATC
>GeMoMaG028470.1
ATCAAGACAATATTACTTGTGTCTCTGCCGGTAATCTTCGCAACTTGGCTACTTTCCTCTTGGGGTAGAAGAAGCTCTTTAGCTATGGTAAGCNNGGCTCTTCTAGGAGAAGGACACTCCAAAATCAAACCATTGTTCTCTAGTCTTGGGTAG
>GeMoMaG048817.1
CTACTCCTTCCTAGACTGTTCCATCGAGTATGGAGAACAAGGTGTACAGGTAATTCTAGCTTGCCTACTCCATTTGATTCCAACTTTGACCAGATTGTGGAATGGTTGGATCTTCAGAAATTCAAAGGTTTTGTAAAATCTCCTTATCGAACTGGTTGA
>GeMoMaG055589.1
ATGGCACCTGTCTGTAGTTCACCTATAAGGATTTCGCAACGTGACAGCGGACGCTCTATCACGGACAAGCCCAATAGAGTCGGAATGGTCTCTAGACGCAAGATCATTCTCCTTCATCTCTCACCAATGGCTCCCATGTGGACCCGGAGCAATTGGTATTCACTGGTCCCGGAGCTGCAGCCCACGCTGATCCCCGTACCGGGCCTAGTCCTCTCTCATCAAGTACAGAAGTCGGCTGTCTTCACTTCATCACTGAAAGTCAAGGACCTTCATCTCATGATTTTCTCTCCTTTTCCTGGCATTATCAAGAGAAGAGGGTCATATCCAACTACGGGGGATCTTACCCTCTTCCCCGACCCAACGTTTCTCGCAAAGANNNNNNNNNNNNNNNNNNNNNNN…
>GeMoMaG024988.1
TCCATCGCCCATCTCTTGTCTCCACTACCACCTTCAGCCAAGTCATGGCAGTGTCTTCTGGGCCATCTTTCCTCTCTGGAGAAACTGGTTCCAGGCGGGAGATCGAGAAAGAGAAGTCTCCAATGGCATCTGAAGACCCATTGGTCTCAAAAGTCAGATTTCCCATTCTTGGCAGTGGAGGTTCCAAGTCTGGTGCTACAATATCTTCATTGGTGGTTGACCAGAGAGAACATCCAAAAGGGCATTCCCCTCCAAAACCCGAGTCCGAAGTTAAAACTTTAG
>GeMoMaG049700.1
ATGTCGAAAGCTGGCGGAAAAATGAAGGCCATGAGGAAGGCTGTTGAAAAAGTTGTTCACAGTAATATCATCAGAGCCATCATACCTTCTGGGATGGCTGTAGCTGGTCCTCCNNNNNNACTAGACCCGAACCTTATTTTGGTTAGGTTCCAAAAGGTANNNAATTGTTCCAACACAAATACTTACCGAGAACTACTTTTCTTGGAGTCACTTGGTGATCTCTCTTTCTCGACCAAGNNNNNNNNNNNNNNNAACGTGAGGTGTTCACACCTCACTCTCGTCTCTCTCGATCCTTTGTGCGCGTTTAGTGTTCCACGTGTTCCCAGCGTGGGGACTTGTGTTTTTTCGCNNNNNNNNNNNNNNNNNNNNNNNNNNNNNNNNNNNNNNNNNNNNNNNNNN…
>GeMoMaG055262.1
ATGGAAATCAAGAAAAACATCCCATCGGCGCTCTCTATAGGAGGACATAATATAGCTTTCATGTACAACGGCCAGAAAAGGGCATGTCTCAAATGTGGCAGTGAGAATCATTTTGCAGTAGATTGCTCCTTGGACAGAATTGTGAATATTTTTGAACATGAGAAGAATTTTCCTAGTTTACCGAAACCACAAGGTAACGAAACACAAGGGACCGAACAGACCATAGAGAAGGAAAAGCAAGAATCGAAAAGTGAGGATACACCAAATAGTAATGTTGTTCAGGATATCGAGAGTACAGTAGTGGAAAATGGAAATGATGAACAACTAATTCCAGCAGAAAGGAAGGACATTGAGCTTTCAGATTGTGAA
>GeMoMaG052197.1
CTGAACTTTAGCTGCCCTTCTGCAGCGTTCTCAAGCCTGAAGTCTCCGTACCAGTATCGTCTCAGCCACTGCAGAAAACTATTTCTTAAGTACTGTATTTCTACCTTACTGACTGTTCCCCTTTTCTTTTCTTTCTATATTTATTTCAAGGGTTTCAATGTTGGTTTTATTTTTTCTTACAGAAATGAAAGCTTTGGCAAAAGCTGCACCATATCTNNNNNNNNNNNNNNNNNAGAAAGTCTAGAGTTTTTCACTGGCAATGAAGAGGAAGACACTGATGTCAGAAAAGCTGTTGTAGATTTATTGAATGTGATAAAGGGTTTCCCAAACCATTTTGATGAAGGTGCTATGTTTACTGGAGGATTTCAAGCTGCAAAATTAAAGGAAGAATTCAGACAG…
>GeMoMaG008904.1
CTATCCATAGTTTGTTGCCATATATTACTCACTAACAAAGTTGATTCTAACCTAATTTCTATGTTAATTGCACCTCTTTGGGTTTGTGGAATCAATTGTTGTAGTATTACATTTTTGTTGAATGTAAACTACCAGTGTCTTATGGTGAAAGTTTACCACCTTATGCCTACTGGTCAAAAATTTCAATCCTACCTTACTTGGTCCTAA
>GeMoMaG034742.1
ATGGACCCTCACACTGTTTGTCTGGGGTGCAGGGGCTTTGAGTGTGCCCTGGATAAAAGGTGTAAAGAATGTGAGGTTTTGGATGATAAGAAATGGTTGGAAATGAAACGCTATATGCGTAAATTAGAATTGGATAAAATCAGGAGGGCTTCTAAATCTAAATCTAAGTCTGTTAGTGATGTTAGCCCAGACATTTCTTTTGACCCCTCAATTCCTAGATCTTCTGTAGAACAAGCTGACCAGACCCGTACTCGCTCTCCCCTTTCAAGTAGATGGAGTAGCCCGGAACCTTTTCCTTCCGACGATGACTGGAACGCCTCTCCAGCGAAAAGGTCTAAACCTAGAGCGGAGGATTCTCCGCAGGACCTAGTAAGAAGGAACAGAGTTTCTCTCCCTTTC…
>GeMoMaG039194.1
AAAGACCGATACAAATGTGAATTTTTTAGTCTGGATGTTAAAGAAATGTCTAAGTCCTTTTCCTTCAAGAGGATCAATGACCAATTGGATAAAATCAGGAGGGCTTCTAAATCTAAATCTAAGTCTGTTAGTGATGTTAGCCCAGACATTTCTTTTGACCCCTCAATTCCTAGATCTTCTGTAGAAGTTGAACCTTCTCCTGAGGTAGTAGCCCCTGCTCCTTCTACAGGAACTGTAAGAGTGCAAGTGAAATTAGTGCTTGTGAAAGTGCAGTGGAGGTGGCGACTGATCAAACCTGTCACGCCCCTAGGTCTAGACCTCTACCAAGCTCCCAGGACCAAGGGAGAAGAGGAGTTTAAACCTGCTACTTCTCGTTCTCCTCAGTCGCAGTTCATCAGG…
>GeMoMaG005225.1
ATGTCCAACTATAAGTTGCCCCTCTCTCTTCATGTCCAATTATTAGTTGCACTTCTCTATTCATCTCCAACTATAATTGCCCCTCTCTCTTCATGTCCAACTATAAGTTGCCCTTCTCTATTCATGTCCAATTTTATGTTTCCCCCTCTATTTATGTCCAATTTTATATTCCCCTCTCCATTCATATCAAATTTTATATTCCCCCTCTCCATTCATGTCCAATTTTGTTGTTGCCCCCTCTTTATTCATGTCCAATTTTTCCCCCCTCTTTATTCATGTCCAATTTTTTGTTGCCCCCCTCTTTATTCATGTCCAATTTTTTGTTGCCCCTCTTTATTCATGTCCAATTTTTCCCTCTCTAATCGTGTCCAATTTTTTGTTGCCCCCTCTCTA
>GeMoMaG003332.1
CATATTCTAACAAGTTCATTATTTCTTCCAGATATTTCAATTTTAAGAAATGAATGGCATACATCCGATCCTATCGCGCTGGCCTACAATCCAAAAGCCGTGGAGAGTGGCTGGTACAAGTGGTGGGAAGAGAACGGGTTTTTCCGGAGGAGCAACGCGCAGGAGAAGTTCGTCATGATCTTACCACCGCCTAACATCACAGGACACCTCCACTTGGGCCACGCTCTGACGTGTGCTATACAAGACGTGTTGGCAAGATGGCACCAGATGAACGGGAGGCGAGTTGTTTGGGTGCCCGGTTGCGACCACGCGGGCATCGCCACCCAAGTCGTGGTGGAGCGACACCTTTGGGCAACCAAGCATGTTACGAGGCATCAGCTGGGCAGAGAAAGGCAAAGT…
>GeMoMaG032036.1
AGCAAATACAAGACACAGTCAACAATAACAACAGACTTAGAAAAAATCTGGGAGGAAGACATGCTTAGCGTGAATACATCCGATCCTATCGCGCTGGCCTACAATCCAAAAGCCGTGGAGAGTGGCTGGTACAAGTGGTGGGAAGAGAACGGGTTTTTCCGGAGGAGCAACGCGCAGGAGAAGTTCGTCATGATCTTACCACCGCCTAACATCACAGGACACCTCCACTTGGGCCACGCTCTGACGTGTGCTATACAAGACGTGTTGGCAAGATGGCACCAGATGAACGGGAGGCGAGTTGTTTGGGTGCCCGGTTGCGACCACGCGGGCATCGCCACCCAAGTCGTGGTGGAGCGACACCTTTGGGCAACCAAGCATGTTACGAGGCATCAGCTGGGC…
>GeMoMaG038444.1
TCAAGTTTACTTTCATCATTTACCCTGAAAATTTGGCTTTTTATAAAAGTATTCAAATTACATACCTACCAAGATTATCCATTAGTTATTAAATCAAAGACAGTGGATGAAAATGATATAACCTTCCATTAA
>GeMoMaG060625.1
ATGATATGTAGTATGCTCATTGTAATAACCGAAAGTTGCCGAATTCCCAAGAATGGAAAAGCAGCATGCTTTACTGGAAACTGTGTTCAAGTACAGTACTCCCAGTGTCTCCGTCCTCACATCCACCTAATGACAGGACCCCTGAAGCAGAAGTTTTGTTGGACTTCCAGAAGGTTGCAAGCAGAT
>GeMoMaG011953.1
CTGGCGCGAAAATCCTTAAATTCCTTTCAAGGATATCGCATAATATCAGAGGACGTATTCTTGACACGTCACATAGCAATCTGCACCCCAAATAGCGTTAACGCTTTGAGGGGGAAGTGGCAGAAAAGAAGGGGAGCCGTATCAACGGTAATCCCTCTTCCCTCTGAGTGTAACCTTTGGTCTGGCAAAATTGCCAGCTCCTACCACACGTCATATAGAACCCTTTTTCCTCCCCCTCTTTTCTTTTATGAGACCGGTATCCTGCAAACTTACCGATGCCGGTGGGTTGCCAGTGTCGGGCAGACTCCCTCCCCACTGCCCTTGTCCAAATTCTGTTCATCCCATGAAATTACCCCTGACCTGCTCATGGTCTTAGCCAAAATGCATATGGCTACCTTA…
>GeMoMaG028822.1
GAGAGGTTCCACCAAAAGGTCCCCAGTTCTGATGTTAGCAGGTTCAGACACTCTTCCGTTCTCGGTAAGAGCTTGTTTGAGCCAAAGGACGTGGCGCTAGCTGCTGAGAGGTGGAGGAAGTCCAATCAGGATTCCCTCATCCACAAGGCCCTGACATCGAGGCCTTACAAACCTCCAGCAGCTCAGCAACCCCGTCCNNNNNNNNNNNNNNNNNNNNNTGACAACGGCAGCGAAGCAGAAGGTGTCTAA
>GeMoMaG029137.1
TATAAAAATTCCGATGTATCAAGAATTGCTTGGATGAATTGGATTGTCCCATTGTTTCTTGGATTTTTGATTCTTGCATTTAGAAAGTTTCTCACTCACTCCTCTTTGATGAGCAAATTTGGAACTTGGCTTTCGAAAGAGATTGCTGAGAGCAAGGAGTTGATTCAGTTAGTGAACGTCCGGCTACCAGTCCAGTTGCAGCGAGCTATGGCAGCTGAAGCAGAAGCTGCTAGGGAAGCCAGAGCCAAGGTAATCGCTGCTGAGGGTGAACAGAAAGCCTCAAGGGCCTTAAAGGAAGCTGCTGATGTCATTTCCCTTTCTCCGGCAGCCATCCAG
>GeMoMaG056628.1
ATTTACTCCCATGTTAGAAATTATAAAGTTATGTCTTCCAAAGTTTATCATAAAATTTTATGCTTTCTTACAGTAGACTCATTAACAGTGAAAAATTTTGGAATCTCTTCAATCATGTACTGTATGCTCCAAATGTTTTGCATGATATTATTTCCTCAAGTGGATGAGGCTATGCCTGTCTGCAATGCAGAGCATTTACCTTTTCTCACTCACTCCTCTTTGATGAGCAAATTTGGAACTTGGCTTTCGAAAGAGATTGCTGAGAGCAAGGAGTTGATTCAGTTAGTGAACGTCCGGCTACCAGTCCAGTTGCAGCGAGCTATGGCAGCTGAAGCAGAAGCTGCTAGGGAAGCCAGAGCCAAGGTAATCGCTGCTGAGGGTGAACAGAAAGCCTCAAGG…
>GeMoMaG063788.1
TTAGGCATACTGAAATTTTTTTGGGGTAAGTGGAGCAAACAATTGACTTTGGTAAGACTAGGGACACTTTCCCCCATTTTTTACTACTTCCACCTTACACAGGGAATTTATCTCTACATTCAGCAATTTAAAAAGTACAGTATTTATAGATGGAATAGAATGATATTGATCGTGTGTTTGGCGTGTCTGGCACTGAAAGTGAAGCCGACATCACGCCAAGAGGAAATGTACCCTCAGAGGAACCAT
>GeMoMaG055840.1
ATGTTGCCATACAAAGGTTTGCTTTTCGTAGATCCACCGAGTCAGCTTTTCGTAGATCCACCGAGTCAGGTTTTCGTAGATCCACCGAGTCAGCTTTTCGTAGATCCACCGAGTCAGCTTTTCGTAGATCCTCCTAGTCAGCTTTTCGTAAATCCACCTAGTCAGCTTTTCGTAGATCCACCCAGTCACCTTTTCGTAAATCCACCGAGTCAGCTTTTCCTAGATCCACCCAGTCAACTTTTCGTAAATCCACCTGGTCAGCTTTTCGTAGATCCACCGAGTCAGCTTTTACTAGATCCACCAAGTCAGCTTTTACAAGATCCACCAAGTCAGCTTTTCGTAGATCCAACTGGTCAGCTTTTCCTAGATCCAACTGGTCAGCTTTTTGCAGTTCCAACT…
>GeMoMaG060727.1
AACCACACGTGTTGCTCTAACAGGAGCCATAATACTGGGAAATACGGACACAGGGGAAAGGAAAGGCACACCTACAAGGCCCCTAGACCCAGAAATGTTTGGTGCTCAAGGTGCAACCAATGA
>GeMoMaG030162.1
ATGACTGAGAACAACTACCCCAAATCAGAGAAGGTGGTAGCCATGAGAGGAACTCACCAACCCTCAAAGCGGGAGAGGGGAGAACTTAGTCAGCAGATGAGAAGAGTCTTCAGATGTTGGCAGTGTAGGGGAGAGGGGCACCAACGAGCCTACGGTCATCTATCTCAAGAGTGCCCAGAAAAAAACGCCGTGGGTGGGCGGCCTGTGGCACAGGCATTCCACCCCCATGCCCAGCATCAGAAGAAAAGGAAACAGAGGAAGAGGGAGACGAGGAAGATTGATGACACCCTGCATGACAACAGAAGCAGTCGAGCGAGCAGTGGTGCTCACATCGGTACCCCCGACCGCACCCCGGTACCACTAGGGACAGGAGCAGGTGGCAGCAGTATTGCAAGCAAG…
>GeMoMaG009589.1
TCGCGCGGGCGCGCGGGCAAGCGGTCGCGCGGGCAAGCGGTCACGCGGGAGCGCAGGCGAACGGTCGCGCGGGTGGGCAGGTGA
>GeMoMaG022285.1
ATGGAAAAGAAAAAGCATTTAGACGCATATGCTAATGATCTAACGAAGAAGACAGAAGAGTTTAACAGGAGAGTGTTTAACCAAGGACAATTGGACGAACACTTAAAGGAAAAGGAAAGTGAATTAGGAGCATATGCCAAGGAACTAACGAACAAGAGAGAAGAATTTGACAGGAGTGTAATGGAACATGAAAAATTCCAAGAACAGTTGAAAGAAAAGGAACGCGAATTGGAAACCCTTGCTAAGATTCTATCGAGGAGAGAAGAGTTGAACAGAAAAACGTTGGATCAAGAAGTTTTCGGTAAACAGATGATGGAACAAAAGGAGGAAATGCAGCAACTGAAAGAAAGAATAGAGAACTATAAGATCGAAAGGGAAGAGGAGTTGAAATTGAAAGAG…
>GeMoMaG063700.1
AGTGAATTTGAAAAGCTTAAGAAAGTAGCAGAAGATCTAAATAAAAAGGAATGTTTACTTGTAGAAGAGAGAGAAAATCTTACGCGCGAGAATGCTAGAAAACATGAAGAATATAAATCCTTGGATGAGAAGCAAGAAAATTTGCAGAAGCTTGAAGCCCTAAAGAAAAAGGAATATGAATTGGAAGCATATGCCGAGAATCTAGCAAAAGACAGAGAAGAATTCAACATAAATGTGCTGGAACAAGAAAAATTGCAAGAAGAGTTTATGGAAAAGAAAAAGCATTTAGACGCATATGCTAATGATCTAACGAAGAAGACAGAAGAGTTTAACAGGAGAGTGTTTAACCAAGGACAATTGGACGAACACTTAAAGGAAAAGGAAAGTGAATTAGGAGCA…
>GeMoMaG039657.1
CCCGTACTCTCACATTTGGTACCTCCAAAAAATAAAAACAACGCCCGGATACCTCCAACAAAGAAAAAACAATGCCCGGATACCTTCAACAGATACCTTCAACAGTCAAAACAATGCTCAGATACACCCAAC
>GeMoMaG027992.1
TTTTGTTCAAACACCGCAGCAAAAATTACACAAATTTTTGGGTCGAACTCCGATTTGTTCGAATTTAGAGTCGTTCGACTACCGAGGTATCACTGTATATACCAACGCTGTCCTTCTTAA
>GeMoMaG004583.1
ATGATTTCTCATTTTTATTATTATTATAATTATTATTATTTTTTTTATTTTAGTAGTAGTAGTAGTAGTAGTAGTAGTAGTAGTATGCCAGAAGCCCATGGGCTCCAACAGAGAAAATAG
>GeMoMaG045358.1
CCTCCCCCCGCCCAACATCTGAGAAAAAGGAAACAGAAAAAGGGGGAGACGAGGGAGTTCAATGCCTCCCCGCATGACATCACAAGCAGTACCCGAGGAAACGGTGACGACGGACGTGGCATAACAGGCACTACTGGGACCTCCATCGGTAACCCCGACCTGACCCCCGCAGCACTAGGGAGCAGCGGCATTGCAGCTGAGGTCATTGGCCATGCCCCATATCTCATAATGTTAGTGGTTACTGTACCTGAGAGAGAAGTGTTGTCTCCCCAGACACTTAAGAGCATATCAATGACCTCATTGATAACAGATCCGAGCAGTGTAGCTATTGGTGGCGTTGTTTTTCAACGAGATGATAAAGGCAGAGAGCGACCTATTTGTTATGCTTCCTGGACATTA…
>GeMoMaG013560.1
ATGTCCAGATTATGGAATGATCTTCCGAATCGGACAGTTGAATTGTTGGAACTTCCGAAGGTCAAACTTGCAGCGAATGCTATCTACAGCTGGATTGGAGCCATTTTAAGCATGGTTGTGATAGGGTTGGTTGGCCTTGGATGTATTATGCTCATTCCAGCCTTAAAGCGAAGTCAGTACTACGATCAAGTGAATCATTTCTTGTTGGCCCTGGCTGTAGGGACACTTGCGGGTGATGCCTTGATTCATTTATTACCTCATGCAATCAGTATGAATGTCCCACTCAATACCAATGTTCATGTTCAGCATGCATTGCTCGGCTTCACAGCTTTGGGAGGGATTATCATATTTTTGTTTCTTGAACGTGGCCATAATCTGTTTTGCGGTGGCCATGGTCAT…
>GeMoMaG018236.1
TACGCAGTTAATTCTAACAGCCATGCCTTTTCCATCATAAGGCTCGATACTACAAAGTATGTTCAGCTATGTCCAGATTATGGAATGATCTTCCGAATCGGACAGTTGAATTGTTGGAACTTCCGAAGGTCAAACTTGCAGCGAATGCTATCTGTTGAACAGGCTGATATAACTCTTCATAATTTATATATGACAGATCTCTGGATTGGAGCCATTTTAAGCATGGTTGTGATAGGGTTGGTTGGCCTTGGATGTATTATGCTCATTCCAGCCTTAAAGCGAAGTCAGTACTACGATCAAGTGAATCATTTCTTGTTGGCCCTGGCTGTAGGGACACTTGCGGGTGATGCCTTGATTCATTTATTACCTCATGTAAGATATAATCATATTTTGCTTTTG…
>GeMoMaG036806.1
AGCTCCACATGTCGCTCCCCAAGGGTCATACAAACGACCCAGAGACCAAGACCTTCCGACATGCTCCAAAACCAATCCCTGGAGCTATGCGAAGCTTATGCCAATTTTAAAAGGCAAACTCTACATCTCGGAGAAGATGGGTGCTGTTCCTTTAGTCAAAATCCAGTTTTGGCCAAGCTTTGA
>GeMoMaG035340.1
CCGTTTAATCATATCATCATCGTTATCATTATCTACATTGTGCCAATAGTAGGAGTAGTTGTTGTTGTTTATTTTAATAGTACAATAAAAAATGAAATAAATCAAAGGTATTCTTCCACTGGAGACATTAATATTTTTACCACTCTCTTTCTATATTTCCCCGCTCCAATTTTCACTTCGTTAACACAATCTTTTTTTAAAGAAGAACCTCTTCCCCTCTCGTCATAA
>GeMoMaG041375.1
GATAGCAGAGATGGTCAGACTTGCAGTGAGACCGCAAGACTTCATGTGCACACTAGATCTAAAGGATGTGTACTTCCAGATCCCAATCCATCCGTCTTCCAGGAAGTACTTGAGATTCAGCCTAGACAACAAGATCTACCAGTTCAAGGTGCTGTGTTTCGGNNNNNNNNNNNNNNNNNNNNNNNNNNNNNNNNNNNNNNNNNNNNNNNNNNNNNNNNNNNNNNNNNNNNNNNNNNNNNNNNNNNNNTGCTATCTGGACGACTGGCTGATCCTGGCAGACTCGGAGTCGACCCTTCTTCGACATCGAGAGATGCTTCTGGGACTTTGCCAAGGTCTAGGGATCATGGTAAATCTCGAGAAGTCTTCTCTGCTTCCATCTCAACGACTGGTATACCTAGG…
>GeMoMaG035904.1
CCTCTTCCTGCGGGAAACATATGGATTACTGAGCGAAGGGAGTGTGGCCTCTTGGAAATTAACTACAGTCTTTCTCTTCTCAGGGCCGTTCACCTTTCATGGGCCTCCAACAGTGTACCTTTCCCGTTCGCGGGTTGGGTGCGCTTCCGATTGTTTTCTCAATTATTTAAGTGA
>GeMoMaG049686.1
TGGACTGGCTCACTCCAAAAATTCTCACATTGGCTGCAATTATGGTATACCAGGCTCCTCTTCTTCTCAATCTCTCCGACCGGCAGCACTCTTCTGTGA
>GeMoMaG052658.1
CGAGCCGCTGGAGCAGCAGCTATTATATATTCACCGGAAAATAGACTCACCTATTCCGATCTGTTTAAGTTTGAAAATAAAGGCCTTATGGGCTTCACATGTTCCAAGGGCTTTGCAAAGGCCAGACTGCAAATTAAGGGAAAGATGATTGCCTTCAGTATACTTTACTCCAGGTGTACCACCAGTGCGCCTCTACCCAGGTACCTGGAACCATTCCAATCATTTCTCAGATCTTCCCTGCCGCCTCACCGGCGACATCTTTGTGAGTTGGTGAAATGTAGAGGTAAAGTTTGTGAGTTATNNNNNNNNNNNNNNNNNNNNNNNNAATGTGTTATTTTGTCTGAGAGTGAGTGGTTGGAGTATGACCGCTACACTCGTAAGCTTGAGAGGGATAGGATC…
>GeMoMaG034674.1
ATGTTTCCTTCTACCTTCCTTCGAGTATTATTCTCCTGTCTGGTCTTCAGTATTAATTTTTTCATCCTACCTTGCTTCGAGTATTGTTCTCCTGTCTGGTCTTCAGTATATATTTTTCCTTCTACCTTGCTTCGAGTATTGTTCTCCTGTCTGGTCTTCAGTATTAAATTTTCCATTCTACCTTGCTTCGAGTATTGTTCTCCTGTCTGGTGTTCAGTATTAAATTTTCCATTCTACCTTGCTTCGAGTATTGTTCTCCTGTCTGGTCTTCAGTATTCGAGTATTGTAAGGGTAGAAGAGATTATTTAG
>GeMoMaG022043.1
TCTGTCTTGAATGAGCTACGAGATCTAGAGCAACATCGACAACAACTGCAAGAAAACATCGCATCTGCCACTGCTAGAGTTGAAAGTTTACGCTCCGAGGAGAGTAGAGTAAAGACTGAATTAGAAAGACTCAAAACTAGTGTGGAACAGGCTCTTCTTGCTCAGCGGGAAATTTTTGAAAAAAATATGCCTCAGATTGTTGCGCCACGGCAAATTATGGCAACTGCAGATAACAACTTTCATCTTCCTTTACCAAGCCCTCAAGTCTCCATACAGTGTCGTATGCATAATTGTTTTGACTACTCAAGATGTTCAATTCTTTCAAGTTTTCCAGTCTTTAGTTATGATATTGATCAGTATAGACTACCTACAAATGATTTAGAAGTTTTTGTTAAAACA…
>GeMoMaG014502.1
ATGTTGCTGGCAACGTGGATGCACCTCCGCTACCTGCAACATCTTTCCATTCATTGGTTTCCCTATTTCCTGGACTCCTTTCCTGCTCTTCTAGTCACTTTCTGTTACCTTGTTTTTCTTCTGTGTAATTTGCAGGATTTTAGTTATCCTTTGCTTGTGCCCGAGGAGTACTTTCTGAGGGTTTATTAG
>GeMoMaG052921.1
CGTCAGGATTACGACCATTCCCTACAAATCTCACAAGGGGAAGACATGAAACACTTCTTAAATCGATATCCAAAAAAACCTAGCTCATCCTCCTCCGCACCTATAACTCCTACACCCAACATTTCCCACTCCTTAAAAGAATTCCCCAACCTACCTAGCTCCACCGTTACAAGCAACCCAAGCGCCTCACGCCCCTCCAAACGTCCTCCAATTATTGACAGCAATGAGTACGACCTTTCTGCTTGCCCTATGGATGCTCTTCTAGCAGCCATCAGCAATATCCTTCGCAACTTCTTGCAATCCCACAAAATTAAATTCACACAGGAGTCTCTTGATGACTTCGTGTTTGACAACGCCGCCCGGGAACTAAAAGCTCAATTCCCTTCATAG
>GeMoMaG012187.1
ATGGATAACACATCATTTTGCAATCCAGTTGACATTAGTAGAAAAATATTCGTCTTTGCTGATGCCCCACATATAATAAAGCTTATTAGAAATCACTTTCTATACAAAGTTTTAAAATTAGCTGAAGAAATTATAAAGAGCAAAAGTTATCTAAGGTCAGCACATAAGCTTTCTGAAAAACACATCAATGTTCTTGGCACCCAGCGTATGAGTGTTAAATTGGCAGTACAGCTACTTTCCGAAACAACAACTATGAATTCAGGAAGTGGCTATGGTGTAAGAATTGTTCATGGAATTATTAATGAAATTTCTATGGGGACAAAGAAGAGGAAGCATATACCCATCCGAAAGAGATATGGATCTGTTGAAACAACAGATGATGAAGAAAGGCAACGTTGG…
>GeMoMaG034644.1
AAGAACACTAGAGTTTTACTTCAGGGCAGAACTTTCCAACTAAAACGCTTGGTTACAAAGGTGCCTTTACGATATGAGTCGTCTTGGAAGAAGTGGGTTGCTTTCGTCAAGGCAAGAAGTCCAAAAGAGATCTCAACAGATTTCTGTTTATCCTTCTTTATTCACCNNNNNNNNNNNNNNNNNNNNNNNNNNNNCCGATAA
>GeMoMaG065665.1
ATGCTGAACGAAGTTTGTTCGACAAACTTGATCAGGGCTGAGAGGTCGATGACNAGGTTTCCAGCCTTACAACGCTTTCTTACAAGAAAGAGTCGAATGAAGAAGCCGGTGGGGGGGNGAGCCGTCGATGACCTTTTGGAGAGCATACTTCTAGAGCATGGTCTCGATTCCTGCCCAAAGGGATAG
>GeMoMaG045512.1
AGTCCTTCTAGGTTAAGTTCTAATTGTTCCGTAACTGAAATACAAAGCACGCTATTCAATAGGGGTATTACTTTCGGTGTAGCTGAAATGACGAAGGTCTTCTCATGCGGGGTCTGGAAGGAACTTACCATCTTCGATGTTAGTCCTACATCCTTCCCAGGAAGGAGTCGAGGGACTCTAAGACTTTACCAAAGTCCTCTACAGGACCAAGGACGAAGCCAACAAGCCACTCGGAGAACGTCTGCGACTCTTCCCAAGAAGAGCCTTTGGGGACAGGAGACTTCGCTGCAAGTCCAACGGCAGGAGGAGAACAGCAAGAATCAGAACATGCGTTTTGGCAAGTTCTGA
>GeMoMaG057960.1
TGTTTTCGGATACTTCAAAGAAAAGGGGGGGGGGGGCCACGTGCTGCACCGCACGACCTCAGGCCTGTGGTTCAGAGTCAAAAAAGTATCTCCATATAA
>GeMoMaG039892.1
ATGATGGTTACACAACTTGCTGGTGAAACCATATATATATATNTTTTTTTTCATATTACATTGGGAAGCGATTCACTCAGCCGGAATGTAATCTTTTTATTTATTTTTTCTGTCTTACAGGTCCGTGGTGTTAATGAGGACATCGGATGA
>GeMoMaG042694.1
ATGTCCTGGATTGTAGGACACTCGACATCACGACTAGTAGGACGCTCAACGTCACGCTTAGCTGGACGATCTAGAACACGTCCTGAAGAACGTTCAATGCTAGCTAAAGAAGGACGCTCAACGTCTCGCTCTGGAGGACACTCGACATCGCGTCTTACTGGCCGTTCGAAAGCACTTCCTGTAGGACGCTCACCATCACTCCTAATAGGACCCCTCTTCGGTGGAAGGAAAACGCTCTGGACTGCTTCAATGGCTACAACCCGGACCAAGCGAAGTCCTGGAAGAATGCTGGTTGACATTATCCAACTTCCTCTTAAG
>GeMoMaG057957.1
ACACCTCTGAAGACCTCCCCCCCCTCCTGCGAGTGCGCTGTTCTGCGCTTGCGGGAGGGGGGGGACCGTGAAGAAGATGACCTGACTGCTCTCGCTCCAGAAGACTTGCTAGGAAGCTCGCGTTGCGAAACCTGGAGGGAATCGCACTTGGGCTCGCGCTGGCGTTCGCGCGATGGAAAAATCCCAGGTTCGCACGTGGGCGAACGTTCTCGCGGGGGCAAACGTTCGCGCACGTGTGCGTGGAGATGGAGCCGCGGGCGCGCCGGCTAG
>GeMoMaG049002.1
TTGAATTTCTATAACCTTTTATTTTATCTCTGTTCCTTCTTCCTTTCTTCGTCTTTTATTTTACTTCTGTTCCCGCTTCCTTCATCTTCCTTCATCTTTTATTTTACATCTGTTCCCTCTTCNNNNNNNCTTCCTTCATCTTGTATTTTACCTCTGTTCCCTCTTCCTTCATCTTTTATTTTACCTCTGTTCCCTCTTCCTTCATCTTTTATTTTACCTCTGTTCCNNNNNNNNNNNNNNNNNNNNNNNNNNNNNNNNNNNNNNNNNNNNNNNNNNCTTCGTCTTTTGTTTTACCTATGTTCCCTCTTCCTTTATCTTTTATTTTACCTCTGTTCCCTCTTCCTTACTTCATTCTTGCTTTCCAACTACATTTAA
>GeMoMaG029306.1
ATGCCCCTGACATCATGTGCTCTAGGGCGACGTGACGGAGGAGGGTCAGGATTCAAGGCTAGGTGTATTACCTTGCAAATCCAGGCTGAGATGGTATTCCTGGTGTCCCTCCTCTTCGATCCAAAGACCATTCGGTACTCACTATCCGAGTTGCTCTGCTCAAGACTGTCGACGAGCACATTCCTCTTGCCTGGAATGAAGCGAGCCGAAAGTGTGACCGAGTGGACTTCAGACCATCTCAGTATCTCTACTGCAAGATGGGATAGCTGTTCTGAGAAGAGTGGCCCGCCAGGACCTGATGGAACTTCTGAAGTG
>GeMoMaG021434.1
GAAGAAGCCAGAGAGATCGCAAGACATGCAAGGTTAATGGAACAAGGCAAGAAAAAGAAGAGAGAGAAGAAAGACGATGTTGTGCTCTTTGGGAAAGGCCGCAGTGCTTACTTATCCTTATTTCAGGACCAGAGGATGGAGTATCAAGAAGTGAAGAGGACAGTCACCCAAGTGATTAAGGATAATTTGACTTCACAAAATACGAAGACGAAGAAGCAATCGGGAAATGACGGAGAGGAAAATAAACCAGCTAACGTTTACACAACGAACAGGACAAGCTCAAACAGCGTGGATGTCTTTAAACCATATATTTATGAAGGTATGTTAGCAGCAATAGATGGGAGTAAGCGAACCCCAGTCAGGATATTGCGTGACAGAGGTTGTAACTATAGTAGGATT…
>GeMoMaG013947.1
CCTTCACGCGCTTCTAAGCCTGCTGATCCTGTGCCCCATCTGTCTTCTCCAGATCGCGCACCTGCACGCCAGCGATCTCCAGCGCGTCTGCGCGCCACATCGCCTGCGCGCCATCGCTCTTCAGCACGCCCACGCGCTTGCTCGCAGAAGATCACTTGCGCGCCCACGCGCTTGCTCGCAGAAGATCACTTGCGCGCCCACGCGCAGTCGCTCGTCCTGCGCGCCATCGCTCGCCTGCGCTCCGTCGTTCGCCTACGCGCCGTCATTCTTCTGGTCGCCAACACTCGCCCGCGTGCACGCACACGTGCACGAACGTTCGCACCAATCTTCTTCCCTTTCTTTTCAGACAGGCCCTGTGGTATCTACTCCGAAGGATCGCCCGATCCAGCGGGAGTCTCT…
>GeMoMaG018459.1
ATGTGCTGGGAAAAAAATAACCCCCTGGGGGTTAAGGGTTGGAAATTTCCAAATAGCCTGGGGGTAAAAGGGTTAACTGTTCTAAGGCTTGAAATCAAAATTATAAAAGGGTTGTTTCTCTATGTTGACTATTTGTTTCTTCCACCCACAGATTATCAACAAAATAGGCTTCCAAACAGCAACTCAACGATGACGGATAACCGCATATACCAGGAGGAATCCCATGATACGCTGCAGGCAGCTCACCTTAGAAAATTACTGACGGTTTTAACAACTCTGTATCCAGAGGACTTTACACAGTCTATGCCTCAGAGTCCGCCCTCCCAGTTTTTGAAGGGTAGCCCCCGAAAACCATCCTCCTTCGAGAAATTGGTTCAGGCTAGATCGTTCTTAGCACTC…
>GeMoMaG028104.1
ATGACGGATAACCGCATATACCGTACCCGTACTCTTGGAATTCCAGCCGAAGGTTTAAAGGATCAGTATGCAGATGGAACTGCTGCGNNNNNNNNNNNNNNNNNNNNNNNNNNNNAGATTTACAAGGATTTCATCGTAAACCTGCTGAGGGAAAATAATTGTCGCAATGTTCTTGATGTAGCCTGTGGAACAGGGCTTCAAATTNNNNNNNNGACCAGCGTTGATCTTTCTGACAAAATGTTGAAATATGCCCTGAAGACACGTTGGAAGAGGCGTAAGGAAACCGCATTTGATGACTGGGCTAATTGGAGGAAACTTAAATTTCTTCAAGATTATGCCTACATCATTTGTGCCTGGAAGCATTTCAGCCTTTTTACCTATTTATATATTAACATATAT…
>GeMoMaG001467.1
GTCTGGTCCTTTTTCCTTTTCTCTTTCCCCTTCCTTGGGCCTTACATGGAAGGCACAATATCCTATGAGGATGCAGGAGAACGAAGTCCGTTATCAACGAGAATCACGTTTGGAAATGTGGCTGGTACCCGTGAATTTCCTTGGCAAATTGCTATGACTGTTAATGGTAAATTCCACTGTGGAGCTTCTCTCATAGATGACACACATGTGTTGACTGCAGCACATTGTGTTGTATCAGGTTTTTACTACTGTAGGTCTCTTATTCTTTTTAACAATGAATCACAATTACAGGACACCTTTAAACAAAGGTCATAA
>GeMoMaG024610.1
GTCTGGTCCTTTTTCCTTTTCTCTTTCCCCTTCCTTGGGGGGCCTCTCAGTGAGCTGATAGGGGGTGATGCAGGAGAACGAAGTCCGTTATCAACGAGAATCACGTTTGGAAATGTGGCTGGTACCCGTGAATTTCCTTGGCAAATTGCTATGACTGTTAATGGTAAATTCCACTGTGGAGCTTCTCTCATAGATGACACACATGTGTTGACTGCAGCACATTGTGTTGTATCGTAA
>GeMoMaG026874.1
ATGGGTTATGAAAAAAATCCGCGAAGTGGTGAATCCGCGATGGTCGAACCGCGAAGNNNNNNNNNNNNNNNNNNNNNNNNNNNNNTAGGCAGATCGAATGGTGAGTTCTCATGTAGGTTTAAGCAACTGTATGTAAATTGCATAAGACTTTTTGTCGTTCATTTCATTGTATTTTTCATTCAAGTCAGTGTATGTAAATTTACGTTATTTTCAAGAATTAACTTTTTGTTCCACGTATTTTGTTACAAAGTCTTGTATAATCTAGATTAA
>GeMoMaG049888.1
GTACTTTGGCTTCTTGCCAAGACGAAGAATAGTGGACATGAACTTTGGCTTCCTGCTAAGACGAAGATGGCTGGACAATACTTAGGCTTCTTGCCAAGAGGAAGACTGCTGGAAATGTACTTTGGCTTCTCGAAAAGACGAAGACTGCTAGACAAGTATTTTTGGCTTCTTGCCAAGACGAAGACTGCTGGACAAGTACTTTTGGCTTCTTGCCAAGACGAAGACTGCTGGACTTGTACTTTTGGCTTCTTGCCAAGACGAAGACTGCTGGACGAAGATTACTGGACTACTTTGCCTAGGCGAAGACATGTGGACGAAGACTGCTGGACATGTACTTTGGCTTCTTCCCAAGACGAAGACTGGTGGACATGTACTTCGGCTTCTTCCCAAGACGAAGAC…
>GeMoMaG010507.1
ATGGCCATTCTGTTAGGACTGAAGGCCTTCAAAGACTCCGTGTCAGGGAGGATAGTGGAGGTCAATTCGGACAACACCACGGCTTTGGCTTACATCAGAAAGCAAGGGGGAACTCTGTTTCTGTTCGAAACAGCAAAAGAGCTCCTTCTGTGGTCAAAGGAGAACAACGTAGAACTTCTAACAAGATTCGTGCAGGGACAGAAGAATGTAAGAGCAGACATGCTCAGCAATAAAGGGCAAGTTCCTCCCACGGAGTGGACCCTCAATCATCAG
>GeMoMaG018909.1
ATGGACATTTCTTCTTCGCTGGAATTTTCGCTACTCATACGAAGTTATGAACTTACCTGCCCTCAGTCGGAAGTGAGACCTCCTCCATGGAACGTGGTTCGAGTTCCAAGGTCTCTTAAGAGACCTCCCTATGAACCATTACGCCAGGCTTCAGACCGCCACCTAACTTGGAAGACAATGTTCCTACTAGCTTTGTCTTCAGCCAAGCATGTTAGTGAATTTCATGGTGTCTCGTATGACATCGCCCATTCAAGGGGATGGGGGGAGGTAACGTTCAGATTCGTCCCTGAGTTTATTGCTAAGACTCAGAATCCGGGAGTAGCTGACCCTCGGTTCGACTCATTCCAGGTTTCGAGTCTCCGTTCCGTAACAGATGACCCAGACTATCTCCTACTATGC…
>GeMoMaG060896.1
CATCATCGTCGTTGCAGTCTGCCGCAGAGGAGTCTCGTCAGCGTTCACCGACTGTTCCTGCTATGGTCCTGGAACTCTCAGCGGATCGTTTGCGATCCCCTTCAGTGGAAGGTCGATCTTTCGAAGGGCTCTCCGACCTTCCACCCGACAGACCGGTTAACCTGCCGTCGCCATTCCTGGCAGCTGATGCGCTTTACGCGCCAACAAATCCTGACTATCATGCTAGTCAGGCACCGATCCCTATTACGGGGCAACAAGGGCGTACAAGCCATTGCGCTCATACGTCCCTTACGCGCTATGATGGTCATGCGCACCAACGTTCTCCTGTGCGCAAGGCTTTGCCTGAGGTAG
>GeMoMaG018105.1
GAGGCGAAAAAGGCCGGACTTCCCTCCAAAAGGCAAAAAAGGCCGGACTTTGCTCCGAGAGGCAAAAAAGGCAGCACTTCGCTCCGAGAGGCAAAAAAGGCCAGACTTTGGCAAAAAAGGCCGGACTTTGCTCCAAGAGGCAAAAAAGGCCGAACTTTGCTCCGGGAGGCAAAAAAGGCCGGACTTCGCTCCGAAAGGAAAAAA
>GeMoMaG023376.1
GGGGCTTCGGCATTGCCCGCCACAACCTTGTCCACGTGGGCGCGGCCCAGGACCAAATCCCTGGCCACAGGCAAAGCCAGGGAGGGCTGGAACGCCAGGCATCCTCGTCGGCGGGAACAGGTTCCTCGATCCGNNNNNNNNNNNNNNNNNNCCCTATCACCCGCCGATATGCCGAGTCCTCGGTTGGGGAACCTTCACCGTCGCCAGCAACACCCTCCGTCTAAGGCCGAGGTGACGGGCCGACGGGCACCCCCACCTGTCGCTGTGGCTCGGACTCGACGAGCACCTCCCTGTGGTGTCCTCGACCCTCCTGCGGGGAACAAAGACCCATTCACCATTGGGGGACCTACTCCTCCTGTACTTCCTCCTCGGGGACCTGTAACGTCTTCTGCTATACCT…
>GeMoMaG030261.1
ATGAGTGCGACCGTCGTACCACGAAGCCTACTGAGAAGCCAACCAAGCCTGTCAGGCCTAAGACCTAGCCTGTACACCACACAGCTTCACCAGCTAGAGGGAAATGGTGTCCCTTCTGCACTAAGGAGAACCATGAACTTAAAAAATCACTGGGAGATGATAAAGAAGGCAAGGTACTGTTTCAGGTGTCTTAATGGTAAACATTCACATGCAAAATGTGAAGATGCACCAATCTGTGAAAAGTGTGGATCTCACAAGCAACATACCATGCTGCATAGTCCACCTAAGACTGCAAGCAATACAGGTACACTCTCAAAGATAGAAGATTCTTTTGAAGACAAGAGATTCCTCTCTTTGTTGGACGAAACTATTGTCCAGACAGATGGCAAGTATGTTGCT…
>GeMoMaG043325.1
ATGGCGATCCCCACTTCCCTAACACTAGCCTTGCTACCTCCGGATGAAGGGACCATTCCTGCACGGTCAACAGGCCAAAGCAGAACGTGTGGAACTGGAAGACTTCTCCCAATTGAACCTAAGGAACTTCCTGCTGGACGGGTGCACTGGGATCTGGAAATATGTACCTTTTACATCTAG
>GeMoMaG047866.1
ATGGCGCCTACGCGTCCACCGATGCCCCAGCGGCCTCCTGCGCCCACGCGCCCTCCAGCGCCTCGGCGCCCCCCTGTTCCTGTTTCATCGCACGCGGTCCAGGAGGTTCCTGCGGACTCACAACTACGGTTGCCCAACTAA
>GeMoMaG058099.1
TATCGTCAATGTCATCTACCATATTGCAATATTCGTGGTCGTTGTGTAAATATTCAAAACCTTACAGTTACGTCAAGACAGTATGATATTCTTTTGTGCTCGGAAATTTTGGTTTTTAATACAGTAATGCCTCACAACACGAAATTAATTCTTTCTGAAGTGGCCTTTGTAAAGTGA
>GeMoMaG062841.1
CGGCCCCTCAAGGCGTCTCTTTGGTTCGTCGTCACCATAGTCCTCTGGGGAGGAGACGACTCTNNNNNNNNNNNNNNNNNNNNNNNNNNNNNNNNNNNNNNNNNNNNNNNNNNNNNNNNNNTTCGCGATCCCCGTCGGAGGATGGTCGTCCTTCGGGANNNNNNNNCAATGCGAGCTGTCACCTCAGCCGTCTACATCTACTGCTCGCCGCTGCGCTCTCCTGCGCACTTGCAACCAGTTTCTGATAAGACGCCTACGTGCCCACCGGTGCCCCAGCGGCCTTCAGCGCTCGCGCACCCTCCGGCTCCTCGCCGGCCCCCGGTTGCCAAGCCAGCACACGGGCGCTCACGGCCGCCTCTGGAACCGCGCGAATCTGTTAATGTTACGATCGCGCTCGAT…
>GeMoMaG005767.1
TACACTGACGTAACAATTGCCTGCGATGGCAAGTTCTACAGCGTACACAAGTTGGTGTTGTCCACGTGTAGTGATTACTTTTGTGCCATGTTTGAGAAAACTGCTTGCAAGAGCCCAGTCATAGTATTGAAAGACATAAAGAGTGGGGAACTAGAGGCCTTGCTTGACTATATGTACCTTGGTGAAGTGAATGTGAGACAGAGTGACTTAGCGTCTTTAATAAAGGCGGCAGAAAACCTTAGAATAAAAGGACTTGCTGTACCTGATGATGAACCCCCTTCTAAAAAGGGTAGTGTTGGTGCTCCTAGTCGTAGAGACGGTGGTTGTGGTAGTCCCCCCGCTAAGAGAAAACGTAGAGATGAAAGTGAGGATGGGAGGGAGGATGTTAGACCGATTCCT…
>GeMoMaG040092.1
ACTGACGTAACAATTGCCTGCGATGGCAAGTTCTACAGCGTACACAAGTTGGTGTTGTCCACGTGTAGTGATTACTTTTGTGCCATGTTTGAGAAAACTGCTTGCAAGAGCCCAGTCATAGTATTGAAAGACATAAAGAGTGGGGAACTAGAGGCCTTGCTTGACTATATGTACCTTGGTGAAGTGAATGTGAGACAGAGTGACTTAGCGTCTTTAATAAAGGCGGCAGAAAACCTTAGAATAAAAGGACTTGCTGTACCTGATGATGAACCCCCTTCTAAAAAGGGTAGTGTTGGTGCTCCTAGTCGTAGAGACGGTGGTTGTGGTAGTCCCCCCGCTAAGAGAAAACGTAGAGATGAAAGTGAGGATGGGAGGGAGGATGTTAGACCGATTCCTACC…
>GeMoMaG045405.1
ATGTCTACTTTCTACTTACAGCAATCTTACACTGACGTAACAATTGCCTGCGATGGCAAGTTCTACAGCGTACACAAGTTGGTGTTGTCCACGTGTAGTGATTACTTTTGTGCCATGTTTGAGAAAACTGCTTGCAAGAGCCCAGTCATAGTATTGAAAGACATAAAGAGTGGGGAACTAGAGGCCTTGCTTGACTATATGTACCTTGGTGAAGTGAATGTGAGACAGAGTGACTTAGCGTCTTTAATAAAGGCGGCAGAAAACCTTAGAATAAAAGGACTTGCTGTACCTGATGATGAACCCCCTTCTAAAAAGGGTAGTGTTGGTGCTCCTAGTCGTAGAGACGGTGGTTGTGGTAGTCCCCCCGCTAAGAGAAAACGTAGAGATGAAAGTGAGGAT…
>GeMoMaG012355.1
ATGACTGACATAGAAGCCAGGTCCCTTTTTATAGAACATGTTCGAGAACATGAGGAATCGACTTTTATATATACTGATGGCTCCAAATCCGATGCTGGCGTTGGATTTGNGAGTATATATGGTTTCATGGTTAACAAACGGGCCATGTACGAGCCTGGGGCTGTGATGGTATGTTCACAGAAGCGGGCATGTTGTGTAGTGACATTAAGCTTTGTGGCAATTATTGCTGTCGCTCTCATCGTTGCATTCACAAAGCCAGCAACTTACACAGGGGAACCAATACCAGGTCTAAGTAGCCGCCCCACAAATTCTCCACCTCCAACAGTGCCAACTGCAACCAATGGAGAAGAATTTCCATGGGCAGATGTGAGGTTGCCATTTCANNNNNNCGTCCGTCCA…
>GeMoMaG050147.1
AAGTTTCTTCATGTTCCAGACGACATTGTCCATTGTTCATGTGCAAGCTTAGCCACTAGATCATCTCACAATAATTATGACACTCCTTTCCAGCAAATTTCATTGGGAGGAAGACTGTCCCACTTCTTCCACGTTTGGGAAAGACTACACCCCAACCCGTGGGTATTGGCTGAGGTCAGGGTAGGCTAC
>GeMoMaG063672.1
CTCTTGGAAAATCATTTTTTTGCAAGGACGTACTGGTACATCCATGGGGGTAAAGGGATGGCTTTTGTGAAACGTACCAGTACGTCCTTTGAAGGCAAAAGGTTGTATACAATACATGGTATACAGTCAGGACAGACCTACATAAGATTCTTGCAAATTGTCAAAGAAAAAATCCCAGCATTTGAGCCAGTAACAATAATGATTGACTTTAAATTGGCCATGATTAGGGCTATGCAACATGAATATCCAAGGACAAAATGCCGTGGCTGTTTTTTTCATCTTTGTAAATCCCTTTATCAGAAAATTCATGTTAATGGCCTCAAAGTACGGTACACCAATGCTGAACTTGCTCAAGTTCATCTGTTACCGGCATTGGCATTTGTACCTGTTTTTAAGACA…
>GeMoMaG052241.1
AACTGCAGCCGTTCTTTTGAGATACTATATAGCCTCAGACTCCTTACTCGGCACAGTAGATGGTCTGGGTCATCTGTTACAGAACAAAGACTCGAAACCTGGAAAGAGTTGAAACGAGGGTCCGGCACTCCCGGATTCTGA
>GeMoMaG049536.1
TATCTTGCTTTTCCAATTAGGGTTGTAGCTTGGATAGTAATAATAATAATAATATTCGAACAGGTTGACATAAGTTTACATATGACATCTACTAGGCTTTTAATAATAATAATAATGAAAATAAAACTTGTGCAAGATGAAAAGTGGCAGTCACTGCGTACACCAGAACCTTTCACAGCTGTAATCAACCCAAAAAGTAGGTATGAAGAGCCCCCAATCTACTGCAATCGCAAAGAAATTACAGGCAGAAGTGGAACTAATTCGACAGAAGGAAGGTGGCATGATGGGAAGAGATGGGATCAGCATCCCTCCAGCGTCGATCTCAGAAACCTGAATCTTCCAAAATAG
>GeMoMaG064491.1
ATGTCACGACGGGTTTACGAACACTTCATGCCAGTTCACGACGAGTTCACGACTCGAGTCGTGACAATGCTTACTGTCTGCCATTCGTCCGACTTTTGGAAGGAATCTTATTCTCTGTACAACTTTTGGAATACTTGTGACTATTGCACTTTCCTTGGGTGTGTCCTCAACAGTGGGTTTTTGAACTCGGTTGGCAAGCCTGCCTTCGGGCACGGTCTAGTTGGNNNNNNNNNNNNNNNNNNNNNNNNTGCATTAAAGGTTTATATTATTATATTATTGATATTATATATTGATCTGATTAATAATTATTGCGATTACCATCTAGTCTAG
>GeMoMaG064873.1
TTTGTGTCTTGGTGCTCTCTGTATCTTCTCAGATGTTTCACAGGCAATAAAAGCTTTCCTTGCAGAGTGGCCTGCATTAAGATTTTTAGCAACTATTTCACTTGA
>GeMoMaG004714.1
GAGTTGAAATCATCAATAGTCTTACGAATATTTATCTATGAATTATTACTCGATGATTTACGATCCATTAGTATTGAACAGGAAGCTTTTAAATATAAGATGATACTCTACTTTAAACGCTGTTTTCCTGGTCTTTTCACACACAGAAACCCTGCTCATTATAGGACCTACAAGATCAGTTTGTAG
>GeMoMaG028529.1
ATGAACCTCGCTGCCACCGACAACCCTCTCTCCGCGGCCCATCCCAAGATCTACAAGGTCAGACTACACAATGCCCGAGAATTGAGCTTGAGGGAGCTGTGGGCTCTGAGGGAGTTGTTATGTCCTGAAAATACTTTGTCTAGGTTTGCAACGGCCCTGGAAGAGAGAGGGGTGGTTTGCCTTTCTGTGGGGTACCAGGAACATCTCCACATCAGAGTCACCTTGAACAATTGGCGGAGAAGACCAACTTAA
>GeMoMaG046796.1
ATGTTTCAGACCATTTATATTTGTTTGTTTTTTCATTCACAGGTTTTAGTGGAGTATGATGACGTCGAGTGGCAACGCCGTGAATGGGTACATGTGTACCGAGGTCAGGTGTTCCAAATCTTCCTTCTGGAGAGAACCCTGGCTTGGGCCTCCAGAAAGCACCCCACCAAGATCCGCTCGCCTCCCATCTTGTGGCCAGCCCTCAATATACAAGGAAAAGAAATAGGTGGAGAAGTTGACTCGAACGGCCAACCCTGCTATACAAATATATTTTTTTTCATCTTCATTTATCTTTTCCAGTGTAATTTTTATTGTAGTAAAGTGAGCCAATCATGGGCCTTTTTTCATGAATGTCAGCATAATTTTTATGTAGGGAAGCTAATAAGGAGCATTCTAATA…
>GeMoMaG054237.1
GGTAACCCCCAGTTCTCTGCTGCCTCTGAGGCTGAAAGCAACAACCAGTCGTCGAGATACCTGATCAGCCTGATGCCCTGCTTGTGTGCCCAAGCTGAAACCACGGTGAACATCCTCCGTGTCCATCTTGAAGGACGTCTTCTTGATGAATTTTTTCAGGGCCAAGAGGTCGATAACTGGTCTCCAACCTCCCGTAGCTTTATCTACCAGGGAGATGCTCCCTTGTTCAGCATGGCTGACACCTCCTCCTGCAAGGCTGCTCTCTTCTTTGGGCGGGTCTGTCAGGAAGGGAATCCTGTATCCCTCTCTGAGGACTGTCACGGACCACGGGTCCCCACCGTTGTCCCACCATGCTTGCCAATAACGTTTGAGGCATCCCCCCACCTGTGGCCTTCCCCA…
>GeMoMaG046792.1
TACTCAACAACCACACTGCAACATCTTTCACGAGCCGGAGCGTCGCTTCGGCTTCATGCCTGGAGACACTACGCCGCCTCCTCAAGAAGAAACAGCCCGCTACAGTCGCGGGACGGAGGTCGCGTCATCTGCGATAGTCATCCGCAGGGGTCTTCCAGGCGAAGTGAAGAGTCTTCGGTGGTTGGTNNNNNNNNNNNNNNNNNNNNNNNNNNNNNNNNNNNNNNNNNNNNNNNNNNNNNNNNNNNNNNNNNNNNNCAAACTCCTTTCCGCCCTCGGCAAGGATGCCTTTCGCTCGGCCTTTCCCTGACCTTCAGGCTTAAAGGAATATTTTTTTCCTTCCCGCTGGACCTTTCCTCGCTCATGCGAAGCTGCGAACGTCCCTGCTCTAGTCGGAGTGAG…
>GeMoMaG032792.1
GGACAAAAAGTTATCTCAAGCTGTAAAGGAAATAGTGCCAAAAAAGGACAAAAGAAAGTTATCTTAAGCTGTAAAGGCAATAGTGCCAAAGAAGGACAAAAGAAATGTGCCAAAAAAGGACAAAAGAAAGTTATCTTAAGCTGTAAAGGCAATAAAGGACAAAAGAAAGTTATTTCAAGCTTTAAAGACAATAGTGCCAAAGAAGGACAAAAGAAAGTTATCTCAAGCTGTAAAGGCAATATTACCTCAAGCCTT
>GeMoMaG016386.1
ATATACATACACCTACACATACACCTATACATACACCTAAACATACACACATATATATATATACATACGCCTACACATACACCTATACATATACATACACTTACACATAAACTTATACATATACATACAACTAAACATACACCTATACATACAATCTACATATACACCTATACATATACATATACCTATACATACACCTATACACATATACAATCACCTACACATACACCTATACACCTATACATACACCTACACATACACCATTACATATACACCTACACCTACACCTACACCTACACCTATACATATACACCTACACCTACACCTACACCTATATATACACCTACAACTACACATACACATATACATATACACCTACACCTACACCTATACATATAC…
>GeMoMaG027431.1
CCTACACCTACACCTAAACCTACACCTACACCTACAAATACACATTCACCTACACATATAACTACACCTACACCTACACATACACCTACACCTACACCTATACTTATACATATACCTACACCTACACCTATACCTCTATATACACCTACACCTACACTTATACATATACATACACCTACACATACACCTATACTTATACATACAACTACACATACACCTATACTTATACCTACACCTACACCTATACATATACCTACACCTATACCTACACCTACAATTACACCTATACCTACACCTTCACCAACACCTACACCTACACCAACACCTACATCTACAACTACACCTATACATACATCTATACATACACATACACCTATACATACATCTACACATACACCT…
>GeMoMaG042345.1
AACACCTACACCTACACCTACACTTACACCTACACCTACACCTATACACATACACCTATACCTATACTTACACCTAACCAAACCTACACCTACACCTACACCTTCACCTGCACTACTACACCTGCACCTACACCTATACACATGCCCTACACCTATACACATACACCTACACCTGCTCCTACACCTACACCTATACACATACACCTAAACCTACACCTACACCTGCACCTACACCTACACCTATACACATACACCTACACCTACACCTACACCTACACCTATACACATACACCTACACCTACACCTACATCTATACACATATATCTACACCTACACATATAA
>GeMoMaG052285.1
ATGCATAAACCTACACCTACACCTAAACCTACACCTACACCTACAAATACACATTCACCTACACATATAACTACACCTACACCTACACATACACCTACACCTACACCTATACTTATACATATACCTACACCTACACCTATACCTCTATATACACCTACACCTACACTTATACATATACATACACCTACACATACACCTATACTTATACATACAACTACACATACACCTATACTTATCTATACATACACCTACAACTACACCTATACATATACCTACNNNNNNNNNNCCCCTACACCTATACCTACACCTACAAATACACCTACACCTACACCTATACCTATACTTACACCTACACCTACACCTATACTTATACATACACCTGTATGTACACCTAAAAAC…
>GeMoMaG054642.1
ATGCACCTACACCTACACCTATACATATACATCTACAACTATACACCTACACCTACACCTACACATACACCTACACCTATACACATTCACATACACCTACACCTACACTTATACACATACACCTACACCTACACCTACATCTATATGCATAAACCTACACCTACACCTAAACCTACACCTATACCTACAAATACACATTCACCTACACATATAACTACACCTACACCTACACATACACCTACACCTACACCTATACTTATACATACACTTACACCTACACCTATACTTCCACATACACCTACACCTACACTTATACATATACAAACACCTACACATACACCTATACTTATACATACAACTACACATACACCTATACTTATACATACACTTACAATATAA
>GeMoMaG054985.1
AAATACACCTACACCTACATATACACCTATACATACATCTACAACTACACATACACCTATACATACACATACACCTACACATACACCTATACAAATACACATACACCTACACATACACCTATATGTATACACATATACCTACACATACACCTATACATACACCTACACCTAAACCTACACCTATACACATACACATCCACCTACATCTACACCTACACCTATACACATACATTTACACCTACAACGACACCTATACACAAACACCTACACCTACACCTACACTTACACCTACACCTACACCTATACACATACACCTATACCTATACTTACACCTAA
>GeMoMaG035633.1
ATGAACGATCACGAGCTGACAAGTGACGATCACGATCTGGCGAGTGAAGATCACAATCTGGCGAGTGAAGATCATGAGCTGGCGAGTGATGATCACAAGCTGATGAACGGCGATCACGAGTTTACGAGTGACGATCATGAGCTGGCAAGAGACGTTCACAAGCTGGTTAAAATCGAGCACACACTGGCGAGTGCTGATCACGATCTGGCGAACAGCGATAAGTTGGCGAACGGCGATCATGAGCTGGTGAGTGACGATCAGGAGTTGGTGAGTGACAATCACAAGCTGACAGCAATTGTCGGCGATCTGATATATCCCAGGGAATTTACCAAAGGTATCCAGGATTCTAACTCCTGGAGCAAATATCCCTTAAAGATTTTTAATAGGGGATATCGCATA…
>GeMoMaG024163.1
GTTAGCCCCAAGGAGGACCAGAGCTTAAAAAGGGGGGTTGGTGACATATCCTCCCCCGGGGGGGAGAGGTGGAGCATGCACCAAACCAGGGCTGTTGGCTGTCAGACGCGCTGTAAGATATTCCCTTTGAAGGGACAGGAATTGAAAGATTCCTGGGAGGAATGTTTCCCTTCCGCCACAATGCGCGCTGTTATGCGCTTGCGGGGAGGGGAATGA
>GeMoMaG014910.1
ATGAGTGTCCAATATCCACCAATTAAGATTTTTTTTCATATGCTTTTAATGTCACTTTTATCTCCTAATGTTTGTAAAGTTTACTTAAGCTTAAAAAATATCTTGCCAAGAAAGGCCTCTGAGGTTTGTGATAGCACTGAAGGGTGTAATCATAACTTCCTTTCTTGGCAAGTCTCCGTAGTAAAGAGCATAGTTTTTTTTTTTCTAGCATCAGAACAAATAACAAATTTGAAAATAGTTTGTATTTTTCCTAGCAATATATACCTGGAGCTCATTACACATACTTTGTTTTTGCATTATAGAATATTGTTGAAGAAATCTGGCACCAAAATACCAAGAGTTGAATTAGAAGAGATAGGACCCTCTATGACACTCCTGCTGAGAAGAAATAGGTATGCC…
>GeMoMaG040016.1
GGGGATGGAGCCTTCCTGACAGATCTCTTAGGAACCAACTTCTCCCTGGGGGAAGTCACCACGAAGTCCACTCCTCTCCTCTCCTCTTCAGCGGGGGCGAGGCAGCGGTTGGCTTGTGTCCTTGATCGGCGAGCGATCCTGAGTGTGGTCTGGCGACACACGTCCCTGTTGCTGTCGCGGGCTGCGAAACCCGACGTGAACGGCGATCGCGCGCAGGCGAGCGGTCGTGCAGGCGAGAGGGCGCGAGGGCGCGCAGGCGAGTGGGCGCGAGGGCGCACAGGCGAGTGGGCGCGAGGGCGCACAGGCGAGTGGGCGCGAGGGCGCACAGGCGAGTGGGCGCGAGGGCGCNNNNNNNNNNNNNNNNNNNNNNNNNTGAACGAGCGCGCGGGCGAGTTGGCG…
>GeMoMaG004978.1
CTGTTACGGCCATATATATATAGTTTATGTATTTATACATATACATGTGTGTATCTATATTATAAGTGTGTATATATATGTGTGCGGTTCATCCCTTGTNNNNNNNNNNNNNTGAAAAACTATGAAACCAAAATACACTTTTCTTATGCAGTGTGTGCCCATGAAATATTAAACACCTTTAAATAG
>GeMoMaG030624.1
ATTTGTCACTTGATTTTCAAACAAAAAGTTGATAATCTAATATGGATACATAGTACTGAATTGGTACGATTGCGCAAATTAATACCAAATTATATCCAAATACCTAGGTAA
>GeMoMaG005977.1
GAAAATATAATTAAGTCGAGACTAAATCTGCAAATAGTTGAAGATAAGGAAGAGGAAGAAGAAGAAGCAGAAGAAGAAGAAGAAGAAGAAGAAGAAGAAGAAGAAAAAGAAGAAGAGAAAAATGAACAGGATATATGGAAACAAATAATAGACCCAAGAGACGCTACCCACACCTACATACTTTTAGGGAAGAGCAAGAACAAGAAAAAAAAGAAAAAAAAGATATATGATAATATACAGGTAAATAAAAACATACTTGAATTCACGCCAAGAATTGCGAATGAGAATAATGAAACAGAAATGAGAGAAGAAAATGTTGAATATCTAACGGATATAGATATTAATGAAGNNNNNNNNNNNNNNNNNNNNNNNNNNNNNNNNNNNNNNNNNNNNNAAGCC…
>GeMoMaG062726.1
CTTCTGGAATCCTCGCTTGTGGTAGATAGAGTCTCCCAGGCTCGTACCTTCCCTATCTCCGGCCGCAGGTCCTGGCAGAGATATAGCCTGAGAGAGGTTAGTATTTTCCATTGTAATGGGAGACAAAGGTTTAATAGTGGTTGGGAAAGCATACGGAGTTTTTCTGTGTTGCCCAAATTTCTTGACTTTCGAGTATTAGAAGAATTGTCCTTTGTAGTTCCAAAGCCATCAACAGAATTTTCTTTAAATGAAATGCCAGAGGTCGTCAACAGTACC
>GeMoMaG026439.1
ACTTATTTTATCAAATTTTTCTACTCTTTTACCTACCATTATATCGGTTTAAACACAGTAATTTTAGACTACTGGAAGCATTTTAAACATTATAGATGCTGTCTGAGTAAATATCTCAAAGTCATGATAAGTCCTCAGCCATGTAGGCCTGGGTCTTCCAACTCTTCTAGTGCCTTGTGTAGTCCAACTGAACGTTTGGTATCACGAACATTATTTTTCTTTCAACAGACTGGGGATTACGAATGCGTATGTCTGGACGGTTGGACAGGAAAGAATTGTGACCAAGAAATCGACGAATGTGCTTCATCGCCATGCCAAAATGGTGCAACCTGCCATGATGGTCTTAATGGATTTACTTGCATGTGCCCTGCTGGCTTTTCAGGTAAGAAGGGACAACTG…
>GeMoMaG037443.1
TCTCCATTCCTCATCACCTACATCGCGCTTTATAGTCCTCAGCCATGTAGGCCTGGGTCTTCCAACTCTTCTAGTGCCTTGTGTAGTCCAACTGAACGTTTGGTATCACGAACATTATTTTTCTTTCAACAGACTGGGGATTACGAATGCGTATGTCTGGACGGTTGGACAGGAAAGAATTGTGACCAAGAAATCGACGAATGTGCTTCATCGCCATGCCAAAATGGTGCAACCTGCCATGATGGTCTTAATGGATTTACTTGCATGTGCCCTGCTGGCTTTTCAGGGGAACTTTGCTCTTTCGATGTTGATGATTGTGTGGAAAACCCATGTTTAAACGGAGGTTCGTGTATTGATGGCATCAATAACTACACGTGCGACTGTTTAGATTCTTTTATG…
>GeMoMaG031516.1
ATGAACCTAATTAACAGCAAAGCTTCGAAAAGATTAAGTCTTCGGACGTTGGAGTCACTGTGCGCAAGAGAGAGAGGATGCTGGAATAAGACATTTCCTTGTGTGGTATTATTATTATTATTATCATTACTACCTAAGGGCTCCAATAGGGAAAAATAG
>GeMoMaG033401.1
TGGTTGAACTTCCCTCAACAGAAACGAATCCTAGCAGGCGTCGTGCTTTGCAGAAAGCAGGTACAGTATATTTTCCTTTGTTACAGTACGCTTCATGTCACCCATGGTCTTGTTGGATTTTTTATTTTCCTTGACATTAGGGCCTAA
>GeMoMaG008240.1
AGCAAAATTACTGGTGATGAAGGAGATAAAGGCCATAGAGCGAAAGGAACTGGAGTGGAGGCAGAGGAGAAGATTTTACAAGATTTTGAGGAAAATGATAGAGAAATAACTCACATCGCTAGGATAAGGGAGCACACAAACCCTGATATAAGTGGGAGTGAGAGACCCATGCATTTGAATACAGAAGCGCCCGAGATTAGGTTAGGTGGATGCTGTAGCTCGGGTGGGAATGACCAAGGGGACTTGAGCAATAAGGANNAGTCATGCAGGCAAGCTTCAGAGGGCTATAAGCAGGCAAGGAAGTTGCTGGAGGAATTATTAGTGAGAAAAAGAGGACTGTTGTTTGATGATTTGGTAAGTTTTATTGAAGGAGAGGCTAGGGTCTTGAAACATCCTCTA…
>GeMoMaG013554.1
ATGCAATCTGTTGCTTTGGGGAAAACTCAGCGGTCGTGCGCAATGTGCGGACTCGATGGTGTAGAGTTGCTGATAAGATTATTAGTGAGAAAAAGAGGACTGTTGTTTGATGATTTGGTAAGTTTTATTGAAGGAGAGGCTAGGGTCTTGAAACATCCTCTATTTGGGTGCTACATATTTCAGAACGGCAGAGGGGAAGACACCCCTCGGATAGGAGAAGGAAAATCACCAAGCAAGGCTGAGTGTTTAACTAAGGCTAGGAAAGTTTCATGTAACAAAACTGCCCCGCTTTCATGTTTGTACTGTACAGGACCCCTTATAGTGGATGAATGCCACCAAATATCTCAAATGGGACCTGAGGAAAAACTGGGAGCCATAAGGGAGTTGGGGCTCTGTTTT…
>GeMoMaG019943.1
TGGCGTAGAGGTACAGGACGCATCAGTCATTGGTATGCAATCTGTTGCTTTGGGGAAAACTCAGCGGTCGTGCGCAAGTTCTACTGGGAGCAGGCGTGTATTATTAATCTAACAGGGAGATGCTCAGCTGGAGTGGAGGCAGAGGAGAAGATTTTACAAGATTTTGAGGAAAATGATAGAGAAATAACTCACATCGCTAGGATAAGGGAGCACACAAACCCTGATATAAGTGGGAGTGAGAGACCCATGCATTTGAATACAGAAGCGCCCGAGATTAGGTTAGGTGGATGCTGTAGCTCGGGTGGGAATGACCAAGGGGACTTGAGCAATAAGGANNAGTCATGCAGGCCNNNNNNNNNNNNNNNNNNNNNNNCCCTAGTGTGCGGACTCGATGGTGTA…
>GeMoMaG026232.1
ATGGGACCTGAGGAAAAACTGGGAGCCATAAGGGAGTTGGGGCTCTGTTTTGGCTGTTTGAGAAGTGGTCATAGGTCTCAGTATTGCAGAAACAGGAAAATTTGTAACATATGTAATGGAAATCACCCAACTCTGTTGCATCGACACCAGGAAGTAGAAGTGGTAGGATCTGAGCGCTCATATAGAGCCTTAGTGGCTCAGGAGGAAGGTACACATGACAAAATTGCCATGTTCAGGGCAGTTAGAGGAGGTAGCATTGGTACAGGGATGTCAGTTGTGCCGATAAGGATTAGGTCAAGGGAAGGAAGGGAGGTTTTGACGAANNNNNNNNNNNNNNNNNNNNNNNNNNNNNTCACATGCTTTGTCTTGGAACTTTAA
>GeMoMaG027119.1
TCAGGGCCACAAGGTAGGCGATCATTGGTATGCAATCTGTTGCTTTGGGGAAAACTCAGCGGTCCAAAATTACTGGTGATGAAGGAGATAAAGGCCATAGAGCGAAAGGAAGCAGCGCTAAGATCTAACAGGGAGATGCTCAGCTGGAGACTGTTGTTTGATGATTTGGTAAGTTTTATTGAAGGAGAGGCTAGGGTCTTGAAACATCCTCTATTTGGGTGCTACATATTTCAGAACGGCAGAGGGGAAGACACCCCTCGGATAGGAGAAGGAAAATCACCAAGCAAGGCTGAGTGTTTAACTAAGGCTAGGAAAGTTTCATGTAACAAAACTGCCCCGCTTTCATGTTTGTACTGTACAGGACCCCTTATAGTGGATGAATGCCACCAAATATCTCAA…
>GeMoMaG065461.1
ATGGAAGAGGAAGGACATTTAAATTTGGGGGATAGCGCATCAGTCATTGGTATGCAATCTGTTGCTTTGGGGAAAACTCAGCGGTCGTGCGCAAGTTCTACTGGGAGCAGGCGTGTATTATTAGCTGCTTCTAGAGCCAGGTTGGAAGCAAAATTACTGGTGATGAAGGAGATAAAGGCCATAGAGCGAAAGGAAGCAGCGCTAAGATCTAACAGGGAGATGCTCAGCTGGATGAGAAAAAGAGGACTGTTGTTTGATGATTTGGTAAGTTTTATTGAAGGAGAGGCTAGGGTCTTGAAACATCCTCTATTTGGGTGCTACATATTTCAGAACGGCAGAGGGGAAGACACCCCTCGGATAGGAGAAGGAAAATCACCAAGCAAGGCTGAGTGTTTAACT…
>GeMoMaG001619.1
ATGTGGAAGACTGCCATGGCCTCTAGGACGTTGACGTGCATTTGTTGTAAGACCGGTAACCATAATCCATGGACTTTCTTGTGTTGTAAAGGAACCGACTTGGAAAGATTCTTGGTCTTCGTCCAAGTCTGCAGACTTTTTCTCAGGGTTGGGGAAAGGTGA
>GeMoMaG014698.1
ATGAGGGACTTCACAAAAGCCTGTGGTATTAAGCACATCACATCAAGCCCACATTACCCTCAGTCCAATGGCCTCGCAGAGCGCGCAGTCGGAACATGCAAGGCGATCATCAAAAAATGCCTGGAGACAGGCGGTGATATGCATACTGCATTGCTCCACTTACGAGCCACCCCGATCGACAATAAGACAACCAGCCCAGCAGAGCTCATGTTTGGTCGCAATGTGACCACTGACCTACCAGACCTCCAACCCGAACAACCAGTCCGAATATTCGACAAGGACAGCCACACATGGGTGCCAGACAGAGTGGTGCGTAAGTCAGAAGAACCCCAATCATACATTGTGGAAGCTCAAAACGGAGCGTGCCTCAGGAGGAACCGGTCCCACATCCGTCCGACA…
>GeMoMaG047022.1
ATGCATAAGAAATGTAGAGTACAGTTCCGTCGTGCCATGAAAGAAGCAAGGAGCCAGTCATGGATGTCTTTATTTTCCTCCATTAACAGTGGAACACCACCATCTTCTGTGTGGAGGAAAGTAAAAAAGATAACTGGGAAATTCACCCCCAACCCAACACCAGTCTGA
>GeMoMaG050585.1
ATGCTTCTATATCATGAAGCCGCTTTGGTGATGGGTCTGTACCAAGAGCCATCAAGAGTAGTGGAACTTCTGGTCGATGTCGGCCTCCGACGATTGGTCAACGCAGACTTGAACTTGTCAAACCTATTCAACCTGCCCCCTCCAACCTCGCTCTCGACATCAGCGCACCCACGGATGCCTACGCCCACCTTCTCACGTCATACTCGGAAGTGTTCCGTCCAGAACCTCACCAAACGCCCACGATTCCTGCCAAGCATGGTATTTATCACCATATCAAGACGACGGGACCCCCAGTCTTTGCAAAATTTAGAAGTCTGGCACCGGAACGATTGGCAGCCGCCTAACAGACGTTCGCCGAAATGGAGGAAATGGGCCTTTGCCAAAAGGCCTCCGGCCCAT…
>GeMoMaG035021.1
ATGAGATTTTGCTGCTCATATACAGAAGTGATGAGATTTGATAAAAAATGCATGTCGACATCGAATAATAAATGGGGAAAAGTGAAAACTACAAACAGTTTTTCTGTAACCATGAAAAATATTTGTAGCTCTTTTTATCTT
>GeMoMaG020031.1
TGTTGCTACTGTTGTTGTTCTGTGTTGTTCTTTATGTTGTTGTTGTGTTGTTCTTTATGTTGTTGTTCTTTATGTTGCTGCTACTGTTGTTGTTCTTTATGTTGTTTATGTTGCTGCTACTGTTGTTGTTCTGTGTTGTTGTTCTTTATGTTGCTGCTATTATTTGTTGTTGTTCTTTATGTTGTTGCTACTGTTGTTGTTCTGTGTTGTTGTTCTTTATGTTGTTGCTACTGTTGTTGTTCTTTATGTTGTTCTTTCTGTTGTTGCTACTCTTGTTGTTCTGTATATCTTAATTCCTGTTGTTTCACTGCTATTTGTCTTGGGATGTTGTTTCGAATGACATTTTCCTTTAAAGTTGTAAAACTATTGATGATGAAATTAAGATCAAGATTTCTCGTC…
>GeMoMaG052118.1
ATGGTTTTCCACTGTCTTAAGTTAAAATTCTCTTGCTTGAGGGTACACTATTCTATATTATTTATTTTAATACTGTTACTGTTCTTAAAGTATTTTATTTTTCCGTTAATAATAATAATAATAATAAAAATAATAATAATAATAATAATAATAATAATAATAATAATAATAATAATAATAAGGGGAATAGAACCAATATGGAGAATCATAGGAGAAGCAAGAGCCAAATCTTTACCAGCCCTCCATGGCACTGGCAACGTTGGGCGATTCTCTTTTAGTTATTACATGTTTAAAACACATGACGTCTTATCTATACTTCACCTGAATTGGTCATCCGACCAAACCAGCTATACTCCTGTGATGGAGATGTTAACACTGTTACTCAACATCTCAAACAAC…
>GeMoMaG027524.1
ATGAAATTGAAANNNNNNNNNNNNNNNNNNNNNNNNNNNNNNNNNNNNNNNNNNNNNNNNNNNNNNNNNNNNNNNNNNNNNNNNNNNNNNNNNNNTCATTTAGATGATTTAACTGAGAAGGACCACAAAATTTCTGGACTAAATGATCAATTGGAAAAAGTTCACGGGGAAAATGAAGCCCGTGTTAAGAAGGAATCAAAACTTGTGAAGGAGATAGAGGATTTGAAAGTAGAGACTCTAGGTCTCTCCCAAAGAATTGAAACTCTTCACATTGAAAAAGAAATCAAAACTGAAAAATTCTCGACTAAGTTGCAAGATCTTCAGGAAACCAACGATCACCTAAATGAGGAATTATCTGCTAAAGATGCTTCCATCGGAGAATATCTAAATAAATTAATT…
>GeMoMaG032186.1
ATGGGGTCGGCAAGAGGTTTGCCCGTTGGGCAGAAGGATCCATGCCTTAGGAGAAGGTTCTCCATAGGGTCGTCACCCGGCTTCTTCAGTCGATCCTTTCTTCTGGGAAAGCATCTGAGACAGGAGTTCTGTCGTCGACCTCTCAGCTCTGATCAAGTTTGTCGAACAAACTTCATCTNNNNNNNNNNNNNNNNNNNNNNNNNNNNNNCTGGTAACGAGGCTGCAGGACTCCTTAGGCCCTGGATCGGGAGGACGGGTACTTCCAGGTTCCATTCCATCCATCTTCCAGGAAGCTCTTGGAATCCAAGGAATGTTCTCTCCGACTATCTGAGCAGAGCCTCGCAGATAGAGAGTACCTGGGGGTCTTTTGCCTATAGTAACCAGCAAGTCCTGGCCTGG…
>GeMoMaG062322.1
CACCTTTCAGAAGTCGTGTCCAAACTCATTAAAAGATTGAAAAAACACCTTTCAGAAGTCGTGAAATGGAAAAGATTAAAAACACCTTTCAGAAGTCATGCCCAAATCCATTTAAAACAGGAAATGGAAAAGATTAAAAACACCTTTCAGAAGTCGTTCCCAAATCGATTAAAAAAAATTCAGAAGTTGTTCCCAAATCCATTAAAAACAAAAAGAGGAAAAGATTAA
>GeMoMaG051172.1
ATGTTCACGTCTGTCTCGGCGTTTTGCGGGTGCTCTGGAGCGCCACACTCTGAACCTAGGATCCTCTCTTGGTTCCTTTTGGAGGTCAACTTTTCCATGAGAAATTGTTTTGTATTCCTCGCTATCTCCATCCTTTTGGCTTTGGGGAGGCACAGCGTATGGGAGCACAGGTCCCATTGTAGTCCCAGCCATTGA
>GeMoMaG028496.1
ATGCGCCAACGCCCGCATACTTCCCTCACGCGCTATGCCAGCAAAGCAGAGCATACGCGCCCACGTTCTCCTGCGCGCCAGGCTTTGCCTGAGCAAGCGCGCCCACGCCTAGCTACGCGACATCCCTCGCCTAGCTACGCGACATCCCTCGCCTGCGCGTCAGCACGCTCCTGCGCACCATCAACCTCCTGCGCGCCATCTCCTGCGCTCGCCTGTGCGCCCACAGTCTCCCGCGCACTCGCCTGTGCGCCCACAGTCTCCCGCGCTCCCACAGTCTCCCACGCGCCCGCAGTCTCCCGCGCGCCCGCACACGCACCAGCAGTCTCCCGCACGCGCTCCAGCAGATCCTTCTGTCCCTGTCCCTTCAAAGAGGGTGTCTGA
>GeMoMaG018546.1
ATGGGGATGGTTAATCATTCCCCATCTCACAAGAGGATGGCTACTCCCTCTCCATCTCACCAGGGGATGGTCAATACCTCCCAATCTCACCAGGGGGATGATTACTCCCTCCCCATCTCACCAGGGGATGATTACTCTCTCCCAATCTCACCAGGGTATGGTTACTCTCTCCCCATCTCACCAGGGTATGGTTACTCTCTCCCCATCTCACCAGGGGATGGCTACTCTCTCCCCATCTCACCAGGGGATGGTTACTCTCTCCCCATCTCACCAGGGAATGGTTATTCATTCCCCATCTTACCAGGAGATGATTACATCCTACCCATCTCACGAGGGGATGGCTACTCCCTCCCCATCTAA
>GeMoMaG002899.1
ATGTGGGATCCAAACTATAGGAATGATCCCTCTACTCATGTAAGTAATAATTTTAATAGAGTCGAACCCTTATCATCTGTTTCTAAAGGTAATAAAAGTTCTTTTCCCGGTAATAATAATAATGTTGGAATCTCTGGAGGGCCTCCTCCTCCACGTAGTTTTGCCAACAGGGGTATGCATACTTCCAGTAACTATAAAAATAATAACAATAATAGGAATAATAACCAAGGTTTTGGACAACAAAGAACCTGTTTCTGGTGCAACAAACCAGGTCACTTCCAGAACCAATGCCATGCCCGTAGGAAGTATTTAGAGAGAAATGGACAGAATCCAATTTCATTAATTTCAAACAGGTCTGACTCTAATGATAAGGGTGAAAAACCGCCAGTAGCTGTAGCT…
>GeMoMaG029167.1
ATGAACTTGCTGCCATTTTTTACTGCAGGTGTACTGAAGAAGAGGGAGTCATTGTGCTCGTTCTTATCCACGGGAGTTACTCCTTGTCAAAAGTCGAAACTTCTTTTTGCACCTCTCTCGCGTTCACTGTTTCCCCAAGATCTTGTGAAGGATATAGTGTCATCTCTTGCCTTAAAAGATACTCATGATTTAGTTGCTAAAACAGTTCGCAAAGTTTTGCCGTCGTCTTTCTCTAGCAACAAACCAAAGTTGGATACCCCTGCTTCTAGATTTATTCCTCCCTTTCGTGGCAGAGCCTCCAACAGAGGCAACTCTCGTTCTGATGGAAGACAAGGTAAGAGAAGGGGAGCCAGATCCAGTCGCTTTTACAACTGCCTCTTCCTGGCTCCAAAGAACACA…
>GeMoMaG062981.1
ATGAGATGGTCGCTCATTCTTGGTGAGACCAGTCCAGTAAGAACGCATCTATGTGGACTGCCTCTGGATCTGGAACTGGAGGGCAGTAAGTTGGAAGTCTCTTCGTTAACGAGGTCGCGAACAGGTCTATGGCAGGACGACCCCATATCCGCCATAGTTTTTCGCACACTTCTTGATGAAGCGTCCATTCCGTGGAGATGA
>GeMoMaG048906.1
GAAACGGNNNNNNNCAGGATTCATTCAGTTGTTGGCCACGGAGAGGCTGCTAGTGCGGACACAAAGGCTGCAGCTGACTTTGTGAAGAACTTCGAAAGGATCGTGCTGGAAGAAGGCTACGTAACGCAGCAAGTGTTTAATTGTGATGAAACCGGGCTGTTTTGGAAGAAGATGCCCAGTCGAACCTACATCACTGCCGAAGAGAAGAAATTGCCTGGGCNNNNNNNNNNNNNNNNNNNNNNNNNNNNNNNNNNNNNNNNNNNNNNNNNNNNNNNNNNNNNNNNNNNTTCAAGTCCTTACTGGTTTACCATTCGAAGAACCCTAGGGCCTTTAAGGCACACAACGTCGATAAGGACTAGCTTCATGTTTTCTGGCGATCCAACTCGAAGGCCTGGGTCC…
>GeMoMaG037303.1
GAAGAACTGTCTTCAGGAGAAGAAGTTGCAACTTGTCCAAGTTGTTCTCTTATAGTTAAAGTAATATATGATCCAGGCACTTCGTGGCTGGGTTCTCTGGGCATCCTATTGCGCTCTGAGGACTTGTCTAAGGAGAGCAATAGGAAGGCCTTGGAGACCTTCCTCCTCTCGGGCACTCGNNNNNNNNNNCTCCATCGAGTTCCTGGCCCACCAGGTTACCAANNNNNNNNNNNNNNNTTGGGCCAACTCGGTGTTGAAGCGTTGTGA
>GeMoMaG029950.1
CAGGTATTAAACAAACCAGAAAATTGCTGTGGCATGCGTGAAGCGGCAGTGAGAGCCTGTATAAGAGACATGACCGAAGCCGTTGCGTATCTTCACTCGATGAGAATAATCCATAGAGACCTCAAGCCGGAGAATATTGTCCTTCAAGATGTTGATGGAAAGACGGTGCATAAGCTCATTGACCTCGGCTATGCGAAAGAATTAGACCAAACCAGCGTCTGTACCTCGTTTGTAGGCACATTGCAGTACCTGGCACCCGAGCTTTTCTTGAGCAAGCGGTACACTTGTACTGTTGATTACTGGAGTCTTGGTCTCGTTACTCATGAAATTATCACTGGCGTCAGACCCTTTCTTCCTAATATGACGCCAGTCGAGTGCAATTTAGAAAAAATATACCGC…
>GeMoMaG053044.1
TCGAAGGTCATCCTTGATACAGTCCATCCACCTTCGCTTTGGTCTCCCTCTCCTTCTCCGGCAGTGAGAGCCTGTATAAGAGACATGACCGAAGCCGTTGCGTATCTTCACTCGATGAGAATAATCCATAGAGACCTCAAGCCGGAGAATATTGTCCTTCAAGATGTTGATGGAAAGGTTCGTCCTTTTTATGTTATAGGTTGGAAAGTTCCAAATAGCCTGGGGATTATATTTCTTGATTCTCTTAAGTCTGTCTTCCATTTATTTTCTGGGCCTTTTCAAACAACACCTATGAAATTGCTTGCTTGCTGGTTAGATTGCTCCAAGCCAATGTTGGAAACCACCAATAAAAAAAAAATCCTTGCAGATATATATTTGTTTATGGGAGTATTTATTTTA…
>GeMoMaG058795.1
GTGTTTGAACGTTCCCCTANNNNNNNNNNNNNNNNNNNNNNNNNAGCTCCAGTCTCCAGCGCGCACTCAAGTGCATACGCGCCCACGAACCAGTTCCTGAGCCCGCCCACGAGACTTCACCGCCGAGACCTTCAGCCACGACGCACCATCCTACGCGTCAGCGATCTCCTACGCGCCCGCGCGATCCTTCGAATGCGCGCGAGCGCTCACCAACGCGCCCACGCTTATGATCGCCCCAGGGCTCCGACTCGTCCACGCGCCAACTCACCTGCACGCGGTCGGTCGCCCACGCGTTCCACGCATCATCGATCGCCGACGCACCGTCGCTCGCCAACGCGCCGTCATTCGCCAGCACGCCGTCACTCACCAACGCGACATCGCTCGCCAACGCGCTTGATC…
>GeMoMaG031641.1
TATACAGTACTAGTACTATTGATTTTAGCTGCGATTACGAACATACTGTTGCCGATTCTTCAAATTCATATTTTTGATAATTTTCTTTTTTCTCTTTTTAAAGTGCAATTGTTGCTTAAATGGAGTGGTAAAAAGATGTGGTTTTGTCAGGCAAAATGTTCACCTAAATATATGCCAAATAAAAGGATGGCCAATAAATGCTCAACACATTTTATTTCATCTGAATATTTTGGGGCGAATAAGACGCAAAATTCAATTCTATGTCACCATGGTGACACTTCACTTAACATGTTGCTCCGTAAGGAGTCACTCACTACCTGCTGCTACCACAAACCTCTTGATCTCTTGCACTTGCTTTGCATAGTGTTTGAAAAACACCCTGGATGA
>GeMoMaG039126.1
CAAAGTAAGCCAGACACCACCCTTCAAAATCAAAGCAAGCCAGACACCACCCCTCAAAATAAAAATAAGCCAGACACCACCCCTCAAAATCAAAGCAAGCCAGACACCACCCTTCAAAATCAAAGCAAGCCAGACACCACCCCTCAAAATCAAAATAAGCCAAACACCACCCCTCAAAATCAAAATAATCCAGACACCACCCCTCAAAATCAAAATAATCCAGACACCACCCCTCAAAATCAAAGTAAGCCAAACACCACCCCTCAAAATCAAAATAAGCCAAACACCACCCCTCAAAATCAAAGTAAGCCAGACACTACCCCTCAATATCAAAGTATGCCTAACACCACCCCTCAAAATCAAAGTAAGCCATACACCACCCCTCAAAATCAAAGTAAG…
>GeMoMaG035762.1
TGTAAATTTGTATTGAAATTATTTTTGTTTGTAGTGCGCACTGGAAGTTTTGTGTATGACGTTGACCTGAAGAGGCCTAATTGGGAGCCAAGAAAGCTTTCTCTTTCTGCACTTCCTTTTGAGAGATTAGAAGTTGACGCAAAATTAGCATTTGAGATGTTTTCAGACAATCAATACAAAAGAGCGCAAGTTCCACACATAGCAGCCCAAGGAGAAAAAGGTAAGAATGTATTGTTATTCCTTTTGTTTTGTGATTTTGTCGACATGAGCAGAGGCCCGCTCATAAGCAACACTTCTCACATGGGTAAAGTTTCAATAGCATCTCTTTTACGTTTTCAAGGTGTAGCTCTTCCTAAGGGGTTTATGAACACAGGTAGAGTTCCAAGCATACCCATCATA…
>GeMoMaG007201.1
ATGCCCAGTAATTGTGCAGTTTTCGGATGCTTCTCATATACAGGAAAAAGTAAGGATCTCACTTTTCATAAATTCCCTAAGGACATCATTACAAGGAAAACGTGGATTCAACTGTGCAAACGAGAAGATCTTATTAATGGGGAAAACGCTCAGATATGTAGTAAACACTTTGAAGCTGATGCATTTGAAAGGAATTTGGNNNNNNNNNNNNNNNNNNNNNNNNNNNNNNNNNNNNNNNNNNNNNNNNNNNNNNNNNNNCGACGATGTAAGAAACCAGTATCGTGTATTTCCATTTTTTTTAATAATTCAATTTTAATTTTAATCAGATACATCCAGGATGGTAAGAACCGAAAAAGAGGACAAAAACGACTTGTAGATGAAATCCTTAGTCAAGAGCAC…
>GeMoMaG031128.1
TCAGCAGTAATTAAAGTAATTAAAAAACAAGGAATAAAAGAATATCATTTTAGAACACTTGAAGGTATCTATACAGGAAGTACAGAAATCCTAAAACTACATAAAGATATTGAGAAAATTCTGCCTTCGCCACTTCAACTGTGTGTTGATGTCGGCTGTGGATCCGGCCAGTCTACCGAGCAGTTTGCTACTTATTTTGAGAACGTAATAGGAGTTGATGTAAGCCCAGACCAATTAAGGGTCGCCCGGAGCAGAAACTCTTTCAACAATGTTGCATAC
>GeMoMaG062455.1
CTTCAACTGTGTGTTGATGTCGGCTGTGGATCCGGCCAGTCTACCGAGCAGTTTGCTACTTATTTTGAGAACGTAATAGGAGTTGATGTAAGCCCAGACCAATTAAGGGTCGCCCGGAGCAGAAACTCTTTCAACAATGTTGCATACAGTAGTGATTTTCAAACAGCCCCTCTCACTATCCTCATCTCGGCTCTATCCAATTGTCCCTCTTTTATCCTTTTAGTGCCCAAGTATCTGCTCCCTATAATAGTANNNNNNNNNNNNNNNCTAATTTTCTTTACTACTCTTCTTCTTCATAGTTTATACGTAGACTTTGTTATTATACGCTTGTTTTTGGGAAGGAAGGAGGACACAGCTGACCTGAACTCGACCTCACAAACTTACAGGCCCTGCCAGGAC…
>GeMoMaG025882.1
TCCCCAGACCTCCCTTGGTCTCTCATCCATGTTTGTCTCCTGAATCTATATTCTCCCCTTCNNNCTTATGTGCACTCTTTCTGGTTGCCGGGCTATGAGGCAGTACCGTCTCTTATCCCGGCATCCATCCTGNNNNNNNNNNNNNNNNNNNNNNNNNNNNNNNNNTGGCCTGAGTGGCCGGCAGCCGGGCAGTTGGAAGTTCTGCCGGCCGCTACGTTTGGCAGCCGGCAGCCGGGTGCTATCTTGTTTAGTTGCCAGTCGGCAGCCACTGCCGGCCGGCACATGTATTCGAGCCAGCTCTCCAAAGGTGATCTCCGGTATTGGGACCCGCNNNNNNNNNNNNNNNNNNNAACAAACCTGATTACAGAGGCATTTGACTCCCCTAAGACGGCGGAGTCA…
>GeMoMaG043578.1
ATGTATGTATATATCACTCTCAGTCTACTACTAACGCTTGGCTATCAACTACGGCTGCTGCAGTTGCGGAAATACAGAGTTTCGCTGACCAACGTGACCTGCGCAGCTTCTATGCAG
>GeMoMaG049623.1
ATGCTAACATTCCTTGTCCTCGAGAGTATATTAGTTATAGAACACCATATAATCAACAAACAGGAGCCATGGCGGAAGTCTGTACCAACCGTGTGTCACACGATCGTACATAAATTATTTTGTATATATTATGCTTGTATCTGCGCTCTTCCCTCGCACTAA
>GeMoMaG050578.1
TTTTTATTACTAAGAAATCTTGCCTTTACGAATAGCTTCCCACTGCCATGGGCATTTTGGAGCTCCTTTTTGTGTTACAAAATGCTTTTTGAAACTCTCTCGTATTGCAGCAGCTTCTCGAACATGATTTCTTCTGATTGA
>GeMoMaG035775.1
ACTGTGATATTTTCATCTGCCAGGAATGGTAACTGCTTTCTCTTTTGTACATGTTGCTGCCACTTTTTCAAATTACTCTCCTAA
>GeMoMaG031405.1
CAATCACCTTTAAACAAAGCAATTCGCTTCAACAGCGCAATTTTAGACCACGCCCACCTTCACCCACTTATTACTCTTTCACACCTTCCCTTTTCCTTTGAAACCCAATCAGTTCTTTATTTCAATATGAATTTCACTTTACTCTTTTCTTTCTGCCACTATACACAAGTGGTCTCTTCCCATCAAAGGGTAGACATCGCCTGTCTATCACTATTCTCCTCTCCTCCCAGGTTCCTTTTTCTCAAAGTTTATTTTGCTCTATCTATATAA
>GeMoMaG064804.1
ATGGCAGCATGGACACATAACACTAATGTAAATATACTTGGATATGAACCTATGAGACTGGTTACAAGGAAATCTATTACTTTTCCAGGAATCTCAACAGGTAATTTAGCTAAAGAGAGTTTATTTGACAGTGAAGCGATTCCAAAGATCATGGAAAGGCACCATGAGATAACCAAGAAATTAGGGAAGAGGAAGTTGAAAATAAGTTGA
>GeMoMaG013195.1
ATGACACAAGCACCCCTTACCAGGAAAATTGGCGGCAACAATTGTACAGTGGAAGTTGAAGAGTCAAAATTCGGCAAACGGAAATATAACGTTGGCCGAGTAATAGACGGCCAGGAGTGGCGGGACGTGAAGAATTTAATGCCGAAATATGGTAGGAAGAAAAAACACTTCGTTGGGTACCTGGCCACTTCCTACTTCAAGTTGCATGTCAGGGAACCATCGCAACGGCTTCACATTTTCCTCAATGCAGCAGCACATCTTTACCAACCAACATCTGCAATCTGTCTTCATCCAAGCAATATCCTCTGGCGATGCTCCCTTGGTGATTTGTATTTTACCANNNNNNNNNNNNNNNNNNNNNNNNNNNNNNNNNNNNNNNNNNNNNNGCAAGGTAAGAGT…
>GeMoMaG016771.1
ATGGACCTCAGATGGTGGCTGGCAAACGAGAACCTCTGCAAAAGGGTCGATCTTCTCATTCCTCCCCCGGAATTGATAAGACAACTCAGTAACCCTATCAGCTCGCTTCATTCCTGGCAAATGAAATTTCCACGCGGACAGTCTGAGCAGAGCGACTCGGATAGTGGGTACCGCGTGGTCTTTGGATCATCTAGCAGCCAACAAAGTCCCGACTTTGTGGGGTTCCCCAACTGTGGACCTGTTCATAACGGCCTTGAATTTCAGGCTTCCGCTGTATTGTTCCCCAGTCCTGGATCCCCAGGCTCTTTGGCAAGATGCACTCCGACAACGGTGGGATTACATAGACGTGGAGGTAATTTTACCATTTCTGGGTCGATCTGTGGCGCCGGAGAAAGATAA
>GeMoMaG029462.1
ATAAAAAAAAAAAATAATAACATGCTTTTGATGACAATGCAAGCATTAGGACTAAGAGGTGGGAACAGATTTACTAGTTACATCTGGATATCTACACTAACTCCCTTCAATTATCTGTAA
>GeMoMaG011006.1
AAAACTTTAAATCATTCATTCATTGACAGGACTCNNNNNNNGATAGGCTCCTCTACCAAGGAAACCAGACATCTAGACTGCAGGGGAATAGCAGTAGTTCTANNNNNNNNNNNNNNNNNNNNNGAGTTTCCAAGGGATCTTCCAAGAAGCCCTTTTCTGCCCGAGAACAGCCAAAGGGAAGCGGGTACAACCGAGGAAGAGGAGATAGTGGTCAAGGACACTCCCGCTAGGGAGGCCAATCCTCTCGCTTGTCCACCAGTGCGGGAATGCCTGCAACGTTGGTTGCAGGCATGGCTGCAGCACATGTCAGAGTCTAGGACTGTTTCCGTGATTCATTCAGGAAATTGCGTCCTTTTCCTGCAATCTCTGCCTCCGTTAACTCGGCTTCCAGGTCCGTTG…
>GeMoMaG050949.1
GAAGAGAGGACCCCTACTCCTACAGGAGCCTCAAGTAGGGGGATGCCTCAGACACTCTTGGCAAGCATGGCGGGATTACGGTGCGGATCCCTGGACAGAAGGTGGGGGGCTCACCTACTCGACAAGTCGACAAAAGGAAAATGGTCCCGCGAGGAAGCAGCGCGACACATAAATATTCTGGAGATGATGGCCGTGCTGAGGGCGTGTCAAGAATTCGTTCACCTCCTCCGGGGAAACACCGTGGCGTTGATGTGCGACAACGCCACGGTAGTAGCCTACGTAAAGAAGCAAGGGGGTCTAAAGTCGAAGGAGCTATGCGCTCTATCGACGGAACTACTGGAATGGGCTGCAAAGGAAGGGATCAAAATCACAGCAAGGCCAGATCTCCTCCGTCAGCCT…
>GeMoMaG007039.1
CGAGGGCCCATTCCTGGGGGCATTCCCCTTGGACCCATTCCAGGTGGTGGCATTCCTCTAGGTCCACCCGGTCGAGGTCCACCTCTTGGTCCCATTGGTCCCATTCCAGGAGGTCTCGGGCTCATTCCTGGTCCCGGTGGGCGGTTCATCCCAGGGCCTCCAGGTCCATTCATGCCAGGAGGACCACCTACACTTCCTGGGCCACCTGGTCCTCCAGGCATCATTGCACTGCCAGGACTTCCTGGTCCTCCAGGACCTGCTGGTCCACCAGGTCCCATTGGTCCACCGGGACCTGGACCACCAGGACCCATTGGGCCACCAGGGCCCATTNNGAGCCACCAGGACCCATTGAACCACCTGGGCCCATTGAGCCACCTGGACCCATCGGACCACCAGGGC…
>GeMoMaG009824.1
ATTTCAACGGATATATATATTTTACGATCTCATGAATTAAAATCTGTTACATATTCAGATCAATGTTGCGCAGGCCTGGCGGCCCCCCCGCGCACTCAGTGGACGCGGCCGCCCGGCTCCTGTCCTCCATCCAACCTTACTCCCACCCTGTACATTGTGTCCTTTCATGATAGTGAATTATTAATGGGTGGTCCAGCAGGCCCTCGTGGGCCCATGCAAGGCATGACAGGGCCAAGACCGCNCGGGAATGGGTGGAAACATGGGGCCTGGTGGATTTGGTGGCCCGGGGGTGGTCCAATGGGCCCTGGTGGTCCGATGGGTCCAGGTGGCTCAATGGGCCCAGGTGGTTCAATGGGTCCTGGTCCCGGTGGACCAATGGGACCTGGTGGACCAGCAGGT…
>GeMoMaG023442.1
AAAATGTATATTCATCATTTAGACTCATATAGAAATGAAAAAGCTAATGAGATTGCAGTGGTGCTTATCACTGGTCCCTTTGATGATTCAGATGAAAGCGGTCGTAAGTCAACTGTAGAACTCAAACAGAGTATACGAGAGGGCAGAGAGCCTACATCTGGCGCACCAAGTGGCTCTGTACCGGGAGCGCCGCGCCCTCAGAGCCCTGGCCTAATAAGAATGGGTGGTCCAGCAGGCCCTCACCGCNCGGGAATGGGTGGAAACATGGGGCCTGGTGGATTTGGTGGCCCGGGGGCAAGACCTGGTGGCCCAATGGGTCCTGGTGGTCCAATGGGTCCTGGTGGCCAAATGGGGCCTGGTGGTCAAATGGGTNNNNNNNNNNNNNNNNNNNNNNNNNNN…
>GeMoMaG025265.1
ATGTTCAGTTTTGCAAATAAAATGCTGAATGCCCTCGTGGGCAATGAGGAGCCTACATCTGGCGCACCAAGTGGCTCTGTACCGGGAGCGCCGCGCCCTCAGAGCCCTGGCCTAATAAGAATGGGTGGTCCAGCAGGCCCTCACCGCNCGGGAATGGGTGGAAACATGGGGCCTGGTGGATTTGGTGGCCCGGGGGCAAGACCTGGTGGCCCAATGGGTCCTGGTGGTCCAATGGGTCCTGGTGGCCAAATGGGGCCTGGTGGTCAAATGGGTNNNNNNNNNNNNNNNNNNNNNNNNNNNNNNNNNNNNNNNNNNNNNNNNNNNNNNNNNNNNNNNNNGTGGTTCAATGGGCCCAGGTGGTCCAATGGGCCCTGGTGGTCCGATGGGTCCAGGTGGCTC…
>GeMoMaG031853.1
ATGCTGAATGCCCTCGTGGGCAATGAGGAGCCTACATCTGGCGCACCAAGTGGCTCTGTACCGGGAGCGCCGCGCCCTCAGAGCCCTGGCCTAATAAGAATGGGTGGTCCAGCAGGCCCTCACCGCNCGGGAATGGGTGGAAACATGGGGCCTGGTGGATTTGGTGGCCCGGGGGCAAGACCTGGTGGCCCAATGGGTCCTGGTGGTCCAATGGGTCCTGGTGGCCAAATGGGGCCTGGTGGTCAAATGGGTGGTCCAATGGGCCCTGGTGGTCCGATGGGTCCAGGTGGCTCAATGGGCCCAGGTGGTTCAATGGGTCCTGGAATGAGCCCGAGACCTCCTGGAATGGGACCAATGGGACCAAGAGGTGGACCTCGACCGGGTGGACCTAGAGGAATG…
>GeMoMaG052336.1
ATGTTGCGCAGGCCTGGCGGCCCCCCCGCGCACTCAGAGATGGCAGCGGCTCCTGTCCTCCATCCAACCTTACTCCCACCCTGTACATTGTGTCCTTTCATGATAGTGAATTATTGTGATCCTACATCTGGCGCACCAAGTGGCTCTGTACCGGGAGCGCCGCGCCCTCAGAGCCCTGGCCTAATAAGAATGGGTGGTCCAGCAGGCCCTCGTGGTCCAATGGGCCCTGGTGGTCCGATGGGTCCAGGTGGCTCAATGGGCCCAGGTCCCGGTGGACCAATGGGACCTGGTGGACCAGCAGGTCCTGGAGGACCAGGAAGTCCTGGCAGTGCAATGATGCCTGGAGGACCAGGTGGCCCAGGAAGTGTAGGTGGTCCTCCTGGCATGAATGGACCTGGA…
>GeMoMaG019289.1
CGAGGGCCCATTCCTGGGGGCATTCCCCTTGGACCCATTCCAGGTGGTGGCATTCCTCTAGGTCCACCCGGTCGAGGTCCACCTCTTGGTCCCATTGGTCCCATTCCAGGAGGTCTCGGGCTCATTCCTGGTCCCGGTGGGCGGTTCATCCCAGGGCCTCCAGGTCCATTCATGCCAGGAGGACCACCTACACTTCCTGGGCCACCTGGTCCTCCAGGCATCATTGCACTGCCAGNGACTTCCTGGTCCTCCAGGACCTGCTGGTCCACCAGGTCCCATTGGTCCACCGGGACCTGGACCACCAGGACCCATTGGGCCACCAGGGCCCATTTGGCCACCAGGACCCATTGA
>GeMoMaG026259.1
ATGGGCCCAGGTGGTCCAATGGGCCCTGGTGGTCCGATGGGTCCAGGTGGCTCAATGGGCCCAGGTGGTTCAATGGGTCCTGGTGGCCAAATGGGCCCTGGTGGCCCAATGGGTCCTGGTGGTCCAGGTCCCGGTGGACCAATGGGACCTGGTGGACCAGCAGGTCCTGGAGGACCAGGAAGTGGCCCAGGAAGTGTAGGTGGTCCTCCTGGCATGAATGGACCTGGAGGCCCTGGGATGAACCGCCCACCGGGACCAGGAATGAGCCCGAGACCTCCTGGAATGGGACCAATGGGACCAAGAGGTGGACCTCGACCGGGTGGACCTAGAGGAATGCCACCACCTGGAATGGGTCCAAGGGGAATGCCCCCAGGAATGGGCCCTCGCCCCGGAATGGGC…
>GeMoMaG028053.1
TCCGATGGGTCCAGGTGGCTCAATGGGCCCAGGTGGTTCAATGGGTCCTGGTGGCCAAATGGGCCCTGTGCAATGATGCCTGGAGGACCAGGTGGCCCAGGAAGTGTAGGTGGTCCTCCTGGCATGAATGGACCTGGAGGCCCTGGGATGAACCGCCCACCGGGACCAGGAATGAGCCCGAGACCTCCTGGAATGGGACCAATGGGACCAAGAGGTGGACCTCGACCGGGTGGACCTAGAGGAATGCCACCACCTGGAATGGGTCCAAGGGGAATGCCCCCAGGAATGGGCCCTCGCCCCGGAATGGGCCCAATGGGGCCACGTGGATTAGCGATGAATGGGATGGGTGGACCTCGTAGTCCTAGACCTGGTCTCCCTGGCCCTGGGGGCCCACGTGGA…
>GeMoMaG039544.1
ATGGGTCCACGTGGGCCCCCAGGGCCAGGGAGACCAGGTCTAGGACTACGAGGTCCACCCATCCCATTCATCGCTAATCCACGTGGCCCCATTGGGCCCATTCCGGGGCGAGGGCCCATTCCTGGGGGCATTCCCCTTGGACCCATTCCAGGTGGTGGCATTCCTCTAGGTCCACCCGGTCGAGGTCCACCTCTTGGTCCCATTGGTCCCATTCCAGGAGGTCTCGGGCTCATTCCTGGTCCCGGTGGGCGGTTCATCCCAGGGCCTCCAGGTCCATTCATGCCAGGAGGACCACCTACACTTCCTGGGCCACCTGGACCTGCTGGTCCACCAGGTCCCATTGGTCCACCGGGACCTGGACCACCAGGACCCATTGGGCCACCAGGGCCCATTTGGCCA…
>GeMoMaG050221.1
GGTTCAATGGGCCCAGGTGGTCCAATGGGCCCTGGTGGTCCGATGGGTCCAGGTGGCTCAATGGGCCCAGGTGGTTCAATGGGTCCTGGTGGCCAAATGGGCCCTGGTGGCCCAATGGGTCCTGGTGGTCCAGGTCCCGGTGGACCAATGGGACCTGGTGGACCAGCAGGTCCTGGAGGACCAGGAAGTGGCCCAGGAAGTGTAGGTGGAATGCCACCACCTGGAATGGGTCCAAGGGGAATGCCCCCAGGAATGGGCCCTCGCCCCGGAATGGGCCCAATGGGGCCACGTGGATTAGCGATGAATGGGATGGGTGGACCTCGTAGTCCTAGACCTGGTCTCCCTGGCCCTGGGGGCCCACGTGGACCCATGCCAGGAGGTCCAGGACCTATGGGTCCT…
>GeMoMaG000215.1
CTTCGACACCGTTGCCTTCACTGCCACAGCCGGTTTCGTTGTCTTGGACGGGCGAGGTTGTTGAGGTGCCGGAGGTTTATAGGGCTTTGA
>GeMoMaG013322.1
GGTGTATTCTGGGCGGTGCGGTGCGGTGTGGAGTGGAAGCATGCTGGCGCGTTGACGCGCTGGAACTGGAACCGCGCGTGGGCACGTTTGGTGCGAAGCTTCAGAAGGGCGCTGCGAGTCCAGAAGACCCTGTGA
>GeMoMaG051679.1
GATAGAAAATTGTGCCTGAGTAAAACAATGGTTTTATTTTGGACTGTCCTTCTCCTAGACGAGCAGACAAGCGAACTTACTAGAATATCCAACATATTAAAAAAAAAATTTAAAGAAAATAACAAGGAGCCGTTATGCTTCTTTCGCTTTGCCATCGACCCAAATAGCTACAGTTATACAGTCGAAAATATCTTCCATATAAGTTTTTTAGTAAATTTGCTACGAGCGGAAATCCTTGAAGGTAAGGCATTAGTATCATTTATGTTATGTGAAGGA
>GeMoMaG007222.1
ATGCCATTTGGTCTCACAAATGCACCAGCTACCTTTCAACGACTTATGGAGCATTGTATGGGTGACTTGTACNNNNNNNNNNNNNNNNNNNNNNNNNNNNNNNNNCTCGTTTATTTGTCTACGTTTGAGGAACACCTGGTCAGGTTGGAAGCTGTGTTTGAACGCTTGCAACAGGCTGGTTTAAAGCTCAAACCCTCTAAGTGTCATCTCTTTGCCCGAGAGATCAAGTACCTTGGTCATGTAAAGATCAGCAGTGTTCAGTCCTGGCCCATTCCGAAGTCTGTGAAGGATGTCCAGAGTTTCCTGGGATTTGTCGGCTATTACCGTCCAGGAAGGTCAGGAACGCATCATTACTTATGCCTCTCGTGGATTGAAGAACTC
>GeMoMaG062163.1
TGCCTCAACATATATACCCAACCATATCTGCCCTGTGTTTTACCGTATTCGGCCAGTGCTTTACTGTATCCAATTAGAGCTTTACTGTATCCAATTGGACCTTTACTGTATCCAGTTGGACCTTCACTGTATCCAGTTGGACCTTTACTGTATCCAGTTGGACCTTTACTGTATTCAGTTGGAGCTTTACTGTATCCAGTTAAGAGCTTTACTGTATCCAGTTAA
>GeMoMaG018221.1
ACTTTGATTATAACATTTGATCAATGCAGATTACCAAATGTTATTAAAGCTGGTCGGCTATCTTTGAAGGTGAAACCATATATCCCTTCACTATTGCGATGTTATCATTGCCAAATGTATGGCCATTTAAGCCAGAAATGCAAGGAAAAACTAAACAATAATCCAGATGTGTGTGCCAATTGTGGAAAAAATAATCATGGAGTATGCATAGAAAATCCAAAATGCATACATTGTGGGGAAGCACACCCAGCTACATCTAAATGCTGTGTTAAGTTTATTTTTGAAAAAGAAATTCAGGCCATTAGAACCATGGAAAGGATTACTTTAAAAGAGGCTCGTAAAAGAGCTCTTGAAAAACAGATAAGAACTGGGCAACCTTTTTCAATGGTTCCGAAGAAA…
>GeMoMaG032533.1
ATGCCAGCAAAGCAGAGCATACGCGCCTACATTCTCCTGCGTGCCAGGTTTGGCCTGAGCAAGCGCGCCCACGCCCAGCTACGCGCCATCCCTCACCTGCGCATCAGTGCGCTCCTGCGCGCTATCAACCTCCTACACGCCAGTGCTCTCCTACGCGCCAGCGCTCTCCAGCGCGCCAGTGCTGTCCTGCGCGCCTGCGCTCTCCTGTATGCCAGCGTTCCCCTGCACGTCAGCGATCCCCTGCGTGCCAACGCTCTCACACGCGCCAGCGCCCTCGCACAGCAGTCGTCTCTTCTGCGCGCCCACGATCTTCGGATGTGGCCGCTGTTGGGAAGTCTATTCTGA
>GeMoMaG043988.1
TTTATTATAAAAATAATATTTTTTGCTCATTGCTACCAGAAAAACAAGGAGATAACAACAGCAATGCAAGAAAGCCAGAATGCAGTTCAAGGACTTTCTCCAGTAGAACATGAAATTTTGCCATTATTTAGTGGGGAAAAGGTTGATGCTGACGGCAAATTTTACAAGGTATATTCTCTTAAATTAATCACCATTATAATCGCCAATCCCCCCCCCTCAGACAAGTGGGGGATGCCTGCAGAGGCATTTGAGGAGGTGGCGATTGAACGGTGCGAAGAACTGGACCATCCATGTCCTACAATCCAGGTACTACGTCCCATTCATCAGCTTTCCCCATGCTCTTAA
>GeMoMaG034956.1
ATGGCGCTCCATAATACAGGCAAAGCTTGGAGGGACATTGCTGCAATTAGCAAAAGTAAATTCTATGAGTTGGCGAAACAAGAACTCGACCGTCTGATAACAGAGGTCGCTAGAAAATCCAACCAGTGTGACGGAAAAATACTTGCAGGAATATTGAAACAATATGATCCAACAAACTGGAGCAAATCTGTGGAAAACATCAGCAAAATAATAGAACAAATTCCAAAGAAGATCCAAGTGATAAAGACACTTATAAAGAAAGTTTACATCAATCAACACATTCCATCAAAGAACAATAAGAAGTCCAATATGNNNNNNNNNNNNNNNNNNNNNNNNNNNNNNNNNNNNAATGCATTGGGAAAAANNNNNATGGTGCAATGCATGTAA
>GeMoMaG039410.1
ATGACAAAAAAGGCCAGACTTCCCTCCAAAAGGCAAGAAAGGCCGGACTTTGCTCCGAGAGGCAAAAAAGGCNAAGACTTCACTCCGACAGGCAAAAAAGGCCGGACTTCGCTCCAAAAGCTCCTAGAGAGAAAAAAGGCCGGACTTCGATCCGGAAGGCAAAAAAGGCCGGACTTCGTTCCAGGAGACAAAAAAGGCCGGACTTTGCTCCAACAGACAAAAAAGGCCGGACTTCTGCCGGACTTAGCTCTAGAAGGCGAAAAAGGCCGGACTTCCCTCCGAAAGGCAAAAAAGGCT
>GeMoMaG063779.1
ATGGCCGGACTACGCTCCGCAAGACAAAAAAGGCCGGAATTCGCTCCTAAAGACAAAAAAGCCGGACTTCGCTCCGAAAGGCGAAAAAGGCCGACTTCCTTCCGAGAGGTAAAAAGGGAGGGACTTACTCTAGAAGGCGAA
>GeMoMaG010470.1
TGCACGTCAGCAATCGCCCAAGCGTCAGCGTTGGCCGTGTCAGTGCGCGTCGACAGATCATTGGGCAATGCTTTGCCAAGGTCATCAATCTCGTCAATCGGCGCCTACGTTTCAATGATCTCCGATGCCCTTCAACATCCTTTGGCCCCAGGAGATGCTCTGCAAAGAACTTCGGCTGTCTCTTTCGTGAAGAGAAAAAGAGGAGTCCCAGATACCATCTCATCCGCTAGGGTGAAACCAACTCTTGTGAGACCATCAACAAGAAGGCCAAAACTCCCTGGTTCTCCTTCCATGCACTCTCCTGGCTCACTGCCATCTCAGCCAAGGGAACCTAACGAGGAACATGTTGCAGTCTCCTCCCTTCCACCTTCGGATGAAGACTCCCTTCGTGACGAGAGC…
>GeMoMaG002968.1
ATGACAAGGTGTCGGCTATCCGTAAATTTCCGATACCTACTAATTTCTCCTATTTTAGAATTTTCTGACTTCGGTAAGGAATTCTTCATTGCAACAGACGCCTCAGACCTAGGAATAGGTGGGGTATTGTTTCAGCTATATGACAAACAGTTTTTCCGAATAGCTTTTTATTCAGGTAAACTAACACCTTCCGAAAGTAAATATGCTGTAACAGACAAGGAATGGGGCTGA
>GeMoMaG036512.1
AGAGAGTTAAACAAGGTCAAAGAAATTAATGTTTTAACTGTTAAAGCCTTCTTACCCGATATGATGGCCTCCAACAAAGGGCATGTGGTAACTGTAGCTTCCCTAGCTGGGCTTGCTGGTGTCAACAAACTGGTCGACTACTGTGCTTCAAAGTTTGCTGCTGTTAATGGTTACAATGGCGTGAACACCACTGCTATCTGCCCTTACTACATTAACACTGGCATGTTTGATGGAGTTAGGTCCAAGTATGTTGACTTACTGCTTTATTTA
>GeMoMaG062895.1
TACATTTTTATAGCATTTTTTTGCAAGGACGTACCGTTTCAAATTGCTATAACCAAGAGTTTACAGCTACCGAACGGGGACCATTGTCTCACTGTTAAAGCCTTCTTACCCGATATGATGGCCTCCAACAAAGGGCATGTGGTAACTGTAGCTTCCCTAGCTGGGCTTGCTGGTGTCAACAAACTGGTCGACTACTGTGCTTCAAAGTTTGCTGCTGTTAATGGTTACAATGGCGTGAACACCACTGCTATCTGCCCTTACTACATTAACACTGGCATGTTTGATGGAGTTAGGTCCAATAAGTTTGGGATAATGATA
>GeMoMaG031085.1
TTTAGACGGGTCAATGAGAAAAAGAGACCCAGGAAACATTCCAAGGTAGGGCTGAAAGCTCTGCTTGACCGAGAACAGGTATTGCGACTCTCCTCAGCCTTGCCACAGTCAACTGAAGGGAAGGCTCGGAGAAGGAGTCAGCATCTGGTGTTTCCAGGCGGTCACCCATTCAAGTACTGA
>GeMoMaG039119.1
ATGTCAAACCATCAAATGCCTACAGTGAGGTGGAGGAAAAGGGTTGAATTATGGTATAATCTGTCTTTACTGCTAATGACTTTTAGGTTGTCTGATTATTTTGTCAAAGAACATAGTGTAATCTATTTGCACCTTTGTGTGAAGTCATTAAATGTCGATACAGGAAAAGATTTCCCATTGAGGTTTGGAAAGACAATTTAG
>GeMoMaG054205.1
CTTCCTCTAGAAACTGATAATGGATTATTACCACAGCCACATAAACCAAATTATTGCAGTAAGCTGCAAAAATTAGTTTTTAGTCACCGAACAAGACTGTTGACATAA
>GeMoMaG063953.1
CGGAAGAGGAAATGTTTTTATGGCTTATCTGTTTTTTCATGGCCTCTGGAAATGCTAGAATGCTTGCTTTTAAATGTCAGGTCTTTCTGTAATTGTGGTAGCCTATTGGAAAAGTCCCTGCCTCACGTTCGGCTAGACTGGGATTCAAGACCTCTCAAATTTGATAGCTGGCATAAGTCCTTTTATTCTTTATGTATGAAATATCTGTTTAATGTTGTTAATGCTTTTAAGATATATTATTTTACTTGCTCATTACTTCTTATATCGTTTATTTATTTCCTCATTTCCTTTTCTCACTGGGCTATTTTTCCCTGTTGCAGCCCTTGGTCTTATAGCGGCATGCTTTTCCAACAAGGGTTATAG
>GeMoMaG005004.1
AATCTCTTAAAAGTATTGTCTCGTACATCATGGGGGCCAGACCGTAAAACTATTTTGAAATTATGCAAGACCTTAATTTTTTCCAAAATTAGTTATGGCTGTGAAATATATTCCTCAGCCACCCCAAGCCGATTAAAGAAGTTAGATTCAGTACATCATGCTGGTATAAGATTGTCCACAGGAACGTTTAGAACCTCACCTATACCAAGTCTCCTTGTGGATGCTGGAGAGTTACCTCTAGACCATCACCACATATCTTCCATTATTCGGTATTGGTTTAGATTACAAGGACTCCCTAACTCTTTAGCTTTTCAGACTGCAAACCCTATAAGGAACTCTACATAA
>GeMoMaG023205.1
AATCTCTTAAAAGTATTGTCTCGTACATCATGGGGGCCAGACCGTAAAACTATTTTGAAATTATGCAAGACCTTAATTTTTTCCAAAATTAGTTATGGCTGTGAAATATATTCCTCAGCCACCCCAAGCCGATTAAAGAAGTTAGATTCAGTACATCATGCTGGTATAAGATTGTCCACAGGAACGTTTAGAACCTCACCTATACCAAGTCTCCTTGTGGATGCTGGAGAGTTACCTCTAGACCATCACCACATATCTTCCATTATTCGGTATTGGTTTAGATTACAAGGACTCCCTAACTCTTTAGCTTTTCAGACTGCAAACCCTATAAGGAACTCTACATAA
>GeMoMaG010291.1
CCTGATGTGCGCAGTACGCGCCGACGTTCGCCCACGCGCCCACGATCTTTGGATCTGGGCGCATGCAAGGAGTTTATTCCTTCGCCTCCTCGCCGACGATCTCTCTGGTTCTGCACCGCTGATATCTTCTGGCCACGAAACTACGTGCCTACGATCTCCCGGTTCCTGCCTCGTCACACGCAGTTCAAGAAGTTCCTACGCTAG
>GeMoMaG014255.1
GGATTTCTTCAAAGAACGTACCAGGAAAGCTATGGAGACATTCCTCTCTCAGGCACTCGCACGATCGGGTTTCTGGCCCACCAAGTCTCGAACTTGTGGGCAAACACCATCCTGAAACATCAGGATGCAGTGGCTGAGAGATTCCATCAGAAGGTCCCTAGCACCGAGATCAATAGGCTCAGGCATTCTTCCTTAGAAGGAACGATTCTGTTTGAGCCTAAGGATGTGGAACAGCCCGCTGAAAGGTAG
>GeMoMaG062231.1
TATCTGCGATATAAAGAGTTCGTATATAGATACACACATGAGGCANAAGTGCTGGTCGAGAGAGTGTTCCGCGGAGTGAACATGGGGGTAGTGGATATTTCTAAAAGTGCATATAAAACTGATTTTAAATTGATTCACAAGCATGAAGAACACAAGTATTTAGAAGCATTAAAAAATTTCAAGCCACCAGAAGTTAAAATACTCCCTCAGACAATGGAGATGCCTCCTCTTTTGAAGAGGCGCATGTGCTTCAAGATTGAGAATACTGTCTCCCTTTTATCCAAAATTTATGGATTGGGGGTAAGAAGATAA
>GeMoMaG056510.1
TCGTATACCCCGTATTCTCTTCCTCCTTACAGACAGCAACAAGCTCACATACACCTTCGGCTCCTGCAAATTCAAAATGCCATCATACGCATGCACATTTGCTTTCACTAA
>GeMoMaG053446.1
GCCAGTGGGGGACCTTCCCTCTTGAGGGTCCTTCGGCCCTTCCTTTGGCCGCCATTGGAGTATGTGAAGTATGAGAGCGCTTTCTGCGGTGTT
>GeMoMaG007888.1
CTATCGTTCCTCTTCTCTAAGGCTTACTCGGGATTTTTCCTCTTGCCTACCGTAAAAAAGGAATCCTCTTCTTCGGAACATAAATCCTCC
>GeMoMaG041724.1
ATGCTCCTTCCAAAATTGACGAAGGGTGAGGTTTGTGCTCTCAATGATTTCGAAACATCTCTTGAAGAGATATTTCTTATAAAGCTTCTTAAAATTTAA
>GeMoMaG059856.1
ATGCTCCTTCCAAAATTGACGAAGGGTGAGGTTTGTGCTCTCAATGATTTCGAAACATCTCTTGAAGAGATATTTCTTATAAAGCTTCTTAAAATTTAA
>GeMoMaG037722.1
CCCGCAACCTTCATAGCGATCGCTCGCGAGTTTTTTTATAGTCATATGCAAACATATTTGCATAAGGACATAAGCTTATTTGAGAACCTGAGATTTATGTATCACAACCTGTATTTTAATAAAAAGAATAACATCATTTCTCCTTCTAGTTGTATTTTTCAATACGTGTTTTGCTACAGTTGCATACTTACGTATGTAAAAAATGAAGGAAAATGTCCAGTCACCGGTTATCCCGCTACCTCGAGCCATCTTATCAGAATATACTTGGATGCGTAG
>GeMoMaG047835.1
ATGGACTGGGAGATCCCTGGATGCCAAACAGTAATCCTTCAATCACCACTGAAGGGATCTCTAATGAAGATGCCTGTGGGGAATAGCTTATTGAACAATGGAAGGTGGCTTTTTAGTCAAGCAAGAAATATCGCTCACCCATCAATTACCGAGGACCCGCTTGTTGCAGATGCTGCGGTCATCACACTCAGTCTGTTACATTAA
>GeMoMaG002280.1
TATCCNACTACTACTACTACTACTACTACTACTACTACTACTACTACTACTACTACTACTACAACTACTACTACTACTACTACTACTACTACTACTACTACAACAACAACAACTACTATCACTAAAGCTGGTTATGACTGCACTGATAATAATGAAGACTTGAGTAGGGAATTTATGTTACTCAATACTCCTTTTATGCAGAGAAATTCGGAAGTAACATTATTTTTTGATGAGGCAAACAAGAAAATCTAG
>GeMoMaG022295.1
ATGTTATTGTTATGTGTAATTATGTGTAGCCATTTATTAAAGGATTTATTATGGTTGAATTGCCTTAAGATTAAGAAAACAACCTTGATATTTGTTAATATTGTAAAATTAAATGGAGATATCAAAGTTATTTTAAAAATACAGCATTACTCACAATTTCAAATTTTTTTTAAATACTTTGTACAGATTCCAAACATTGATGAATCCTTACAGCTAATGAGAGAAATGGGAATCCCAGATGAAGAATTAAGTCGGCAAGCTCTACAGGCAACTAATGGAGATGTTCAGGCTGCTGTTAACTTAATATTTGCTCAATGGATGGCAGATGACTAG
>GeMoMaG042669.1
AACGGATGTCGGAGGTGTCCATTGATACCGGACAGGACATACTGCAAGAAGGCCCTGAATAAGAAGTGGTTCAACCACCCACGGAGGAAGAAGGATCTGTTTCGACGGTGA
>GeMoMaG000999.1
CTTTTCCTGAGCTGTCTAATGGCTGCCGCCGTTGCCCGGCCTGACAGCCCACCCCATGATGGCTACGGATACTCTGCTCCCGCTCACCAGTTGACCCACGGCCACGAGAAGCACCAGAAGGGTATGCCCTTCGCCTTTGACTATGCTGTCAAAGATCATTACAAGAGCCTGGACTTCGGCCACGACTCCAACTCCGACGGGAACTTGGTGACCGGTAAATACTACGTCGCCCTACCCGACGGTCGCACTCAGATCGTCACTTACACCGCCGATCACTACAACGGATACCAGGCTGAGGTCACTTATGAGGGAGAGGCCAAGTACCCGGAACCAGAGCATTACAAGCCTGCTCCAGCCTACGGACATCCTGCCCCTGCTTACGGAACACCAGCCCCATCC…
>GeMoMaG014045.1
TTACAGGTCCTTTTCCTGAGCTGTCTAATGGCTGCCGCCGTTGCCCGGCCTGACAGCCCACCCCATGATGGCTACGGATACTCTGCTCCCGCTCACCAGTTGACCCACGGCCACGAGAAGCACCAGAGCCTGGACTTCGGCCACGACTCCAACTCCGACGGGAACTTGGTGACCGGTAAATACTACGTCGCCCTACCCGACGGTCGCACTCAGATCGTCACTTACACCGCCGATCACTACAACGGATACCAGGCTGAGGTCACTTATGAGGGAGAGGCCAAGTACCCGGAACCAGAGCATTACAAGCCTGCTCCAGCCTACGGACATCCTGCCCCTGCTTACGGAACACCAGCCCCATCCTACGGTCATCCTGAACCTGCTTACGGAACACCAGCTCCA…
>GeMoMaG015606.1
ATGGCTGCCGCCGTTGCCCGGCCTGACAGCCCACCCCATGATGGCTACGGATACTCTGCTCCCGCTCACCAGTTGACCCACGGCCACGAGAAGCACCAGAAGGGTATGCCCTTCGCCTTTGACTATGCTGTCAAAGATCATTACAAGAGCCTGGACTTCGGCCACGACTCCAACTCCGACGGGAACTTGGTGACCGGTAAATACTACGTCGCCCTACCCGACGGTCGCACTCAGATCGTCACTTACACCGCCGATCACTACAACGGATACCAGGCTGAGTCTCTTAAAAAACAACCCTTTCCTTCCATTATAATTAACTATTATTGTTATTATCATTTTTTTGAATCCATCACATTTCTCACTATATGTGCTGTTTCAAGTAGTACAAGTCTTCTATAC…
>GeMoMaG016576.1
CCGTTGCCCGGCCTGACAGCCCACCCCATGATGGCTACGGATACTCTGCTCCCGCTCACCACCGAGTTTAATATTATTGATATTTCCCAACAGAAGGGTATGCCCTTCGCCTTTGACTATGCTGTCAAAGATCATTACAAGAGCCTGGACTTCGGCCACGACTCCAACTCCGACGGGAACTTGGTGACCGGTAAATACTACGTCGCCCTACCCGACGGTCGCACTCAGATCGTCACTTACACCGCCGATCACTACAACGGATACCAGGCTGAGGTCACTTATGAGGGAGAGGCCAAGTACCCGGAACCAGAGCATTACAAGCCTGCTCCAGCCTACGGACATCCTGCCCCTGCTTACGGAACACCAGCCCCATCCTACGGTCATCCTGAACCTGCTTAC…
>GeMoMaG033709.1
ATGCCCTTCGCCTTTGACTATGCTGTCAAAGATCATTACAAGAGCCTGGACTTCGGCCACGACTCCAACTCCGACGGGAACTTGGTGACCGGTAAATACTACGTCGCCCTACCCGACGGTCGCACTCAGATCGTCACTTACACCGCCGATCACTACAACGGATACCAGGCTGAGGTCACTTATGAGGGAGAGGCCAAGTACCCGGAACCAGAGCATTACAAGCCTGCTCCAGCCTACGGACATCCTGCCCCTGCTTACGGAACACCAGCCCCATCCTACGGTCATCCTGAACCTGCTTACGGAACACCAGCTCCAGCCTACGGTCATCCTGAACCTGTTTATGGAGCACCAGCCCCATCCTACGGTCATCCAGCCCCTGTCTATGGTCATTAA
>GeMoMaG040866.1
GTCCTTTTCCTGAGCTGTCTAATGGCTGCCGCCGTTGCCCGGCCTGACAGCCCACCCCATGATGGCTACGGATACTCTGCTCCCGCTCACCAGTTGACCCACGGCCACGAGAAGCACCAGAAGGGTATGCCCTTCGCCTTTGACTATGCTGTCAAAGATCATTACAAGAGCCTGGACTTCGGCCACGACTCCAACTCCGACGGGAACTTGGTGACCGGTAAATACTACGTCGCCCTACCCGACGGTCGCACTCAGATCGTCACTTACACCGCCGATCACTACAACGGATACCAGGCTGAGGTCACTTATGAGGGAGAGGCCAAGTACCCGGAACCAGAGCATTACAAGCCTGCTCCAGCCTACGGACATCCTGCCCCTGCTTACGGAACACCAGCCCCA…
>GeMoMaG055761.1
GGCCTGACAGCCCACCCCATGATGGCTACGGATACTCTGCTCCCAAAGCTGCTGTTTTCTTTCAGTAATTCACCATTTCCCTTTCCGGCCAATTATCATTGTTTAAAGGGTATGCCCTTCGCCTTTGACTATGCTGTCAAAGATCATTACAAGAGCCTGGACTTCGGCCACGACTCCAACTCCGACGGGAACTTGGTGACCGGTAAATACTACGTCGCCCTACCCGACGGTCGCACTCAGATCGTCACTTACACCGCCGATCACTACAACGGATACCAGGCTGAGGTCACTTATGAGGGAGAGGCCAAGTACCCGGAACCAGAGCATTACAAGCCTGCTCCAGCCTACGGACATCCTGCCCCTGCTTACGGAACACCAGCCCCATCCTACGGTCATCCT…
>GeMoMaG058313.1
ATGACATTACAGGTCCTTTTCCTGAGCTGTCTAATGGCTGCCGCCGTTGCCCGGCCTGACAGCCCACCCCATGATGGCTACGGATACTCTGCTCCCGCTCACCAGTTGACCCACGGCCACGAGAAGCACCAGGTAAAGAAAGCTGCTAAGGGTATGCCCTTCGCCTTTGACTATGCTGTCAAAGATCATTACAAGAGCCTGGACTTCGGCCACGACTCCAACTCCGACGGGAACTTGGTGACCGGTAAATACTACGTCGCCCTACCCGACGGTCGCACTCAGATCGTCACTTACACCGCCGATCACTACAACGGATACCAGGCTGAGGTCACTTATGAGGGAGAGGCCAAGTACCCGGAACCAGAGCATTACAAGCCTGCTCCAGCCTACGGACATCCT…
>GeMoMaG008989.1
GCCTCGGAAGAATCATTGGATGTACATCAGGTGAGTGCAGCTCCCAATGCCTCTTCACTTTCTACCCAAACCCCAGCTTTCACCTCCACCCCAGTTTCGATATTAGACAAACCTTCACTACCCAGTAATTTAGAACTAATGGCATCCATGAAAGCTTTCATGAAAATCATAACCACCAAAAATGAACATTCTCAACCAGATTTAACAGCGAGGATAGAAGCGTTACAACAGGCACCTGCTTCTAAGGCTCCCCCAGCTTCGAGCCTACCAGAATGCACAGTTAAGAACTCTTGGCGCTATGCTGAGAATATAGCCTTAACCGAAGGGTTCCTTCATATTGGGGATGGTTTGGATTCCAAGCCAGTTTCGGACTCGGAATTCTTTCCATCGATCGATAGC…
>GeMoMaG013570.1
ATGAATGAGTTGAACTATTATGTAACGAACAATATCGCGTTCTGCAGTCTGCGATCAAGTGAAGCAATTATAACACGTCATTCCTGCGACTTGACTATTATTAACTACGTTTACTTGTTGTGGCTTAGTTTCATTCTTTGCAAAAACTTGTGTAAACANNNNNNNNNNNNNNNNNNNNNNNNNNNNNNNNNNNNNNNNNNNNNNNNNNNNNNNNNNNNNNNNNNNNNNNGGCATTAA
>GeMoMaG037142.1
ATGTGTGTGCAGCGTAGAATTGTCCTCCTCCTTCTACAAACTTGCTGGAAGAATAAACAGATTCTCCACAAGCATCATTTCATCACAGCCAGGCCAATTCACAATAATATTCAGTCCGTCTGTGATGGGGCACCACTCGTCCCATTCTCCCCACTGGAACAGCCAGAATAA
>GeMoMaG019393.1
AAATTAGATAAGAACAAGATTAAGTTGAAGAATTATTCTTTAATGAGAGTAGATAATAAGATCAAGATTGATTTGACGAAGTTGCATAACTGTAAAGCAGCCAAACGTCGTCAGAAGAAAGCTGATGCCAATAGAGCTCGTGAGGCCCTAATACGCGAGGAGAAGGATAACAACCGATTTTGTGCTCGTAATGTTGAGGCTGCGAAGCTGAAGGCATTGCTAAAGGCTAGAAAGCTCAAAATGTTTGAAATTCAGCCTGATGGAGATTGTGGTACACGCCCTGAGGCTATCCCCAGGTCAGAGAGCATGCTTGCTCAGGTCTCGATCTCCAGTAAGGTCTCTGGTCGCGTCGTGATAACATCTCGACGCTCTCTCTTTACCCAGTACGACCCTTTGTGT…
>GeMoMaG040273.1
ATGTTGTTTCTACTGTTGTTGTTTTCAGTGTTTTTAGTGTTGTTACTACTGTTGTTGTTTTCAGGGCTGTTTCTGTTGTTGTTTTCAGTGTTGTTTCTACTATTGTTGTTTTCAGGGTTGTTTCAACTGTTGTTGTTTTCAGTGTTTTTGGTGCTGTTTATACTGTTGTTTTCACGTTTTTTGGTGTTGTTTCTACTGTTGTTGTTT
>GeMoMaG014338.1
TACAAACCTATTTGGGAAAGTAGACTACTACAAAAAAGGAAATTTGAAATAAATATCCTATTAATAACATCTTGTATAAACTATGTAGAGAGGCTTATATCAAGCTCTGAGAAGACCACCTGGGAAAGGTGGTGGACCTGTACTTNNNNNNNNNNNNNNNNNNNNNNNNNNNNNNNNNNNNNNNNNNNNNNNNNNNNNNNNNNNNNNNNNNNCTCAGTGCATGATTTTCACATGTATGGTATCCATGCAACAGGAATAACACCAGGTACTTTATTCTCAAATATCCCTCTAGTTCCGAGTCTCAGTGGAATAACAACTTGTGGAGATGCTGAACAAAATTTTCCNNNNNNNNNNNNNNNNNNNNNNNNNNNNNNNNNNNNNNNNNNNNNNNNNNNNNNN…
>GeMoMaG034908.1
AACAAAGCACNNNNNNNNAGACCGGTTGAATCACAAACTGAAGGCATCAAATCAGATAAGGATGGAGAAGCTGAGATTCGACGAATTGCAGCAGAGGTGAATTTGATAAAGTTGAAGATGATAGCAAAGCGACAAGAAGATGAACAANNNNNNNNNAATGAAGATGAACGAGAAGAAGCCCGAGAGATTGCAAGATTAATGGAAACCGAGGCAGTCCCTGCTAAGCACGATTCCGTGTTTAATATGTCGGAAACCCAGAGGTTAATTCCAAGATTCACAGGAAAGTCTCCAGATGATTTCTTTGATCATTTTGAAATGGTCACAGTGACGAAGAAATGGCCAGAAGGTAAATGGTCTGTGTTATTGCAGAGTGTGCTCTTTGGGAAAGGCCGTAGTGCT…
>GeMoMaG004931.1
ATGGATGTTGGAAATGTTGATCACAATAGACATGGGACCTATGACTTCAGATTGCATGGACAAATATACCATAGAACTTTACACATGCATCCCAGTGGAGGCATGCTGGAGTACTTGGACAGAATCATTAGGGACAACAATGTCTTCACTACATCTTACAAAACTTTGCAGGAAGTGGAATTAGAAGAAAAAGATGCGCTCGTAATGAAGAGCGGCAGACTCCTCATTTGGGGTGTTGCCTCTTACCTGCAAGTTGAAGCCAACAATCTATATTTCATGAAATCTTTGTAG
>GeMoMaG059392.1
ATGCCATTCTGTCATGTGTTCAAGTGTGTGTCACTCCATGATAGTTGGAGTTGCTTGTCGTCCATAACTGATCACAACCTAGGTGGGTCGGAGATTGTAGTTTCCAAGTACAACTGCTTCACTTCTCCTCCTTCATACTTTTGTTTCCTCGCCTTGGAGATAGAGTGGAAGGAACATATATTTTATTTCAGAATATCTACAAGCGGGGAAATGGAGACTGCTGCAGAAAAAAAAAGACGGTTAGCAAGAGAACGTCAACGTAGAAGAAGAGCTAGCTTGAGTCAGGAACAGATTGAAGCTAGGAGAGAGTATGACAGACAGTGGTACCGAAATCAACCTCTTGACATACAGGAAGCTAGGAGATTTCAATCAAGAATAAGAACTGCTCTGAGACTCTTA…
>GeMoMaG002674.1
ATGGTCCGTGTGCCTGAGAGTAGGAAAGTCTCCAGTGCCTTCCTAGTGCTTTCTTTGGAGAGGTCCTCAGACCGCACCAGGATGCCCAGAGACCCCAGCCACGAAGTTGCCTGCATGGCACACTTAGCGACCTTCTCCTGGATTAGGATCTCAGTGGCTGAGTAG
>GeMoMaG032848.1
TTATTATTATTATTATTGTTGTTGTTGTTGTTGTTGTTGTTGTTGTTGTCATCATCATCATCATCATCATCATCATCATCATCATCATCATCATCAGACGCTATAAGCCCAAGGGCTCCAAGAGGGAAAAATATTCTCTTGCTTGAGGGTACACTCAGGTACTCTATTTTATCTAATTTCTCTTCCTATTTGTTAAGATTTATATAG
>GeMoMaG030376.1
TCTATAACCTTAGTTGGAGAAGCAAGATGCTATAAGCCTAAGGGCTCCAACAAGGAAAATAGCCCAGACAGAGGAGAATGTGGAAAGAATATACCAAACTATTCAGTGTATGTGTAA
>GeMoMaG029242.1
ATGTCCGACGGGCCGGGTTCACCCCATCTCTCACAGACTGAGTGTCTGAAAGAACGCAAATGGTGGTGTTTCCTCCTATCAAGTATCTTCACCTTCTTAGCTGGGATTTTCATAGTTTTGATATGGCGGGCCTTTTCCTTCCTCTGCTGTCGGAACAAGGATGCATCGGAATTCCAAAAGCAACAGGAGAAAGAGAAGCTCCTTGCACAGCAGGGGCTCTCCGCTCCAGGCCAGCCCAAGCCCAAGAACCTGATGGAGGGCAACTTCGTCACAGAAGCCAAGGACTGGGCTGGAGAGCTCATCTCGGGCCAGACCACAACCGGCAGAATCCTG
>GeMoMaG005707.1
GCCCTCCTCCTCCTTGTGGCTCTCTACGCCCTCGTGGACATGACCCAAGCCATGCCCGAACCAGAGCCTCACCGTCGCTTCTTCTTTGGGCATAGGCCCTACGGCTTCGGGGGATATGGTTATAGGCCACATGGATTTGGTTTCGGCTACGGCGGATACGGTGGTGGCTATGGTGGCTATGGTGGCTATGGCGGACATTTCTTCGGTTGA
>GeMoMaG054032.1
GGAGGGCCAGGAACTAACGAGTCTGAGCGGGACTCAAACCCCGTCAGACAAACACCAGGCAGAGACCCTCATCTTCTCTTCCACTTAAGAATAATCTCTGCTAAAAGCATCACCTTCTCTTCCAGGTCGCCTTCGCCCTCCTCCTCCTTGCCCTACGGCTTCGGGGGATATGGTTATAGGCCACATGGATTTGGTTTCGGCTACGGCGGATACGGTGGTGGCTATGGTGGCTATGGTGGCTATGGC
>GeMoMaG060314.1
CTCCTCCTCCTTGTGGCTCTCTACGCCCTCGTGGACATGACCCAAGCCATGCCCGAACCAGAGCCTCACCGTCGCTTCTTCTTTGGGCATAGGCCACATGGATTTGGTTTCGGCTACGGCGGATACGGTGGTGGCTATGGTGGCTATGGTGGCTATGGCGGACATTTCTTCGGTTGA
>GeMoMaG030877.1
CTGCATAGCAACTTTGAATCTTTACTTTGTCAACTCAAAATCTTTTCCTTCATAATTTATTCATTCCAGCGGTATTTCTTCATACTTGAAAACCTAAACCTTCTTAATCATTCATTCAAAGATTTCTTGTGTACCTCAAAACATTGCCTCTGGTCACGATACCTGATTTCCTTACATTGTTGTGGCTTTTACTGTATAGCGGTTGATCGTACGTCATCACAAAATCTACAGTTGGACTTTGCCTTAAAAATCTTCAAATTCAACTGTCAGTATACGTAA
>GeMoMaG057567.1
TCGCTTTTAAAAGAAAAATGTCAGGGGCCAAGTGATGAAAGCAGGTTTCTGGAAAAGGCAGACAACCATCACAGCCTTTTACTGTATTTGCAAGAATATACTCACAAGTCCCTTAACACCTGTATGCTTGGACCTGTGGTGGCTGCTCAATGGAACTTTCCAGATTGCATGTTGTCTATGTCGATGCATTACAAGCTGATCAGACCAAATGCTGTCAGGTTACACTTTAGAGCACAATTCTTTGTGAATAAGGCTAACCTAATTTTTTATGGTCAACTCTTTCCAGAGGAATATCTAAGCTCTGTCATTTGCATGGTCCCCTTTTTAAAATCAGTCATTTTTTATGTACTCTCTCTCTTTTGGCCTCAGCTCACCAGGGTGCAACGGTTGCAGGCACTA…
>GeMoMaG016931.1
TATAGTTGGATCCTTGATGGCAATTCAGTCGTTGTCACATATGTTGCCAAATATCTTCCTTTGAGGAGTTTAAAGGTATGCCGCTCCCATTTACCCCTTTTAATCCCTTTTTCGGAACATCAGCTGTGA
>GeMoMaG049552.1
CTGGGGTGTTTGGTGGAGCCTATAGGTCTATTTGCTGTATCACCGGCAGCCATTGCATGTCCCTCCTTGGTCCTAGCTTGGGTGGAGAGGGGGCTTGGTATTGTCCTGCTTGGTAGGCAATGTCACTGTCCCTTGCCTCCGCCATTCATGATTGGCCTTTAA
>GeMoMaG026094.1
ATGGACTGGCAGCAAGCGCCGAATCCGAAGATCGGCGGCGAACGGCCGTCGGCGATCGCGTGCGGGAAACCATCTCGCGCACAGAACGATCATCGGAGCCTAAGCGTACTAAGAAGATCGTCGGCGCTTCCGCTTAGCGCCGGATCCGAAGATCGCCGGCTAACGGCCGTCGATGATCGCGTGCGGAAAACCATCCCGCGCACAGACCGATCCTCGGCGCTTACGCACACTAAGAAGATCGTCAGCGCTGGATCCGAAGATCGCCGGCTAACGATCGTTGCCGGGATGACGATCGCGAGCGGAAGGTCCTTGAAGGTCGCGAGCGGGAAACTATCCCGCGCGCGGGCGATCATCAACGCTTACGCGTTAGCGCGAACAGAAGATAGTCGGCTAACGACC…
>GeMoMaG039019.1
AATCCTACCGACCCAGACGCCCTTAATGGAATCCCATTAGGTAACAATTTCAACGAGGCCTCGAGCTTTGAGAACTTTACCGAGTGGGAGNNNNTTCCTTTCAGTGGATTCTTTCTAGTTATTAAATTAGGATATTCGGAACTGTATGAAGAGTATAGGGTTGTGGTGGCCTATTGGAAA
>GeMoMaG006174.1
ATGAAAAAGAATGATGGGAAACAATTTAGTGGAATAGTTAACCTCAACACTCACATGCTCATTGACACTGGAGACCAGTTTGTATGTAATGAATGTGGCAAAATGTTTTCTGAGCAAAGTGATCTCATAGTACATCGTAGAATTCATACTGTGGAGGAGCCATTCAAGTGCAATGTCTGTGACAAAACATTTTCCCAGAGTTGTGATCTCACAAAACATTGTAGAATTCACACTGGCGAGAGGCCATTTAAATGCAATGCATGTGACAAAGCATTTTCTCAGAGAAGTAATCTCACAAAACATTATAAAAATCACACTGGCGAGAAGCCATTCAAGTGCAATGTGTGTGACAAAGCATTTTCACAGAGAAGAGATCTCACAAACCATTTTAGAATTCAC…
>GeMoMaG010226.1
GGGGAAGGGGCTTCCCCGCACCATCAGATGGTAGTTATAACTACCTCATTAATGATTCATTGGTCATTCCAGCTTGCACTGAAATCATACTATTCATCTTCACTCTCTGCAGTCAAGCTGGAAAATAATGATTTAGTTGAAAATGATTCGCTTTTTGTTGATGGCTGTCTTTTCATAGAACCAGAAATAGAAATCAAAACTGAGCCAGAAATATTTGAGACAAGCGACAGTGACATGAAATATTCTTACGACTATGATGTATCAATGAGTGAGGAGGATTTACAAAACTGCCAAAAGAAATCCAACAAAGAGGATGAAAGTGTAAATACCTATTTATGGACGGAAGTAGGTTTGAAAGAAGTAGGTTGTAAAGGGGAAGTTAACGAAGAGATAAATAAA…
>GeMoMaG026782.1
ATGGTGCGGGGAAGGGGCTTCCCCGCACCATCAGATGGTAGTTATAACTACCTCATTAATGATTCATTGGTCATTCCAGCTTGCACTGAAATCATACTGTTAATTAAAGGGCNNNNNNNNNNNNNNNNNNNNNNTTACCTTTTATACAGCTACGAAAGTGAAGATTCATCTTCACTCTCTGCAGTCAAGCTGGAAAATAATGATTTAGTTGAAAATGATTCGCTTTTTGTTGATGGCTGTCTTTTCATAGAACCAGAAATAGAAATCAAAACTGAGCCAGAAATATTTGAGACAAGCGACAGTGACATGAAATATTCTTACGACTATGATGTATCAATGAGTGAGGAGGATTTACAAAACTGCCAAAAGAAATCCAACAAAGAGGATGAAAGTGTAAAT…
>GeMoMaG052561.1
CCATCTCAACCACCCCTGTCAGTTCTTATCCTATTGTTTAAGAAAACTCAAACATATCCATCTTTCCCTTTTTCAATGNATAGTTGTTCTCTATTATTTCAGACTTTTCATTCCAAAGGAAATAATCATCCAACTCTTGTGGCAAGATTGTGTAAACTGCTGGAGATATCGGCAAGAGATACAGGACTGGGAATAGGGAAAAAGGGTCCATTTTGCATTAACTTTTACTTTTTTGTATGTAATGAATGTGGCAAAATGTTTTCTGAGCAAAGTGATCTCATAGTACATCGTAGAATTCATACTGTGGAGGAGCCATTCAAGTGCAATGTCTGTGACAAAACATTTTCCCAGAGTTGTGATCTCACAAAACATTGTAGAATTCACACTGGCGAGAGGCCA…
>GeMoMaG002146.1
TCCCAAGAGCCTGAGACCTCCTTGCTTCCTATTGTTGCCCTCCAACCTCACTCTGACGTGTCTAAAAACAACACTAGGTCTGGTGCTGTAGAGGCCTTAGATGGAGTCTCCCCAGTGAGACAAACTGCTCGAGGGAGGAAAGAGTTCCCAGCAAACTCATTCACTCCTTCGCTGAGCACCTCTTCCTGTCCAAGAAACTTCAGACTTTTTCGAGACACTTGGTCTGTCTTTCCTACAGGGGGGCGTAATGAAGCTCAGACTTCTGCGCAATGGTAA
>GeMoMaG036319.1
ATGCTCAAAGACGATGACTTCCTTCGGTTCCATCTCCTCATGGGATGCTGGTTCATCCTGCAGTTTCAAGTTNNNNNNNNNNNNNNNNNNNTGCCGAAAGGCTAG
>GeMoMaG006713.1
GGCAGCCTTAATTTCATCTGCCCTTTTGAATCTCTTGAGGGATCTGAGGCGGGTATATTCGGATTTTACACGAAACTAGGTTCTAAAGTTATCCGGAAAACAAAACGTAGGGAAAAACTACACAAAGAGCTCATGTTAGTGTCTAAGTACTCACCCTTAAAAATTCCTCGATGCTGA
>GeMoMaG023726.1
ATGACTGTGTTATCAAGACTGGCTATTACAACATTCAGGCACTCCAATGGTAGTTTATTTAGAGGACTGGGAAGAGGAGGCCCACCATTTGGTCACGTGTTCCGAGGTTTACGTCAGCCTCGTAAAGCTAACAGAACAGGAGGGATGAATTTGGCTCCAGAATTAGGCTTAGAAGCACCAAATGAGCATAATATGGGGCCAGGATTATTGAAAAGTATGTTATTTGCTGTAGGATTTTGTGGTACAACATTTGTTGGGGTTAGTATATGGCAATATGAATCTTTAAGAGCAAAAGCAGAGAAAAACTCTTGGTCTAGGTGGGCTAACCAACAGTTAAATTCACTGGAAGAACTCAACAGGTTGTGGAACAGTCTTAATGAAGGGCAGAAAGTGTTTTGG…
>GeMoMaG035098.1
CTCAAAACAGAGGTCAAAGAGACTCTAAAGCTAAAAGTAAGGAGCCTCAAAATAGAGGTCAAAGACCTTCTAATGCTAAAAGTAAGGAGCATCAAAACAGAGGTCAAAGACCCTCTAATGCTAAACGTAAGGAGCCTCAAAACAGAGGTCAAAGCGACTCTAAAGCTAAAAGTAAGGAGCCTCAAAATAGAGTTTGGACTATTATTTGTATATTCACCCTACGCATTGGTTTCCTGCGCGCCAGCGCTTTTCTGCGCCTTCACCAAAAACTGTGCTTCAGGAGAAACTGAGCACCAGCAGCATCCTGAGATCCACAAATATACAAGGACTTCACCATGTGGCAATTACAAATATCAAATAGATCACATAGCCATTGATAAAGAGAAAGAGGACTCTGGG…
>GeMoMaG050252.1
ATGTATACATTTTATCTCACAGCTCAGAAGCAAGAAATTCTTTTGTGGTACTCCATGATCCTCAATAGAAAGCATGGTTCCTGTGGTTGTATATTCTCTCCAAACAATTTACTTTTTTATCACGACAGTTTCATGCACTGTCGTGTGCTATTCCACCAGCTGCAGCAGACCTTTTTCCAGGACATGATCCTCTATCTAGCGAGGTCTTAA
>GeMoMaG040726.1
ATGTACTGTACATTTGTGAAGCAAATTGTAATTGAGCCGTCAGTTGGAAACATTCGTACGAAAATTGGAATGTCTCTTAGTTTGTTGCCTGAATTTGTGACCAATACCCAGAACCTGTTGGCACACAAACCAAAGTTCAAGACCTCTATACCCCTGCTTCATGATATGCCAGGTGGTAATCAAGAGAAAATGCTTTTATGCCCTATGAGGTCTCTGTATGTTTTCCCATCCGGCAATCGTATCGGTAAGCTCAAGGAGGTAGCACGACCGTTCCTGTCTAGGACAGTACGCTTGGTGTCTTGCCAACTACCCAATAATGTTTGGATCAAAGGATTTTGA
>GeMoMaG037255.1
ATGGTAAAATTATCCATAACAAGTGACCAACGTTGTCTTATACATAAACTATCACCAGTTTTGCTGCATACTGTACATAGCTTTCATCCTTTATTATGCAGAGAATCACCGATTGGTAGGTCGGACGTTCCCCTACAACCAAAACTGGTTTATTCTTTTTTTTTCCCTGGAAGTGTTAATCTGCCTGGTCCCATATAA
>GeMoMaG058497.1
AAAAGTAAGGAGCCTCAAAATAGAGGTCAAAGACCCTCTAATGCTAAAACCTCTAATGCTAAACCTAAGAAGCCTCAAAATAGAGGTCAAAGAGCCTCTAGTGCTAAAAGCAAGGAACATCAAAACAGAGGTCAAAGACCCTCTAATGCTATGAGTAAGGACACTCAAAATAGAGGTCAAAGACCCTCTAATGCTAAAAGGAGTCTCAAAATAGAGGTCAAAGAGCCTCTAATGCTAAAAGTAAGGGCCATTAAAATAAAAAGCCTAAAAACAGAGGTCAAAGACCCTCTAATGCTAAACATACTGCACCTCAAAATCGAGGTCAAATACCCTCTAATGCTAAAAGTAAGGAGCCTCAAAATAGAGGTTAAAGAGCCTCTAACGCTAAAAGTAAGGAGC…
>GeMoMaG008639.1
ATGCCTGTGGCAACACCTGATCAGCACTTCATCTTCGAGGAACTAGCTCCAGCTATGCTTCCTCAGGTAGCGCTCTTGTCAGATCATCTTAGAGCCGCAACCTCGCCACAGAGAGCAATGTTTACCTGCTCACCAGCCAACCTACAATCACCGGGAGACTGCACAACAGCTTACACAGTGCATTACTGCGCGTCAGCGCTCTCCTGCACGCTTTCACTCTCAGTTCCAGTGCTCTCCTGCTCACTGGTGCTCTCAGATCCAGCTCTTGACAAAGAGCCAGCGCTCACCTGCGCACTTGCGCTCTCCTGCGCAGTTGCGTTTTCAGATCCAATGCGCCAGCTCTTGCCAAAGAGCCAGCGCTCTCAGATCCAAAGCTCGCCAATGCGTCAGCGCTTACCT
>GeMoMaG047811.1
ATGACATCCACATTCATAACAGGACTTATGAGAAGCAGGGTACTCATTCCTAATATACAATGCTATTCCCCTGGCTCTAGGGATGGCATCTCATTTCAACATTATTGGCTTCTTTAA
>GeMoMaG030763.1
GAATTAGATCGACTTGAGACCCTTGTTCCACCAGAACCAGAAATTAAGGAGGACTGTTGGCACTTGACCAGTGTCTCTTACAACGCCGATGGTGAGATCTCATATGAAGACTGCCATCAGAAACAAACTACTCTAATGATGAAAGATGTCTGA
>GeMoMaG042798.1
ATGCAAACGCGTGTTTACACACACAAACACATACACACACAAACACGTAAAGGCACACACGCGCATACACACACTCGCACACATACACACACATGCATACACACACACAATCATGCACATACCAACACACACGCGCGCGTACACACACACGCGCGCGTACACACACACGCGCGCGTACACACACACGCGCGCGTACACACACACGCGCACGTTATCACACATACGTACACACAAGCACCTACATACACTTGA
>GeMoMaG003972.1
ATGCATGCACACNNNNNNNNNNNNNNNNNNNNNNNNNNNNNNNNNNNNNNNNNNNNNNNNNNNNNNNNNNNNNNNNNNNNNNNNNATCACGCATACACACACATGCATGCACACACACATACACACGCATACAGACACACACACGCGCATACACACACATACAAGCGCGCTTACACAAACAAACACACACGCGCATACACAGACGCGCGTATACACACACTTGCGTGCGTACACACACACATATGGGCGCATAAACACACACGCACATACGTGCATACACACACACACGCACACACGCACTCGCGTACACACACTCACTCGCGTACACACACACGCACTCGGGTACACACACACACGCACGCACACACACATACATAA
>GeMoMaG047152.1
ATGTGTGTACACACAAACGCACGCGTGCACGTACACACAAACAAGCGCACCTGCGCGTACACATATACACAAGCGCACGTGAGCATACACACACACAAGTGCATAAGCTCATACATACACAAACACACAAACACATGCACGTACACNNNNACGCACAGACACATGCACGTACACAAACACACACATGCGTACACACAAACACGCTCGTGTACACACACATGCCCATATACATACACACGCGTGCATACACATACCCATGTGCGCGTACAAACAAACACACGCTCGCATACACACACAAACACACTTATAGACACATGTGTGCATACACATATGCACATGCGCGCACACACNNNNNNNNNNNTACACACACGCACCTACAAACGCATACACACACACGCC…
>GeMoMaG005127.1
ATGCAAACGCACGTGTACACACACATACACGTACACAAACGCGCGTACAGATACACACGCGCATACAGATACANNNNNNNNNNNNNNNNNNNNNNNNNNNNNNNNNNNNNNNNNNNNNNNNTGTACACACACACTCGTGCGAATACCCAAACACACGCGCGCGTACACACACACGCCCAGGTACTCACACACACGCACACACACGCATGTACACACACANNNNNNNNNNNNNNNNNNNAAACGCACGCGTACACACACATATGCAAGCATACACACACACATGCACGCATACACACACATGCACACGTGTGCATACACACACATATACGTGTACACACACATATACGCGTACACACACATGCACGCACACACACATACACGTGCATACACACGCACACT…
>GeMoMaG001539.1
AAAGCTACTTTACCTTGTGCTATTCTGCTCTTAATCNNNNNNNNNNTGCTTATTGCAGTTTCATTTTTGTGTTATAATTTTTCTCAGAGAACTGCCTTGACATCATCGAACCTTATAGTGTTCACTTTTTCTCCTCCCACCTTAATGCCATCTTCCAGATCTTCCAGTGAGAAACGTAGCTACTTCCAGAATTTTCCTGGGCAACTATTACACACAATGAGGCAACTCTGTCAGCTAGGTGTGGCCCTCCTTTGTACCCGAATTAAAAAAAAAAAAGATATCCTATCTCTAGGTTATTCACAAAATTTATTCTCTCTCAAACATGACGCAATACCTTATAGAAATATAAAAGAACATTACATAAGACCTTGTTCCTATCGTCTCTCCTCTTATCATACA…
>GeMoMaG004394.1
AAAGCTACTTTACCTTGTGCTATTCTGCTCTTAATCTGCTTATTGCAGTTTCATTTTTGTGTTATAATTTTTCTCAGGTACTTGAAATGCCTGACTTCCTCCACAGATTCATCTCTATCCAACAGGCATTATTATTGGAGGTCCTTAACTGCCTTGACATCATCGAACCTTATAGTGTTCACTTTTTCTCCTCCCACCTTAATGCCATCTTCCAGATCTTCCAGTGAGAAACGTAGCTACTTCCAGAATTTTCCTGGGCAACTATTACACACAATGAGGCAACTCTGTCAGCTAGGTGTGGCCCTCCTTTGTACCCGAATTAAAAAAAAAAAAGATATCCTATCTCTAGGTTATTCACAAAATTTATTCTCTCTCAAACATGACGCAATACCTTATAGA…
>GeMoMaG046303.1
ATGTATCCTATTGTCATTCNNNNNNNAAAACGGGCTATATATTTTCACTCTTTGAAGAGGAGGGTGCCCGAATGGTATATCCATTTGGTTTCTTTGCAAAGTCTAGGGGGGAAATTGCTATCATTATCATCATCATCATCATCGTTATCATCATCATCATCACCATCATCATTATCATCACCATCACCATCACCATCATTATTGTTGTTGTTGTTATGTCTCCAACAGGAAAAATGGCACATTTGTCTGAGGAGATCTGAATGCAAAGATGTTCCTGGAAACAGACCGAATTTGTTTTTCAAAACTAAATTTACAATAAAGAATCACGCCCATAATTTAAAACATTCATATAGCATCTACATTCAGGAAATGGAATTGAGGCAGAGAGAATAG
>GeMoMaG029142.1
GAGATACGTAGGGCGGCATACTACAGGTATGAAATATTTTTATTGTTATTTACGACGATCGTGGATCGCCGAGTACCTGTAGATGTGCCCGCCCTTGTTTGCATTGTAGGTGANNNNNNNTCTTTTAAAGATCTTAAGGTTGGTTTTCCCTCAATTTGTGTATTCATTAATTTTGTTTATTATCATTACCAACCATTACTTATATATATTTTTTTTTTTTGTAAATAA
>GeMoMaG054133.1
ATGGAAAAAGCAGTTGCAAAGTTCAGCTACACCAAGCTCCCAAGGGCAAAAGAAAACTGCACAATAGAGGAACTTAGAAATGCAGCAGAAGCAGCAATACATTCTGCAGAGACAATAGGGGCACAGATCTACTATACAGATGGTACACTAGACCCTGGAACCCAAACAGCGGGAGCTGCAGTTCACTCCTGCAAATTCACAGCATGCTGGAGAACATCAAACAATGTCTCCACCCTGCAGAAAGAGCTTGTTGCAATACAACAAGCACAAAAATACTCTATTGAAAATGAGGTAGGACCAGTAGTCATACATACTGATTCACGATCCTCAATGCAAGCCCTGCAACAGGACATAAATAAAGAAAACAAGGCCCTGATAGCTGATATCAAATCACTCCTA…
>GeMoMaG005608.1
ATGGATTCTAGAAGAAAAACAACTTTCAACAAAAGAGAATACTTCAAACAAAAGTATAAGAAAAACTATGGAAGTCAACAGGAAGGTATGCTCCCCCCAACCTTAGTTCACAAGGATGGTAAGGTTGCAGACACTAATGGCACTAACGAGTCTGAGCGGGACTCAAACCCCCGACGGGCAAACACCAGGCAGAGACTCGCCGAAAGGAAGGAGAAAAAGGAGGCCTTTTTTCAGAAAAAGAAGGAAATAGCATTGGCCAAAATTAGACGGAAGGAAGAACGGTTGAAGCGTTTCAAGAAACTCAATCAGAAGACCAAAAAAGGACAACCAGTTATGAGAGGGCGGATAGAGTTGATGCTGGAAAAGCTTGAAAAGGAGATGAGTTAA
>GeMoMaG038781.1
ATGCAAGGAACAGCTTCTCGAGGTCCTGTATCTGAGGCTACAGCTGGAGTGCATAGATGCCTCCCCAGGTNNNNNNNGTTGATTTCAATCCTGCCTACTGCCAGACTCTGTAGGTTTTGTACAAAAAGAGTCTCATACACACTCCATTCCCTCTGTGAGGTGCAGATGGTAGAGCATATGTCAGAGGATTCACGATATTTGATATCTTATGGGTTGTTTTTCTATAATGAAATCTCAGGTTTTACAGAAATCTTAAAAGTTTTTCTTCACATACACAAAATTATAGCATTGATTATTCTAACTTCTCATCACATACATGTTGGACATCTTACCCTAATTAGCATACCACTTACAAACCTTGTTTCAAGCTTTGGCCATGCTCAAATTCAATGGCAAGAT…
>GeMoMaG034555.1
ATGGCGAAGAAAACGTTTGATTATTGTTTTGGTTTGTGGAATCTCGGGGTAAAACCGGGANNNNNNNNNNNCTGCAAGATTCTCGCGGCAGTTTTTAGCATTCCAGAGTTTGGCTCACTCCTATTTCTTTCTTTCTCTCTTTTCCCTCTGCGTAGGTGTCTGTTGCGCGCATCAAATGGAGCCTCGCGCAGAACGGGTTCTAGGTTTTTACGGCAATTTAATATTTCGGAAGTACACTTAAAGAAGCTTCTTTCTGGACTGATTTTGATGTAA
>GeMoMaG011693.1
ATGGTCGGTGTCAAATGCGTTTCGCACCCCTCTTTCAACCAGAGTAGAGGTGTGATATATACTCCAGAATGGCTGGAAAAAGAAATTGAGGATGAACTGAGGAGTCAAGTAGTAAAAGTAGTCAGAATGAGAGAGAGAGTTGCAGAACAACATATTCCCCTAGCTACTTTGATCATAACATTTGATCAATGCAGATTACCAAATGTTATTAAAGCTGGTTGGCTATCTTTGAAGGTGAAACCATATATCCCTTCACCGTTGCGATCCAGAAATGCAAGGAAAAAACTAAATAATAATCCAGCTTTTTGTGCCAACTGTGGAAAAATTAGTCATGGAGTATGCATAGAAAATCCAAATTGCATAAATTGTGGGGAAGCACACCCAGCTACATCTAAAACC…
>GeMoMaG043958.1
TTTTTCCAGCCATTCTGGAGTATATATCACACCTCTACTCTGGTTGAAAGAGGGGTGCGAAACGCATTTGACACCGACCATCCAATGTTGTGTAATTTTTGGCTGCCCTCCACATATAGCAACTTTTTCTCTGTTATCTTTGAAAACATTTACAGGTTCATGTCTTGCGTTTTCAAATTCCCAAATAAAAAATTTCTCATAATTCACCACTTCATAGTGACCAGGTAA
>GeMoMaG025802.1
TTTAAAGATGTATATAAGCCATCACTCAAAGGGCAACCTGTTTTTAAAGGTCAACCTGTTTTTAAAGATGCATATAAGTCATCACTCAAAGGTCAACCAGTTTCTAAAGGTACATATAAGTCATCACTGCAAGTCAAAAGTCAACCTGTTTTTAAAGATCCATATAAGTCATCAGTCAAAGGTCAACCTTTTTTTTTTAAAGATACATATAAGTCATCACTCAAAGGTCAACCTGTTTTTAAAGATACATATAAATACATAAGTCATCATTCAAAAGTCAACCTGTTTTTAAAGGTACATATAAGTCATCACTCAAAGGTCAACCTGTTTTTGAAGATGTATATAAGTCATCAATCGAAGGTCAACCTATTTTCAAAGATGCATATAAGTCATCACTCA…
>GeMoMaG046919.1
GAAGATCATTCCACAATTTGGTCACACCTGGAAAAAACTAATAGAGTACTGTGTAGTATTGAGCCTCATGATGGAGAAGGCAAGACTCCTTGGGAAAACAGGAATGAGAACGTTCGAGATTCTCATTACTCTACCAAAAGGATCATGCAAAATACTATTCCAGTCTGCTTGAGATTTCAAATAAATCTTACATGA
>GeMoMaG060742.1
ATGCCATTTCTCATGTTATATTTCCATTTAAACTTTGACATTCTCCTTCTCTTTCCACCCTCTTCCCTGATCANNNNNNNNTGGCCCTTTTGCCAACAGGGCTTCCTTCTTTTCACATATTGCAATCTTTTCCATCTCGCAACNNCTGTAGCCTGTTGGATAGAAGTACGAGCCATGCTCAAGCCCCATAGTATCAAATAA
>GeMoMaG027363.1
ATGATTCATGTTTTAGTACTGTCTATTGTCTTGGTACTTGTACAGCCAAGACAAGGGAGTAACGTCACCACATTGGGGGGTTGGGCTTGCTCGGCTTACGTTCTGGTGAGCATCTACTCTGATGGAACTAATGACCACATACTGTTCATTGCATTGGGAAATGACATTTGTTATTTTAGTAAAGTCAAAGATTATCTATTGGAAACATTCTTGACAGGCAATTCGTTGGACAGGACTTTGACCCTCATACAACACCCATTGTCTTGTCCACGATTCGTACTTGATCCCATCAAAGTTTTTGAGGATAGCTTCGGAGGAGCCACACTATGGGAAAACCCGAACTTCGCCAATCCGAACGTAGTATCCGGTGAATATATAATAGCTGCAACTCTGCGGCTC…
>GeMoMaG008267.1
ATCACCTTCTTTAGCAGACAGCCATTTCCCATTATCTCAACATGGCCAAAACACCTCAACACATTTATATCCACTCTAGCTGCTAACTCATTTCTTACACCCGTGTTCACCCTCACTACTTCGTTCCTAACTCTATCTACTCGAGATACACCAGCCATACTCCTTAGACACTTCATCTCAAACACATTCAATTTCTCTCTCTGTCACTTTCATTTCCAACAACTCTGA
>GeMoMaG051351.1
ATGGCTGATTACGTGAATTGGACATTTTGCTTGACTGTGACATTGACCTTTGACCTTGATCTTGCTAAATTTAATCCTCCAGCTTTTTACATAACAGTTAATCCCTGCAGGTTTCATTACTCTACGATTAAAATTGTGGCCAGGAAGCTATTCACAAATTATGGCTGA
>GeMoMaG033039.1
ATGTCTATAATTTACTATATACGAATTTTGAAGGAAACTGTTCGTCTGCATTATTGGAATAAGGTATGA
>GeMoMaG060712.1
ATGGTGGGACAACATCGACGTCTACGTCTTCCCACCGTTCTGTCTGTTGAGAAGAGGGCTCAACAAGACCAGACTATCGGTCAATCTGTCGATGACTCTGATAGCTCCGCTGCGGCATCATGCAGAGTGGTTCCTGGAACTTCTGCATCTCCTGACGAAACTCCTGAGAGAGCTTCCCCCCACGACACTAGCTACTCAAACAACCACACTGCAACATCTACCACAAGCCGTAGCATCGCTTCGGCTTCACGCCTGGAGACCATCCAGTATCCCCTCACAGAGAGAGGCGTTCCGCAACAAGTTGCGGAGCGGATGTCTCGACACCTGCGAAAGTCATTCGCAGGGGTCTACCAGGCGAAGTGGAGAGTCTTTCTGTGGTTGGTGTTGTGGGAGAGGTAC…
>GeMoMaG022083.1
ATGATAGTATTTTACGTCTCTTCAGACGGAGGTGTCTCTTCCTGGGACACCTCTTCAACTTCTTCCTGGGACACTTCTTCAATTTCTTCTGAAGGCATAGTAGCAGGAAGAACTGGCTCTTTTTTTGTGAGGCTGGAAGAACATTGTGATCGGAAGTTGCTGCCGCTGCTTTTTTTTCGCTCGAAGGGCATCCTCCAGACGGCAAACTGGGTCCTGAGGAGGAGGGACACAGGGTGGGGAGCTCATCTACTCACAGAAACAGCAGAGGGGAAATGGTCACTAGAGGAAAAGACCCTCCATATCAATCTACTTGAGCTCATGGCAGTAAGTACTGTTAGGAAAAATACAAATTATTTAAAATTGAATTCATTCTTCATCTTCTCAATCTCTTCACAAAGA…
>GeMoMaG041081.1
AATCAGTTGAAGAATCATTCATGCTTCACTTGTCTGAATGACTTTAATCTGACTACCAAAGATTATTCATATAGTTGGCTGCCATTCATGGTAGTCTTTCTACTGGATTTGTGTAGCATTCTGCTTAGAAATCTAGTAGTAAAAGACTTGATGGTTCACTATCGTTTAACTGATTACAAGACCACAGATGACTTTTTGTCACTTCTTGCCAAGCGATTTGGTAAACTCAAAAGGCAAGGAATACCTGATAAGGAAGGAGCTGCTCGCAGACTTCTTCATGACTGGAATTCTGGCATTATTAAGTACTACACACAGCCACCAGAGATCTCATCAGAACAAGTTGGAGCAACACTGACACAAGAACTTGGTGCAGAATTTGATCTAGATAGTTTGAAACTA…
>GeMoMaG061935.1
TCCCGACCCTCCCTCAGGCCCCACACTTGCCTGGAAAGACGCCACAACCCCACTATCTTGCACATCAGACTCCTGGGGAAGGGCCACGGGCCTCTTCCCCGCAACGGACTTACCTCGTCCCCTACTCTGGGTAGGGGAGGGTGGCAGGGAAGCTCGCACCGACGACACGTCCAGCGAAGCCAGGGGAGAAGCGATGCGCGGCTTCTTAGGCAACTTCTTCGTCGCCGCCTACTTTTTGGTGCTGTAACGCACCAACTGCACCTCGTTCCAGGACACGCACTCCGGACACGTGGCGGTAGGGAAACAANCGACGAACACAAGGAGTGCGGGTCTACTTCCGGTTTCGATAGAAACGCTCCACACGATTTACCGGCCATAGGCCCAGGACAACGGCGGGGA…
>GeMoMaG003102.1
ATAGAAACGATAAAGAAATTTTTTTCTTATAAACGACCTAATAACTATATCATAAATAATATTCAATATATGACGTTATCCCTTGAATCCTACAAAGAGGAGATTATATTCTAA
>GeMoMaG051694.1
ATGCATAATTCCAGATCCCAATTCATCCATCTTCAAGGAAGTATCTATGAATCATACACGAGAACAGGTAATGCCCGTTCAATGTGCTGTGCTTCGGCCTTTCAACAATGCCTCAGGTCTTCACGAGAATCTCGTCAACAGTTACAACAGTTCCTGGCTGGTAACTCTGGGGTGTTGATGAGCAACCACACCACAGTAGTGGCTTACATAAACAAACAAGGCGGTACCTTTTCGCAGCCCCTATGCCATCTAGCGGTAGAGACTCTGCGATGGTCAGGAGAAGATTCATTGTCCCTATGGGTGCACTTCATTCCAGGCAAAAGGAATGTACCTAGAGCTCATGATGTCAGGGGCGTAAGCACGTCCTTGGCGTTTGAACGCAACTACTCTGTAACACAG…
>GeMoMaG045195.1
CCTGACTCTTCTATCAACACCACACCCCTGGAAGTACTGCCCTTCATCAGTACAGAGGCGTTTGCCTGGTTTCAGTGCGCCGAGGTCCAGTATTGCATTAAGGGAGTAACTCGCTCAAGCATAAAAGTAAACTATGTTCTCGTTGCAGTCCAAAAGGACAATTTCCTGGAGTTATCAGACTGGATTTGCGGCCAAGAGGTCACCTTAATAGAAGCCAAAAGACCTGAAGTGAGGTCCCCTTTAAGAAGCTGCTGCTCCTAA
>GeMoMaG028666.1
TTTTGTAAAGTCTTTTTTTTATATACTTATTCTTTTAATTTATTTTTTCATAAATTTGACCTAATTACCTTTCTTCTCCAGGAATATTGGAACACTAAGGCAGCAAATCCATACATTCCAACTAAAGATGAATTTATGCATATGGTTAATATATACGTTGGAAATTTCATCGATGGTGAAGTAAGTCAAGATATGTTATCAAGGTTAACTGATCATAGTAATATCTATGTAGGTGATACAGAGTCCATAGTAAACCACAGAAACTTTTGGTTACTAACCCAAGATCATGAATTCTTGACATCACTAATATTTGAAGATTACGGCATCTTCCCAAAAGTACTTGGGACCTGTGGAATTTATTATTCAATGGAATACTTCAAGCCCCTAACAAAAAATGCT…
>GeMoMaG030357.1
TTGCCTGACGAAGGACTCAAACGAGTTTGGCTGGTACTACTAAACACATTCATATCCACTCTAGCTAATTTGTTTCTCACACCTGTTCTCACCCTCACTACTTCTTTCTCTTCAGTCTGCAACCAATACAGTATCATCAGAAAACAAAAACCCATCCACCTACCACTAATGATCAGTCTCATACATCATGCCTTGGTATATGTATGTATACTTAAAGATCGCCCTCAGATACAACTTAACTCT
>GeMoMaG048351.1
GGCCTTTCTTCACTCCCTTTATCAATCCAAAACTTGGCCTTCCTCTGGTGCTTCTCCCATCAACTCTTGCATTCATCACCTTTTTCAGCAGACAACCATTTTTCATCCTCTCATTCACCTCTGACATCTCCATCAACAAACAAATTGAACAACCATGGCAACATCACACATACCCTGTCTCAGCCTCACTCTCACTGGAAACCAATACTATTTGCTATGAACACAAGTTTGCCAGTCAACATTAAGGAGTCTGACATTGGATTCAAGCCAATCGAGATCACTTCTGTGGACTGCAGACAACACATCCTAGAAAAACATGGGAAGGGTCAATTCCAATGGAAATATTTCCATAAAAAAACACAAAAACTCGCGAGCGATCGCTATGAAGGTTGCGGGTGT…
>GeMoMaG016550.1
TATCTTTCCTTACACTGCACTCCCCGCCCCTTTCCTGCATTACAACCCCCTCTATTTTCAACTATTCGATCTTGTCTCATTACCACTCTCTCTCTCTCTCTCCCTCTACAACCGTTGGAGTACGGTGGAAGAGACGATTCAAAATTCTATACGAAA
>GeMoMaG021240.1
GCCACTGGCCTTTATTTCTTTCCAAATCATCTACATCTACATCTGGAAGAGAACTCAGACTTCAGACTCGATACAATGGCAATGTCAGTTACAAAATGGTATTTCGTTTGGCATAAGACTGGAATCGTGTTAGGTGTGATTAAGACATTTCACTGA
>GeMoMaG032029.1
GGCCCGAGCCTTAAATCCACGGTGCTCTCCCACGTTGCTCTCGGTGTTGTTACTGTTTTGAAGGAATATTACCATGCAATCTCCAGCATCTTCATCCTCTGGAAAGTTCAGTATTTAATCTTTCCTGTGTATAATTTTTGGTGTGTTAAGCGGAGCACTGCCATCCCCAGAGGCAGCCATTTTAAGACCGCTGTCTTACACCGTTGCCGACATAGGAAGTTCGGCTTCCCTAGTCCACAACTGAGAGTAGGTACAATAATTGCCGCCACCTTTCTCCCTTGTGGACTAGAAGACATGTCTTATATCCAGCAATGTCTCAGGCTAGGGAATCGTTATTCCTCTGCTGCCCAAGACGGCGCCGGTATAGGAAGCTTCCTCCCTTGGACTGCCATCCACAAA…
>GeMoMaG035721.1
ATGCCAACGAACATTGGCCGAGCGCTTGGCATTAGTCATTCGACCGTGGCTACTATTCTTAAGGACAAAGAGCACATCGTTGAACATGTGAAAGGATTTGTTCCTTTGAAATCAACAGTGATAACCAAGCAGCGTAGTCGTTTAATTATTGAAATGGAGAGATTATTAGTG
>GeMoMaG027657.1
ATGTTGAAGAAGTATCTTCAAAGAGCAAAAGATATCATCTTAGATAAAGAGTGTGCTGTGTTTGACAATGTTAGCAACTCAAGTATAGACATCCATAAGGATGAAGAGTTGCTCGAGATAGCACCAACCTCTGTATCAGAATCATTTGAGGATATTATGTTTGGCTTAACACTAGACCTGCATCAGGAACATATCTTTACTGATNNNNNNNNNNCTGGAACATCAAACAAAGGTGAGCATAAAATAGAACTTACATCGCATGAACCAGTGAGGAGTAAGCCATACCCGGTACCATATGGTATGCTAGACATGGGGATCATCCAGGAGTCGGCATCACCTTATGCTTCGCCAGTGGTGACGGTAAAGAAATCTGATGGGTCAAATAGACAGGAGCCTCAA…
>GeMoMaG052103.1
ATGGAAGAGACCATGAAACTAGCAAATGAAGCACTGAAGTTGGCACAAGGGCGATACAAACATTACTATGATAGGAGATCCAGGCCTCGGAGTCTTCAGGTAGGGGATCAAGTACTGATTCTGNNNNNNNNNNNNNNNNNNNNNNNNNNNNNNNNNNNNNNNNNNNNNNNNNNNNNNNNNNNNNNNNNNNNNNTTGTGGGCAAGAATGATTATGGTATAAACATTCATGGAAAAGTTAAAACTTTTCATATCAACATGTTGAAGAAGTATCTTCAAAGAGCAAAAGATATCATCTTAGATAAAGAGTGTGCTGTGTTTGACAATGTTAGCAACTCAAGTATAGACATCCATAAGGATGAAGAGTTGCTCGAGATAGCACCAACCTCTGTATCAGAATCA…
>GeMoMaG055860.1
ATGCGAACACTTCTTAAAGGTCTCGATAATGTGGAAAGCTATATAGATAACTTACTGGTACACACAAAGTCATGGCCTGAACATTTAGATTCCTTGCAAGAGCTATTTCAGCAAACGGTGCAATTCCTTAGGCATGATATCCAGGGAGGCACTTTGAGTCTTAAGGAAACCAACATTAGTAAAATTCAATCAGCCCCACAACCAAAGACTAAAAAGGAGGTAAGATCGTTTTTAGGACTTACAGGATTTTATCGTACTTATCAGGAGCCTCAAAAGAAAGCATACAACAGTCTGAAGTCTATACTGGTTAATAAACCTGTCCTGCGCCTTCCAGACCTAAACAGAAGATTCGTCTTGAGAACAGATGCTTCGGACGTGGGACTAGGGGCAGTTTTTACC…
>GeMoMaG061538.1
ATGCGAACACTTCTTAAAGGTCTCGATAATGTGGAAAGCTATATAGATAACTTACTGGTACACACAAAGTCATGGCCTGAACATTTAGATTCCTTGCAAGAGCTATTTCAGCGTATTCGAAATGCAAATCTCACTGTTAGGCCAAGCAAGTGTATTTTGGCTTCAGAAACGGTGCAATTCCTTAGGCATGATATCCAGGGAGGCACTTTGAGTCTTAAGGAAACCAACATTAGTAAAATTCAATCAGCCCCACAACCAAAGACTAAAAAGGAGGTAAGATCGTTTTTAGGACTTACAGGATTTTATCGTACTTATGTCCCAAACTATGCAACCATTGCTGCTCCGCTATCTGACCTGACAAAGAAGGTGAAAAGCAATGTCGTACAAACAGATGCTTCG…
>GeMoMaG009163.1
ATGGATATAGCAGGAGCAGAATTTTGGATAGACTTCTTGGTGCTTTTTGTATTTTTTATTACATTACGGACAATTGGTTATTTTGTACTGAGATGGAAACTTAAAGCAGAGCGCTAG
>GeMoMaG034224.1
AGTAATAATAATAATCCTCACCACAAATGCATTTTAAATTGGGAAAATCTTGCTTACAGTACACTTACTGTACCACTAAAATTAATTTNTAATAATAATAATAATAATAATAATCCTCACCACAAATGCATTTTAAATTGGGAAAATCTTGCTTACAGTACATTTACTGTACCACTAAAATTAATTCNNNNNNNNNNNNNNNTTCACATTTACAGGTATGGATTTGAGGGAACTCTTCTCAGTATATACGGGTTTGACAGAAAGCCACTTCACTGCTCAGAAGCTTACTGCCACTATAAATCTCCCAAAAAATTCCTTGAGGAGATGGATATAGCAGGAGCAGAATTTTGGATAGACTTCTTGGTGCTTTTTGTATTTTTTATTACATTACGGACAATT…
>GeMoMaG057651.1
ATGTCCACAATATTCAATGATATCAGCACCTCTCCTTCCATCACTACACCTACCAGTAAAACGTCCTCAATATCAACAGATACCACTACCTCTCCTTCCTCCATTACACCTAACAGTGAAACGTCCAAAATATTAACTGATACGACCACCTCTCCTTCCTCCTTTACACCTACCAGTGAAATGTCTACAATATTAACTGATACCACCACCTCTCCTTCCATCANNNNNNNNNNNNNNNNNNNNNNNNNNNNCTACATCTACCAGTGA
>GeMoMaG020575.1
ATTCTTGTTTATTATATTCTAAGGTCTATTCCTTATTTCCTGCTTATTTTCTGTAACTTTGATGGTTTAGAATACTAA
>GeMoMaG063165.1
ATGGGTAGCTGGCTACCCCGCTCACACACATACCCGTGTTCTATCGTTACTTTGGCTTGCAGGCAGAACTTATTGGAGGATAGCGGGGAATGGGGACGTAACAAGTATCTATCTCTATACCAGGTTACACAAGGGAAATGGTTTTACCTGCAGACAGTGGAGGCCAGCTGTGCAGAGTACCATAGGTGCTTTGCTGCAATGCATCCTGCCATAGAGCCTGGGGATCTGGGACTGGTGAACAGTAGAGCAGGAGCCCGTTGTTCAGGGACATTTCGGAGAAATCCACTGTCAGGGAACACCTCAAAATCAGGACTTTGTTGGCTACTCAATGAATCAATCACTGCTTGGAGGCCACTATCTGACGTCATTGCTTGCGGCCATGAGAGCCCGAGCGCAAGA…
>GeMoMaG021134.1
ATGAGCGTTGACGTGCAGGCACGTGGGCATGTGGGCGCGCAGGCGAATAATCGCGCGGGCGCGCAGACGAGCGGTCGCGCGGGCGCGCAGGCGAACGGTCGCGTGGGCGCGCAGGCGAACGGTCGCGCGGTCGCGCGGTCGCGCAGGCGAACGGTCGCAAGGGTGGGCAGGTGA
>GeMoMaG039245.1
TTCATATTTGTGTCTTTTAGATCTTTAGAGATTCTGGGCCAAAATACAGACGAATCTGCTCGTGCTGTCAATGAGACTATGATTTTTCATCTCATGCTTAACATGTCTATGTCCAATGTCGTAGAATGCTTGATCGAACTGATATTATATCAGACATTGCATTACTTTCATCAGTGTAATTATTGCTTTAACCATGACTTACGAACGTCACCTGTGTGTGACACTGTGAGCGTTGTAGAGCACACCCCTCACTTGTAG
>GeMoMaG008724.1
ATGAAAATTGTAATTGAATTCTTAATTATAGGTAAAAAAAATTATTACAGGGAATGGGATACCTTCTTGGTAACAACTCGGCTGCAGCATTCTTTGCCAGTGAATCTGCCTCCTCATTTCCAGACACATCTATGTGTGCCGGAACCCAGCAAAATCGAACTTTTTTACCATTCAAGCCAATAA
>GeMoMaG007672.1
ATGAAACTGTACTATAGATTTCTTGTATATAATCAAATTCTCCTCAGTACGGCGTATGACATGATGCCCCGAAAATGGGGGACGACTCTTTGTCGTCTCCGTATTGGTCACACTCGGTTAACACACGAGTTTCTTCTGAAGGGCCAACACCAACCATATTGCGACGACTCATCCAGATTTTATGCATCATCCATCCAAAGATTGAAGTCTCCA
>GeMoMaG029288.1
ATGCAAGCCGTGCAGAGTGCGTTGGCCATCCGCCGCCAGCGATCCCGGCGGGAGGATAAGAAGAGGGCCAAGGAGCGGAGAGCCAGCGGCGCCTCCCTCTCCACGCCCCGCCCGTCCGTCGTCAGTCTGGACGGGCGCGTCTACTTCAACGAGGAGCGGGAGAACAAGAGGCTCTTCGGCCAGGTGACAATGTTCCACGTCGGATCGGTCTTCATCCTCATCGGCCTGATGCTCACCTTCACCTCCCTGGTTCCGGGTTACGTCAAGAGCACAACCCCGGAGCGTCGGAGCGATCTGTTGGGCACCGGATGCTTCTTCGTGTTCTTGGGCGGCGTCCTCACAACCATCAGCCGCTTCGTGTCCAACAACGAGGAGAAGGAGCTGAACCAGTACATCAAG…
>GeMoMaG024737.1
ATGTCTCACCGCAAGTTTAGTGCGCCCCGCCATGGGTCTATGGCCTTCTACCCGAAGAAGCGATCATGTCGCTACCGTCCAAGGGTGAAAGCTTTCCCCAAAGATGACAGGGACAAACCTGTTCATCTTACTGCTTTCCTTGGATATAAGGCTGGTATGACGCATATTGTCCGTGTGGCAGATAAACCGGGATCTAAAATCAACAAAAAGGAGGTGGTAGAAGCTGTTTCTATTATTGAAACTCCCCCAATGGTCTGTGTTGGCTTCATTGGCTACATTGACACTCCCAAAGGCCCCAAAGGTTTCAAAACTATTTGGGCTGAGCATCTTAGTGAGGAATGCAGGAGGCGATTCTACAAGAACTGGCATAAGTCAAAGAAGAGGGCCTTCACCAATGCC…
>GeMoMaG049387.1
ATGGTCTGTGTTGGCTTCATTGGCTACATTGACACTCCCAAAGGCCCCAAAGGTTTCAAAACTATTTGGGCTGAGCATCTTAGTGAGGAATGCAGGAGGCGATTCTACAAGAACTGGTAA
>GeMoMaG032993.1
ATGCGGAAGTGCCCTGGACTACCCGACCGTCCTTGTGGGACGTTCATGTCGGCGGTCGAGACGGACCCTCACTCCTTGTGTCCGTACTGCAGAGGTCAACGGTGTGATAGGGATAAAACTTTTAGGGAGTGGTCTACCTCCCAGTGGGAGAGGTTTTCCCGGCGACTTAAGAAGAAGTCTAAGCGTGACCTTTCTCCTTCAAGGGCTTCCTTGAAGAAGGAAGGTTCCAAAGACACTTCTTCCGTTGCCCGAAGCTCCCACTCGATCGGTCTCTCGTGA
>GeMoMaG032754.1
CCATGTCTTGATTCCATTTATGAATTGGGGTCACAAGGCCCGGCACTGAGGCCTTGGAGTACATTCAACACCCACCGTGACTTAAAGATTTTGACTGATTCATAA
>GeMoMaG056576.1
ATGGAAATTCCTCACTGGCCGCTTTCTACTTGGGATATTTTTCCAAGAGATATTTATCAGAGAATTTTACCTGTAGAGATATCACGGAGTTCTAACCTCCGAGCGAATATCCCGAGAGATATCACGTATACATCAGCGACGTGTTTAAAACAATCCCCGGCTATCCTTCTCCGAATAGAGTTAACCTTCTCTCGAAGGATATGGGATAGGATTGGATACGTGGGTTAG
>GeMoMaG009798.1
ATGAATGAAGAGAATTCACAAGGCAAAGAGCGCCGTGGGTCCCCTCTGATGAAACTTCCAGCATATGTCTTAGCACTGAGACCATGGTCCTTTAGTGCTTCTCTCATGCCTGTTCTTCTAGGATGCACTCTTGCCCATAAGACTTCTGGAGAATTTAGCATTGTGGGTCTCATCACTACAGCATTAACTGCCTTGTCAGTTCATGCTGCTGGTAATGTTGTGAATACTTACTTTGATTACATCAAAGGTATAGATAGTAAGAAAAAAGCTGATGATAGAACCCTAGTAGATCAGATTCTTTCAAAAGATGAAATAGCAACACTAGGGGTGATTTTATATTTAGTTGGATGTGCAGGTTTTGTTATATTGACCATGGCCACTAGTGCTCGCTTAGAACAC…
>GeMoMaG021062.1
ATGCCGCGGGTCAAACCATTCTATGATAAATTTGGCCTAATTTTTGACCAATTGTGCACATAG
>GeMoMaG028596.1
ATGAGACACAACCATCGCTGGGCTGGAAGCTCTTCTCATCAGAGGAATGGTCTTGCTACCTTCCTCAACATCTGTACCTGTTGTCTGATGGGAAGATTTTCTGTTGATCATGCTGTGGTCGATAACTGGTCCCCAGCCATCAGATGCCTTTTTCACAAGAAAAAGTCAACTGAAGAACCCTGGGGACCCGTCGAGGACCTCTTGAAAAGCGCCCTTCTCCAACATGGTCTAGACTTCGACACTGAAGTCGTCGTTGTTGAAATCCTGTTCATTGGCAGTTTTGTTGGCTCCTGGCAGAACGATTCCGTAACTGAGATCTCTCTAGAGGAGAGATTGTCATCCTCGAGGAAGAGGGTTAGGGGTCGGGTGGAGGAATCCCCGGCGTGTGGAGGACTACAT…
>GeMoMaG050559.1
TCTCTGAAACCCTATTACCTGCCAACTCTCTTTCATTTATCCATATCAATCCCCCTTTTTCAACATCCTCAATGTTCTTGGATAACCCGCATTTTGCTTCTTAGTTTTATTTTCTTAGTTCTATTAAGGTTATTTTGTTCAATCTCCCTGGCAATTATATTATTGAGAATTTTGAGATTTTTACGAGAATCTCTGAAGATGGCTAACGCTGAAGATTTGAATCGATTAACCTCATGTTCCCTCGTGTTGCTTGGGCATATTTTCCTTGCTCTTGGAAATCCAAGAGAGGCACATAACATGGTTACTCCAGCAATGCAGTTAGCATCTAAGATTCCAGATCTTCATTTACAACTTTGGTCTTCTGCTATATTAAAAGGTAAAAAA
>GeMoMaG010664.1
ATGGAGCTACCACACTTAGGAAAGCATTGCGCTGAACCTACTTGTTTTCAATTGGACTTCCTACCATTCACATGTAACCTCTGTAAAAAGGAATTTTGTGTTGACCACCACACGTACACCGCGCACAACTGTGCGGAGAGCTACCGTGCAGATGTACAAGTTCCTATATGTCCCCTGTGTGATCAGCCAAGAGGCCAGCCCCCAGATTTAGCTGTCAACGATCACTTGGAAAATAACTGCAAAAATAAAGCCAAAACGAAGATCTACACGAATAAATGTTCGGCCCCAAAGTGTAAAGGCAAAGAGATGGTGAAGGTAACGTGCGACTCTTGTGGCCTAGACTTCTGTCTG
>GeMoMaG006673.1
ATGACAACACGGCCTCCATTTCTTTCATTTGTTGTATATATTTTGCTCTGCCAAAGCCATTTCGAAGCCTGTTTTTGTTATTTCATTGTTACTTTTTCATTGCAGATTTTGTTCTTGCAGTTCTATTGTGAATTCTATGTTATATATATAGCATCGACGTTAATTTTGTGTAGCATCGCCTAA
>GeMoMaG030308.1
GAACATAATCATGTATGTGATGCAGCTGAAGGCGAAGCTCAAAAAGTAATGGAAAACGTACGTAAAAGAGCTACATCAACTAAACAAGCACCTCATGCCCTCATTTCGAATGCACTTGTAGGATGCATAAGAGGAATAAGGTTTGAAATCAATTGTCTGCCACCTCTTCCACAATGCCAGGTGAAAACTATTTTATTATTTGATTCTGGTCCCACTGAGAAGCGGATAGTAATATTTGCTACTCAGCGGTGCACAAATATTCTTGCAAACAGCGACCGTTGGTATGGGGACGGGACATTTAAAACAGTACCACTGCTATTTTACCTACTGTATACATTCCATGGATTCAAGGAAGATGCGGCTATTCCACTTATTTATGCTTTATTACCCGATAAATCG…
>GeMoMaG058013.1
ATGTACTGTATTACCTCGAATGTTACGTACTCTATTAACATTAACTCTGGACTTACTACGCTCAGGAACAGACTTAATCAAATTCACATATTTAAGAGTAATTCCATAATAACGGAAAACTTTCCACAATATTGCCGGTGCACACTATCAAAAACTCCTCATAGTCCACAAATGCCATCAAAAGTGGATTTCTATATTCTAAGCATTACTAGAATATTTCTTTATCAAGTCTTAAGAATGTTGTGCCAGACTGACGTTCTGGTGCGTGTCTCTTCGGCTGTAACTGTAACTGAAACCAGATGCTAA
>GeMoMaG029973.1
TACCATGGCACTTCCCCCAATTTTCTGGGGAATGTGGCCTCTGCTTCTCTTTTCCGTTTGCGTTTTATTTGCTTGGTTTTCATTTGTCATGCTTTGTGTCATTTTTTTTCTTTTATTCACCTGTACTTCTTTATTATCCTAAATTCAACTTTTTTTCCTATTGAATACTGA
>GeMoMaG049060.1
TTAAAATCAAATTTGCAGGTGCTGTCCAAAACACGTATTGGAATGACTGTAAATGCTCTACGCAAGGCCTCTTCAGATGAGGAAGTAATTTCTACAGCNNNNNNNNNNNNNNNNNNNNNNNNNNNNNNNNNNNNNNNNNNNNNNNNNNNNNNNGATACAGTATTATATTTTTTATATAAAAACTATGCTTTATCTTCTACAGATAAAAAAGAGGATGAGGATAAAGATGGAAAGGAGGAAAAGAAAAAAGAAAAGGAGGACAAGGAAAAGAAAAGTACTAGCAATGGCAACAGTAGTAGCAGTAGCAGTGGTAATTCAAAACCTGCAAGCTTCCCTGGGACACCTCCAGCCACAACAGACTCTTTGCGACTAAAGTGCAGGGAGATGATATCTAATGCG…
>GeMoMaG008395.1
ATGCTCTTTTACATGCGGGAAAATGCCGCACGATTTCAAACCACTAGCGTGAAGACATGCTCTTTGACATTATCTGTTTTGATTTTGTTACTGTTTTTAAAATATTTTATCTTAATTGATCATTATTTCTCATATCGTTTATTTATTTCCTTATTTCCTTTCCTGACTAGGCTATATTTTCCTGTTGGAGCCCTTCGGCATACAACATCCTGCTATTCCACCTAG
>GeMoMaG001300.1
ATGTTTGTTTGGATGAGCATACAACATCGTGCGCAAATATTCACTGCATGCTNNNNNNNNNNGATAACACAAATTTATGGGCAGGATACAGCTTGCCACCACAGGCAATTCGATCGCTACACA
>GeMoMaG016022.1
ATGAACGTAATATGGAAGAATGTGTTGGTGATTTACTTTGCATCAAAGGGTGTGTTGAAGATGAGGCTACCATTATCTGTTGGTGATAGTCGCAGTACCATAGTTATAATTGGTGATAATTGTAGTACTAAAGTGTTTGTTGTCAATAAGAATAATGTCATAGAGAGTGTTGGTTATAGGCCTAATACAGCCGAGTATGTTTGTGGTGTTTATCAGAAGAGTAAAAATCTTGATATAAGAATATTTACTATGAATTTTGACCATACAAACGGAACAAACATTAAGGAACCTTATTTGACAGGTTGTGGTGGTCTATTGGAAACTTCCCTGCCTGGAGACCTGCCGGACTGGGGTTCGAGTACCCCTTCAAAGTGGATAGCTTTGTGCAGTGTCTGTAAC…
>GeMoMaG043028.1
CGTCCTACGGCCTGTAGCGAGGGAATTGGACCAGTCCAAGAGGATGCCACCTCCGTATGGCTCCCTCGTTGGAGGTCCGCCGTCACGAGAACTAGGACCCCCCGTGGACAAGAGAGAGGATGGGGAAGAAGGCTCTCCAGCGTATGTTTCCGCTTACCGTAG
>GeMoMaG049355.1
CCAGACTTAGACCCGCAGCACCTCCAAGGCCCATCTTGTGGTCTCTTGATAAGGTGCTACATTTTGCCTCAAGTTTGGACAATGAGGCTTGCTCTTCGAAAGATTTGGCTCAGAAAGTTATTTTCTTGTTTGCTCCAGCCTCGGGGGCTAGAGTTAGTGAAATAG
>GeMoMaG038853.1
GGATTAATTTTTTTTTTTAAATTCAGTAAGTTAAGTTCAGTTAAGTTTATTTTAAGTTTATCTGGAAAAGATGGTGCTCCAAAAGACTACTACTCGTTAGAATGTCTCTTGTTTCTATTGAAACATGTCAGTCTTACTCATCCTACCTATGTCAGAAAGGCCGCAGCAGAGAATATTCCCGTTGTGCGTCGTCCTGATCGTAAAGAACTTCTTGCCTACCTCAATGGAGAAACATCGACTGCTGCAGCCATTGATAAGTCGGCACCTTTGGAAATTCCAACACAGGTATGTACAGGTATCTTTGAAGTGTATAATTTGTATACTGTACATCAAAATAGTATGGTACGTCAAAGAGATGGAGTCCCTTCAGGGGTAAGTAGTACTGTGGTATTCACAGCA…
>GeMoMaG037211.1
ATGACTTTTGCCCTGCCTTGGACAAGAGAGGATAACATTTCTCGTTGCTGTTGTTGTCCCACCATCACCTATTCGCTTTGGCCTTCGTGGTGGCGAAAACTGGCCAAAACCCCAGGCACAAATAAAGACATTTCTATGACCTTTATCTTGCATTGGACTAGAGAGGAAAACATTTCTCGTTACTGTTGTTGTCCCACCATCGCCAATCCTATAGCCTTCGTGGTGACGAAAACTGGCCAAAACCCCAGACACAAATAA
>GeMoMaG042023.1
CGTACAATCCATTTTGGTAACTTTTCTGTAAGGTTTCAAGACATGTTTTGCTTTTTTCCTAGTGCCACGAAGAGCTCTGGTTTAAGGCCATCCGTTTCTGCTACTGATTTTGCCTATAGTTTTCCCAGGCAATTCTGTACTTCTTCTCGTATGATTGTAGGATTTTCATTTGGTTTTGTAAGGACACCGATCCCTTCATCGTCCAGAAAATCGACAAACGACTTATTTATTTGA
>GeMoMaG022851.1
TCTAAGGTCCATTCTGTGTCTAGAATAGGGCATCTGCTACTATATGGAAAGAACACAAAAGATGAAATAGAGAGTAAAGTTACTCTCCTAAAGAACTTCATAATGGGATTATCTCTTCTGAATGACTTCCCCAACCTGACCCGGATGCATTTGTATGAAGGATTATGGAAATTGGAGGAAGGGCCGGTGGGATTGACGTGGAAAGGTTTTTTGTTGTGGCATTGGGCAAATGAGTTATGTCTCAATATCCTTTTTGAGCTGCTCTTCTCCACACCCAATTGA
>GeMoMaG058120.1
ATGGTTCAGGAGTTTCAAGTGGTGCGATGTTTTTCGTGCTTGTCATTCCAGTCTCAACAAGTGTGCAAAAAACCCAAATTCACTTGTAAAGTTTGTGGAGAAAAGCAGTCTGTAAGAAAAGTAAAAACGCAAGGCAGGTTCGACGTTGAAAATTATCTTCCCACCAAGTTCTGTGTATCAGGATCCTCTGAGATTTTTGAAGAAGATGACCCCAATTTCATTAACATATCTCCTAGTGTCAGGTATAATAAACCATCTCCTCATATATCCAGAGTTCCATCAGAGTTTTATAAACTCTTGGCCAGGAACCAAAGTGATAGAACCTCGCTCAACGCAGATAAGAACCTTGTGTCTTATGCTAGAGACAAATCCATTAATCGTCCGGATAGATGA
>GeMoMaG013883.1
ATGTCCTTGCCTGATTTGATGGAGGTTCTACTTAAAACCAGCTTACTTGATGCATCTCTAGTGGGAAAGGTGCAAAAACCTACAATCTTACCATTTATTAATCATAAAAGAGAGAGACCTCCATCTCTCACTCCCTCCATTAGAAACATTAAAGTTACGACATCAAATAAATTTTATGTTTTGTCTGTTAATGTTTCTAATGAACTAGAAGATAAATTGAATACATCAGAAATTCAAGTTGAGGTCCACCATCCACCTCAACAAATACTGTGA
>GeMoMaG034849.1
GACCTGGGGGAACCCAAACAAAAAATAAGGCAAATAAGGCATAAGGTAAGGCTCTTTTCTAACCCAGTCAATATTGGTTCACTATTGGTAAGAGTGAAGGCTTTTCACAACTCTTTGAATCATTTGGATGAATTTGGTGACAGTGTGTCAGCTATTCTCCAAAGATCAAAATCTAAAATTTCCAGGGAAAGTATCATGAAGAGAAAAGTGATGGAGATTAGTTCTGCTACTGATTCTATTTTCCTGTCATTCAGAAAACTACGTTTAGTCAGGAGCTCCCACGAATACATTAAGAAACATGAAGGAGAGTTGGAACAGAGATTGGCTCAGTCTACCAGTACCAATGATGTCCTTCTGGGATATTTGATCAAATTCAGAAGGTTGGTACGTACTGGTATT…
>GeMoMaG019208.1
AGAAAAATTGCCTCTACCTCTCACGGTAATAATTTTTTTAAATGGACATCCAAAGACCTAGGAACCAAAGGAACTCCTTTGACAGGTGAACTGGGCTTTGCCACTTTTGCAGGTTGTAATAAAATGTTTCGTGATAATTCAGCAATGAGGAAACACTTGCATACGCATGGGCCTAGAGTACACGTTTGTGCAGAATGTGGTAAAGCATTTGTCGAATCTTCAAAGCTTAAAAGACATCAACTAGTTCATACCGGCGAAAAACCATTTCAGGTGATCGTCCAGAATGGGAGAAACACCTTTCCTCGACGGGCAAGCCCGCAGATCCATGGTCCCCCGGAAGAAAAGATAGAACCAGGATGGAGGCCTCCGTTCCAGCAGCGATGCCCGTCCTACTGCCTG…
>GeMoMaG033814.1
ATGGCTGATGGATCCACAGTGAAGACAACATCCATCACAACATTTACAACTCAGTTAGATGCTAAGGACTCTGAGGATGAATCCGAGGGTTTGTCAGGCATCAGACAGGAAAAATCCTTTCTAGAAAAAGATAGCACTAAGGCCAAAACTGCTAAGGAAAAATCAGCAGCATTTGTTGAACAAATGAAATCCGAAATGTTTTCACAAGAGTTATCATCATCTGCTGAAGACCAAAGCCCTGAACACAAATTGATAACACCAAAAGATGTAAAAGCTCCAGTTTCACTTCAGACACAAAAAGTTGTACAGTCCTTAGCAAGTCCAATTTTAGTTCCTGAAGAAAACATTCAGGATGTTATTTGGGAGGCCTCACAAGAGAGATCTGACACATTCATATCT…
>GeMoMaG039879.1
ATGCCACATGCTGCCAGGCAGCGAGTTCCATACCTGGTTCCCGTTGTGTGGCCTGTAAAGCATCGGGAGGTTTGGAGGGATAAACAACAGAAGAAGAAACAGGAAAAAGTGGCCCATCAGGAGAAGCTATTTGGGTTACTTTCTGTGAAACACCGCCAATATCATCCGCACTTGGAGACAAAGTAA
>GeMoMaG028278.1
ATGCCCTCAACCTTCTGCTACTTGTCCATTAAGGAGCCTGAGGTTTTAAAACAGCTGTTGTGCAGCCACCACAGGGCCGATAAAAAACGTATCGAGCCTCCTGTGGGTCACGTCTTATATAGCCTCAGACTCCTTACTGGACACAGTAGGAGATGGTCTGGGTCATCTAGACCTGAAAACTCGAACCACATTCCATGGAGGAGGTCTCACTTCCGACTGAGGGTAGGTAAGTTCATAACTTCGTATAAGTACGGAAAGTTCCAGAGAGGAAGAAATGTCCACTCCTTTGAGCCTGAAGGCTAG
>GeMoMaG024555.1
ACAGTTTTCACGCCCCTAGAATATGGATGTTGTGGACTTTCGGAAGAGGAAGCTATCGCGAAGTATGGTGAAGACGACATCGAGGTATATCATGGAAATTTCATACCTTTGGAGTATACTGTCCCCCATCGACCTGAGAATGATTGTTATGCAAAGCTGATATGTGTCAGCAGTGAGAATGAAAAGGTGGTCGGATTCCATGTTTTGAGTCCAAATGCGGGTGAAATTACGCAAGGTTTCAGTATTGGTCTGAAACTTGGTGCAACAAAAGCAGACTTTGATAATCTCATCGGCATTCATCCTACTGTAGCCGAGGTCTTCACAACTTTAAATGTGACCAAGAAATCTGGAGGCGATGTCAGTGCTCAAGGCTGCTGA
>GeMoMaG057417.1
AGTTTGTGTATTTCCTTCTTAAATTTCTACTGTCCACTAATGAATACCATATTTACACATGTTCCATTATATACAGTACATGGGAAATTTAATGCTCGTGTTGGCGATCAGTTCATGCGACAGATTCAGCCCATAGCAGCCTATGTGCCGTACATGACTTGTGTTGGGAATCATGAGCAAAAATATAACTTCAGTAACTATCGTGCCAGGTTCAGCATGCCTAATCATGAAGATTCTGAAAACCTTTTCTTCAGTTGGAACATGGGTCCAGTTCATTTCATCTCTATCAGCACAGAGGCATATTATTTCATGGAGTACGGCATTAAGCCACTTTCACGTCAGTATGAATGGCTCATCAAGGATCTAGAGTTTTGGGGCTTTTATGACTTCCCAAAATTA…
>GeMoMaG029751.1
TCTCTCGTGCCCTCGGTGGATCTGCTGCCTGCTGTATCCTGCCGAAGATCGTTCTGTGCGCGGAATGGTTTCCCGCGCGTGACCATTGAGGCTCATGCGATCATCGTGGATCATCCGCGTGCGGTTCCTCGCTCATCCTCGGGCGTTTTTCCGCTCGTCCACAGGTGGGATGATAGCCCGCGCGCGATCATCACGGATTGTCCGCGCGCGATCGTCGTAGATGGTCTGCGCGTAGGCACCGAGGGTTTTCCAGCGCGCAATAGCCGACTATCTTCTCTCGCGTGCGAGCGCCGACAATCTAAGCACGCGCGTGAGCGCCGAAGATCGTCCTACATGGTTGGAGATCGTACGCGTGCGGGCACCAATGGCGACGACGATCTTCGTACACGCATAGGCGCC…
>GeMoMaG056607.1
AAGATAATAAGCACTGTTAATAACAGACCGAACAGAGGACAACCACACGATACACACGAGAAAAGAGAACAGACCAACTCGACGCTCAATGGTGTCCCTCTGACGTGCTGCCATCTACCGGCATAA
>GeMoMaG047109.1
ATGAGATTATTTAGACCTAGCCACTTATCTCAAGAATATGATTGGGCCGATGAATTTCAGATAGTAATTCCATCCTCTTTGAGAAGTGAAATTGTTTCTTTGGCTCATGCTGGTCTCAATGGACATTTAGGAATGAAGAAAAGTGTTACAGAATATATAAAATCTTGTCACATCTGCCAAGTTATAGGTAAACCCAATCAACCTATTCCTCCTGCTTCGCTCATTCCTATCCCTCTATTAGAGGAACCCTTTGAGAAAATACTAATAGATTGTGTTGGTCCATTTCCCCTGTGGCTACGGGGGCATAAAAACAATTAG
>GeMoMaG061195.1
ATGATACTGTACTGGTTGCAGACACAGAAGAGAAGNNNNNNNNNNNNNNNNNNNNNNNATGTGATAGAATTTGGAAGGGTGTGTGAGAGAAGGAAGTTGAGAGCTTTTGTGGGTAAGAGTAAGGTTATGAGATGTACGAGAAGGGGAGGTGGTGCAAGGTTAAATGTCATGTTGAAGGGAGGGTTACTTGAGGAGGTGGATCAGTTTAAGTACTTGAGGTCCGTGGTTGCAGCAAATGGTGGAGTGGAAGCAGATGTACGTCAGAGAGTGAATGAAGGTTGCAAAGTGTTTGGGGCAGTTAAGGGAGTAGTAAAAAATAGNAGTTGGGCATGA
>GeMoMaG055894.1
ATGAGGGTTTTCCGTTCTCCCATCGCACCAATGGGAGAAACCCCACCTCACGCCGAGAAGTCTCCTCGGGTGAAGGCGGAGATGAGCCCCCCACCATCTTTGTTAGAATCCTGCATCCCTCCCAGGAGGGAGTCGAAGGACTCCAAGACGGTTCCGAAATCTTCGAGGATCAGACCAGAACCAGCTAAGCCCGCGGAGAACGTCCACGAGTCCCCCAAGAAGAGCCTTAGGGGACTGGAGACCTTGCTGCTAGCGTCTGGAGGCTGGAGACCAGTCATTGACCTCTCAGCTCTGAACAGGTTTGTCAAGCAGACCCTGTTCAGCATGGAGACGGCAGACACGTTCAGACTCGCAGTGAGACCGCGAGACTTCATGTGCACACTGGACCTGAAGGACGCG…
>GeMoMaG058859.1
ATGACGCCTATGAGGGCCAGCAGTTCTCCCTCGGAAGGGGGAAAAAACCTTTCCTCGATGATGAAGTTTAAAATTACAAACTATTATAATTTCACTATAATAATTGGGACAAACAATCGGGAGCGCAGCCTAACCCACGAACGGGAAAGACGAAGACAACAGTTGAATGAGGAGAGTCCAGACGATGACGATTCCCCTGCAGCGGCCAAGTCAACGGTTACATGCCGACGGGAAGACCGATGGACCAGCGGGGGAGAGGTCGTTGCCCACAAAGGGAAGTGTCCTGGCTTTGCGCTAGTGTCATAA
>GeMoMaG011738.1
ATGTTTGTTTGTTCCATTTTTTGTTTGTTCGTTTGTTTGTGGATGCAGTTGCGTCTTTGGTGGGCTAGGAAAGCTTATGTTTTACCTCCTTCTGGAAAGACGCTGCTTTTAGTCCAATATCACAGAGCTGCTGAAAAAGAAAAGAAAAAAAGTTTGATTGTTTTAAAAATCCAAAACAACATAAAAGACACGGCCAGCGTTACAGAAGATATTCCTTCGAATATAATTCACAACGCTACAGCAAACATATCANNNNNGAAGGAGTCAATTGCGCGCACAATTAGGCGACAACGCAGTTATAAGGAAGATATTTCCAGATGCTATTGTTTATGGATGTTTTTTTTCCATTTTGGTCAA
>GeMoMaG033024.1
ATGCTTCGACTGATCAGNNNNNNNNNNNNNNNNNNNNNNNNNNNNNNNNNNNNNNNNGGTCACTACAACTGTGGATTGTTGTTGAACTGCCCGAAATGGATTTCCAGTCCTCTCCATCTTCCTTTTAGGTTGGGGACCCACAATCTTAGAAGATTCTCTTTTTGA
>GeMoMaG060513.1
ATGTATATGAGGTGGAAGATACTGTGCAAAAAGCTACATCCAGAAGGTGAAAAGGTATGTAAGGCCAGGTTGGTTGCTAGACGCTTAAAAGAAGAAATCCCGAACTGGGAAAAAGATGCTCCTACNNNNAAAAAGAAAAATGAATTGTTACATGTTAAATGTGAAAACAGCATGTTTGCAGGGTGA
>GeMoMaG062197.1
ATGAAATCAAAAATAAAGCCGACGGATTCTTCATTGAGCACGTGTGATGATCCAAATACTGACAAGGTGGAAGAGAAAATTATTGAAGAAAAAAATGAAGAAAATGCTGATTCTCATTCTTATAACAATGTGGTGAAACATAAGAATATATTTGCCTTTATGATGGCTAATAGGGACAAGCAAAATGAAGTTCTAAACAAAATAACAGAAGAAGAGGAATCAATGATTATGGAAGAAACTGAGAATAATAGAGAAAAGCATGATAAATCTACACTCCTAGGAGATTCACTAGTACCTCAAAAGAATGATGAAGTAGATGAGATAGCAGTGGATCTTCAGTTAACCAAGGACAGAAGGAAAACTCAAATACCAAAAGAGGAAAATTCTCCATTGAAAAGG…
>GeMoMaG008491.1
CACGGGTCGAGGTTCCGATCCTGCCTTTCGCGAGGCTTCGACCTATATTCTTTCCCCACCTCTTTCTTTTACTTTCTTTTAGCTGCAGTCCTACTTCCGTACCTAGTATAG
>GeMoMaG013274.1
TTTCTCATTTTAGAGAATAGCTTGTGTTTATTTCTAGACATTTTGGAGCTTCCAAGTGCAATGATTTTTATTTATTATTTTAATGTAATAATTGGAAAATGGCAGTTAATAGCCAGGTATGACAATCGCTAG
>GeMoMaG040580.1
ATGACCCCATGTGGGAGAAAATTGTTACTAATTCTTCTCCAGCCTCTTGGGTGTGTTTTTCAGGCACTTCAGCAGCCGAGGGTGACGTCGAGAAGTAGCTTTCCCCGCCGTCGGACCCCACTGCGTGGGTTCCCCCTAAGACCTGGTCTCCCACAGGAGAACCTCCTCGCTCTCCCCAAGCGCTGTCGGCCGTTTTCCCGGAGGTGTTTTTGCAGGCGTCGTCTTCCACGGAGGAATCCTCCTACACCAGCGAGGTCTTCGAAGAGGGCCTATAAGTCGTCGGTCTCCTCAGTGGAGGAACTTTCCTGCTCTTCGGAGGCTGAGGCGCTGAGGAAGCTCAGGAGACGAAGGGAGAAGTCCCGCAAGAAGATGTTGCGCGCTCGCTCCTGTTCGAGGTCG…
>GeMoMaG002394.1
ATCTTTTCCAATCTATGTCCTTTGCAGAGTGTTCTTAAACATTCCTTACGTCAGTTGGAAAAGATTAAACACTTTGTACTGGCCGCTGGTAGTGTGTTGGGACTTGTCAGTCTACATCGTGCAAGGGGACTCATGTTCCTCTTTCGAATCTCCCCGGCTACAGAGAGGTTGTTCAGCACAGCAGGCAACATCCTCCACCCCAAGAGGTCCTCCTTGACAGCCAACAACTTCGAACAGCTAGTACTGCTCAAAGGGAACAGCAGGATGTTCAAGGCCACCCTGAAGAAGGGCATCAAGAAAGGTCCCTAA
>GeMoMaG004344.1
AACTCAAACCTCTCCACATCCCTCTACCATCTACAAGAATTGAATTCGTGGAAGAATACAAGTCCAACCCCACGAAACGACAATATTTGTCTTTCTGGAAAAAAATGGGTTGCATTCGTGAAAAGTCATCAGCCCTATTCCATTTCTATGGACTTCAGTATTCCTTTCTTTATCTCATTGCATGATCAAGGTCTGACCTCGACAACTATTGCCTCATGTAAGACCGCCTTCAACAAGATCCTGTCCGGCCAGGGCCTAGGCCTCTTCGACACCAAGGACACCGAAGTCATCAAGGAGTACCCGCAGGTGATGACCCCTGTCGCCAACTGCCTCGACAGGATGCACCCTGACAACATAGCCTACATGGGAAACCTTCTCCCGGACCTCATGCTCCTAAGG…
>GeMoMaG007653.1
ATGATCAAGTTGTTCATCTGGCACAACACCGCTCTCCCCAGCTCCCCGGCTACAGAGAGGTTGTTCAGCACAGCAGGCAACATCCTCCACCCCAAGAGGTCCTCCTTGACAGCCAACAACTTCGAACAGCTAGTACTGCTCAAAGGGAACAGCAGGATGTTCAAGGCCACCCTGAAGAAGGGCATCAAGAAAGGTCCCTAA
>GeMoMaG007938.1
ATGAACTGCCTCGTGGAGCTTGTCCTGGCGAAGCAGGAGGCCAGGACCGCCTTCAACAAGATCCTGTCCGGCCAGGGCCTAGGCCTCTTCGACACCAAGGACACCGAAGTCATCAAGGAGTACCCGCAGGTGATGACCCCTGTCGCCAACTGCCTCGACAGGATGCACCCTGACAACATAGCCTACATGGGAAACCTTCTCCCGGACCTCATGCTCCTAAGGCAGTGCCTGGAGACCATCAAGAACCGCAACCTGAAACTGAGGTACGTGGGGAACCTGTTGTTCATCTGGCACAACACCGCTCTCCCCAGCTCCCCGGCTACAGAGAGGTTGTTCAGCACAGCAGGCAACATCCTCCACCCCAAGAGGTCCTCCTTGACAGCCAACAACTTCGAACAG…
>GeMoMaG010757.1
ATGACATTCTCACCCTCGCGGCCCAAAGTAAGTTCGGAGTTGNNNNNNNCAAAGGAGAGAATTGAATTCGTGGAAGAATACAAGTCCAACCCCACGAAACGACAATATTTTCATCAGCCCTATTCCATTTCTATGGACTTCAGTATTCCTTTCTTTATCTCATTGCATGATCAAGGTCTGACCTCGACAACTATTGCCTCATGTAACGAGTTGTTCAATAAGATCCCAAAGGCTTGTACTAAACTAAAACCTAATGCTCCTCCCAAGGCTATTTCTTGGTCATTGGATAAAGTCCTCCACTTTGCCTTCTCGATAGATAACGCCTCTACTTCTCTGAAGGATCTTACTCAAAAGTCTATCTTTTTGCTTGTTATGGCTTCTGGTGCTAGAGCCAGCAAG…
>GeMoMaG023356.1
GACAATATTTGTCTTTCTGGAAAAAAATGGGTTGCATTCGTGAAAAGTCATCAGCCCTATTCCATTTCTATGGACTTCAGTATTCCTTTCTTTATCTCATTGCATGATCAAGGTCTGACCTCGACAACTATTGCCTCATCTAGGGTCAAAACTAACCTATTTCATCAGAAGGTCATCAAGGAGTACCCGCAGGTGATGACCCCTTTGTTCATCTGGCACAACACCGCTCTCCCCAGCTCCCCGGCTACAGAGAGGTTGTTCAGCACAGCAGGCAACATCCTCCACCCCAAGAGGTCCTCCTTGACAGCCAACAACTTCGAACAGCTAGTACTGCTCAAAGGGAACAGCAGGATGTTCAAGGCCACCCTGAAGAAGGGCATCAAGAAAGGTCCCTAA
>GeMoMaG026409.1
CAGGGTGGCCTTGAACATCCTGCTGTTCCCTTTGAGCATATTATGGGCACATTTTTAGGTAGTCAATTTTTTTATCAGAGACAAAAAGTCAAGATTTCTATATATTTTTCATCTTACCTGTTGTTAAAGCCATGGCGATGGTCGTCTTGCTCCAGTAGGTACTCCACCAGACAAATATTGTCGTTTCGTGGGGTTGGACTTGTATTCTTCCACGAATTCAATTCTCTCCTTTGNNNNNNNCAACTCCGAACTTACTTTGGGCCGCGAGGGTGA
>GeMoMaG030425.1
TTTCATCCTGAAGAACAGGTCGACAGTCTGGACAGGGAAGATCAAGGCGGCCACAGGAGGCAGAAGGCTGAAGACACCTGTGGCAACCAGATCAAGTTGTTCATCTGGCACAACACCGCTCTCCCCAGCTCCCCGGCTACAGAGAGGTTGTTCAGCACAGCAGGCAACATCCTCCACCCCAAGAGGTCCTCCTTGACAGCCAACAACTTCGAACAGCTAGTACTGCTCAAAGGGAACAGCAGGATGTTCAAGGCCACCCTGAAGAAGGGCATCAAGAAAGGTCCCTAA
>GeMoMaG035806.1
ATGAACTGCCTCGTGGAGCTTGTCCTGGCGAAGCAGGAGGCCAGGACCGCCTTCAACAAGATCCTGTCCGGCCAGGGCCTAGGCCTCTTCGACACCAAGGACACCGAAGTCATCAAGGAGTACCCGCAGGTGATGACCCCTGTCGCCAACTGCCTCGACAGGATGCACCCTGACAACATAGCCTACATGGGAAACCTTCTCCCGGACCTCATGCTCCTAAGGCAGTGCCTGGAGACCATCAAGAACCGCAACCTGAAACTGAGGTACGTGGGGAACCTGTTGTTCATCTGGCACAACACCGCTCTCCCCAGCTCCCCGGCTACAGAGAGGTTGTTCAGCACAGCAGGCAACATCCTCCACCCCAAGAGGTCCTCCTTGACAGCCAACAACTTCGAACAG…
>GeMoMaG040484.1
ATGATGGCCACAGGAACCAACCCGGCCCACACCCTGCACGCCATCAACTATATCAACAAGACGGCTTACACCACCATCAAGAACAGGGTGATGTTGTTCATCTGGCACAACACCGCTCTCCCCAGCTCCCCGGCTACAGAGAGGTTGTTCAGCACAGCAGGCAACATCCTCCACCCCAAGAGGTCCTCCTTGACAGCCAACAACTTCGAACAGCTAGTACTGCTCAAAGGGAACAGCAGGATGTTCAAGGCCACCCTGAAGAAGGGCATCAAGAAAGGTCCCTAA
>GeMoMaG040787.1
TTCCTTAAATCTTTTCCAATCTATGTCCTTTGCAGAGTGTTCTTAAACATTCCTTACGTCAGTTGGAAAAGATTAAACACTTTGTACTGGCCGCTGGTAGTGTGGGCTACTATTTCACAACTCTGTTACATAATTTTGGGGTTGGAAAACTATGGTTTTTTGTATATATCTACAGTATATAATGTTGCAATTGATTACTGTTACATTTATGCATCTTTGGAAACAATAAAAGGTTGCTTGTTTCTCTTTGCATTTCCTTTCATTGGACCTAGTGTACAAAATAACAGTAGTGTACCTCAAATTTTATCCTTTTTTTGGGGGGGGACTTCGTTGTTCATCTGGCACAACACCGCTCTCCCCAGCTCCCCGGCTACAGAGAGGTTGTTCAGCACAGCAGGC…
>GeMoMaG042360.1
ATGCTCCTCCCAAGGCTATTTCTTGGTCATTGGATAAAGTCCTCCACTTTGACCGCCTTCAACAAGATCCTGTCCGGCCAGGGCCTAGGCCTCTTCGACACCAAGGACACCGAAGTCATCAAGGAGTACCCGCAGGTGATGACCCCTGTCGCCAACTGCCTCGACAGGATGCACCCTGACAACATAGCCTACATGGGAAACCTTCTCCCGGACCTCATGCTCCTAAGGCAGTGCCTGGAGACCATCAAGAACCGCAACCTGAAACTGAGGTACATCAAGTTGTTCATCTGGCACAACACCGCTCTCCCCAGCTCCCCGGCTACAGAGAGGTTGTTCAGCACAGCAGGCAACATCCTCCACCCCAAGAGGTCCTCCTTGACAGCCAACAACTTCGAACAG…
>GeMoMaG044513.1
TCTCTGAAGGATCTTACTCAAAAGTCTATCTTTTTGCTTTTGTTCATCTGGCACAACACCGCTCTCCCCAGCTCCCCGGCTACAGAGAGGTTGTTCAGCACAGCAGGCAACATCCTCCACCCCAAGAGGTCCTCCTTGACAGCCAACAACTTCGAACAGCTAGTACTGCTCAAAGGGAACAGCAGGATGTTCAAGGCCACCCTGAAGAAGGGCATCAAGAAAGGTCCCTAA
>GeMoMaG045771.1
ATGGCTTCTGGTGCTAGAGCCAGCAAGACTGTGGCCAACTTTTTAAAAAAAGAGACAGGATCTAATCTTTTCCTGAAACAGCTAGGGTCAAAACTAACCTATTTCATCAGAAGGGCTGACCCTGATAGTATACCATCAGGTCATAACCCTGGAAAATTTGCCTCTTCCTTAAATCTTTTCCAATCTATGTCCTTTGCAGACTCCCCGGCTACAGAGAGGTTGTTCAGCACAGCAGGCAACATCCTCCACCCCAAGAGGTCCTCCTTGACAGCCAACAACTTCGAACAGCTAGTCTTTATAAGCTTTGTAAAACATTATAAAATGGTTGCAAAAGGCTCAAAAATACTAACATAA
>GeMoMaG046355.1
TCTAATATTGTAAAGAGTCATAGGTCGACAGTCTGGACAGGGAAGATCAAGGCGGCCACAGGAGGCAGAAGGCTGAAGACACCTGTGGCAACCAGGTGGAACAGCTACTACGACTCCATGAACTGCCTCGTGGAGCTTGTCCTGGCGAAGCAGGAGGCCAGGACCGCCTTCAACAAGATCCTGTCCGGCCAGGGCCTAGGCCTCTTCGACACCAAGGACACCGAAGTCATCAAGGAGTACCCGCAGGTGATGACCCCTGTCGCCAACTGCCTCGACAGGATGCACCCTGACAACATAGCCTACATGGGAAACCTTCTCCCGGACCTCATGCTCCTAAGGCAGTGCCTGGAGACCATCAAGAACCGCAACCTGAAACTGAGGTACGTGGGGAACCTGCCA…
>GeMoMaG053812.1
TTCTCACCCTCGCGGCCCAAAGTAAGTTCGGAGTTGNCAGAATGTTCTACAGAACACTTTCGGAGTTGNNNNNNNCAAAGGAGAGAATTGAATTCGTGGAAGAATACAAGTCCAACCCCACGAAACGACAATATTTGTCTTTCTGGAAAAAAATGGGTTGCATTCGTGAAAAACCTACTGCTTGTTTTTTATATTGAACTCAATAGCGAGTTGTTCAATAAGATCCCAAAGGCTTGTACTAAACTAAAACCTAATGCTCCTCCCAAGGCTATTTCTTGGTCATTGGATAAAGTCCTCCACTTTGCCTTCTCGATAGATAACGCCTCTACTTCTCTGAAGGATCTTACTCAAAAGTCTATCTTTTTGCTTCCCTTTCAAGGGATGATAGCCACATTGAAT…
>GeMoMaG054080.1
TGGCCCAAGAGCATTTGGCCTCCTCTTGTTCTGGAACTCAAACCTCTCCACATCCCTCTACCATCTACAGATAACGAAACCCCTTTAGCTCATGACATTCTCACCCTCGCGGCCCAAAGTAAGTTCGGAGATAACGAAACCCCTTTAGCTCATGACATTCTCACCCTCGCGGCCCAAAGTAAGGCTACTATTTCACAACTCTGTTACATAATTTTGGGGTTGGAAAACTATGGTTTTTTGTATATATCTACAGTATATAATGTTGCAATTGATTACTGTTACATTTATGCATCTTTGGAAACAATAAAAGTCTGGACAGGGAAGATCAAGGCGGCCACAGGAGGCAGAAGGCTGAAGACACCTGTGGCAACCAGGTGGAACAGCTACTACGACTCCATG…
>GeMoMaG057305.1
AATGTTCTACAGAACACTGTCTTCGATCTTACTCAAAAGTCTATCTTTTTGCTTGTTATGGCTTCTGGTGCTAGAGCCAGCAAGACTGTAGCCCTTTCAAGGGATGATAGCCACATTGAATTCTCGGAATCGGGGGAGGTAAATCCCTNNNNNNNNACCCCAATCCTGCATTCTTTACGAAAAACGAACTTCCCACAAAATGCTGGGGGCTCTAGATTGTCCCACTTTAGGAGCCCCCTTCTCTGGTCAAAACTAACCTATTTCATCAGAAGGGCTGACCCTGATAGTATACCATCAGTATATAATGTTGCAATTGATTACTGTTACATTTATGCATCTTTGGAAACAATAAAAGGTTGCTTGTTTCTCTTTGCATTTCCTTTCATTGGACCTAGTGTA…
>GeMoMaG064034.1
TCCCAAGTGGCCCAAGAGCATTTGGCCTCCTCTTGTTCTGGAACTCAAACCTCTCCACATCCCTCTACCATCTACAGTGCTGTCCATTTTCTACAGAACACTAGAATTGAATTCGTGGAAGAATACAAGTCCAACCCCACGAAACGACAATATTTGTCTTTCTGGAAAAAAATGGGTTGCATTCTATTCCTTTCTTTATCTCATTGCATGATCAAGTTGTTCATCTGGCACAACACCGCTCTCCCCAGCTCCCCGGCTACAGAGAGGTTGTTCAGCACAGCAGGCAACATCCTCCACCCCAAGAGGTCCTCCTTGACAGCCAACAACTTCGAACAGCTAGTACTGCTCAAAGGGAACAGCAGGATGTTCAAGGCCACCCTGAAGAAGGGCATCAAGAAA…
>GeMoMaG033536.1
TTTACGTTAACATTACTGGATTTGCTAAAAATTCAAAATCAGTCATGTAAACTTCTTAGCTGCATTCAATGGAGTTTCTTGGGTATAGTGGTACTTTGTGCTGTATTGGAAATATCTCACATTAAGAAAACCATCTACACTAAATATTTTACTTCTGAACATTTGGATATCACATATCCAGCTTGGACATTTTGGGAAGGTGGTCCTGCAATAACTTTGTACCCGATGGGTCTAGGAAGGTGGGACATCCTGCGTAAGGAGCTTATGGCTGCATCAGAGAAGTGGCCTTGGAGCACTAAGAAACAGCAAGGATTTTTCAGTCCACCGCAGAGGAGCCTCGAGACCAATCATCCATCACTGCCTCTGCACTGGTCCTGGACCTTTCTGCAGATCGTTCGC…
>GeMoMaG023482.1
ACAACTTGCCTTTTCCCAGTCAGAATTGAGACCTTCCTCTCGGAACATGGTTCAAGTTCTCCGAACATAGGCTTGGAGGTCGACAATAACGACGAGCTATTGGAAGACCTTAGTACCGAGATTACTACAGAGGAGTTGGAACACCTTCAAAATGAACAGCATAAGACTCTGGCTGAGGATATGTCTTCTGGGGAGGAGGAAGGGAAGGAGGATATCCCAGGTTCAATTATTAAAGAAAAATGTGCTAAGTGGGGGGAGGGAAGGTTCAAGCTTTTGTTGAAAAAATCCATCCTGATACCGTAG
>GeMoMaG060503.1
AACGGCCAAACAGCACGGTTGGAGAACGTTTTCATCAGAGGTTCCAAAATCAGATTCTTGATTCTACCTGACATGTTAAAGAATGCGCCAATGTTCAAAAACATGACGGGTAAAAAGGGTGGAGCAGCAGGTAGTGGGAAGTCTGCTATATTACGAGCGCAAGAGACTCAACCGAGTTCGGCTGGTACTGCTAGGGGTGCCACAGCCCACCCTCCCCCATTATCCACCACAGATGAAGCTTCATAA
>GeMoMaG032972.1
CCAAGCAAAAACACTGCATTTGAACGTTACCGTTTCTATATTCGGCCACAAATGGATGGAGAATCTTTTGATCAGTATGTAATGGCTCTGCGTCATATAACGTTGGGTTGTGATTTTGCGAATATAACACAAGAAGAAATATTAAGAGACAGGATTATGTTTGGCATTTCGGATGATAAGGTCAGAGATTGTCTTCTTCGGGAAAGGAATCTAACTTTGGAGAAAACCTTAGAGATTTGTCNNNNNNNNNNCGAGGTATCTATAGCACAGCAAGAGGAGATCAACAGAGTATTAGAAAGCAAGGTTATTACTGTGTCTGCAAAGCTGAAGGATCCAGTTGGAAGAACTAAGCCAGTGACGGATGTTCATCGCAAGTTGGAAAAAATGGACTGGATTACT…
>GeMoMaG040885.1
AGTTTCAATGTGGATGATAGGAATGCAGCAGAAAGGTGGAGGGAATGGCGAGAAAGGTGGAAGTGCTATGCTGTCGCAACAGAGTTAATTATTGGGCCTGAGGCTCATAAAGTTTTCATCACATTTCAACTTTCTGATGAAGATCGGAAAGATCAGAATGCAGTGCTAGCAGCATTTGAAAAATATTTTCACCCAAGCAAAAACACTGCATTTGAACGTTACCGTTTCTATATTCGGCCACAAATGGATGGAGAATCTTTTGATCAGTATGTAATGGCTCTGCGTCATATAACGTTGGGTTGTGATTTTGCGAATATAACACAAGAAGAAATATTAAGAGACAGGATTATGTTTGGCATTTCGGATGATAAGTTTAAATGTCCACCATTAGTGGTGCAA…
>GeMoMaG048507.1
GACGTGCAAGGTGTTGTCACATATGGGATTAATCTGGTCATTATCCTTTATTTCCAGAATATTAAGTGCCACACATGCTTGATAACCCAAAAT
>GeMoMaG029734.1
ATGATATCTTACCCTAGTTCATTAATAATTACTACTTGGAGTGTTCAAGGGAATTGTTTCTGTGAGGTCAAGATCCCGGTTCTTTCTGTTGATGGTGTAGCATATCATATGATTCTCTTAAATCTTGATGGGGTGAAGGAAGTTCCAACTAAACTTGACTTGCATCATGTTTCATTTGGCAGATTTTTCTTAATTTCTGCCATTCTTTGGCCCCTGCCTGATCATTTAGCAACTAGAGTAACATTTAACCTAGACAGATCTAGTGAATCTCTAATTGTGAGAAAATTAACAATTAAATGGTTTGAAGACATTCCCCCACATCTCACGTGCTCAGTGTGCTTAGACCTGCTTTACAGTCCCTTTGTTGCCCAACCATGCTGTCATGTATTCTGTGAACCT…
>GeMoMaG057428.1
ATGTTTAAAGTTAACACTGACCATTTACTTATCGTAACGCTTCCGTTAAGCATTGCCTGCGGGTTCAGTTTGACCCACATTTACATCATACATAACTTTAACTCAATTTTAATCAAAGCTAACAGCGTTTTGGTAACTTTAAACGGATGA
>GeMoMaG036754.1
ATGGAATTGGTGAAAGGTTTTTGCAAGTGGTTTTGCNGATTAGATAGGGTTAGGAACGAAGTGGTGAGGGTGAGAATGGGTGTAAGAAATGAGTTAGCAGCTAGAGTGGATATGAATGTGTTGAGGTGGTTTTGTNCATTTCCGGTAGGCCCTGCTGCTTCCTCCGGTCGCCTTGGATGA
>GeMoMaG009105.1
ATGAGGAATACCTCTTTCAAATGCTCCCCGAACGAGGTGTCTTCCTATAGGAAAGTGCTAGCCCTAATTTGCCACCACCATAGGCTGGACGAACCACATTTGTCATCGGAGCAGGCATGGCTGTCAGGTCTGGGCAGGATGATGCTGCTCTTCATGGACGCATCGAAAGAGACAGCAGAGGGAAAGTGGTCACTAGAGGAAAAGACCCTTCATATCAACCTACTCGAGCTCATGGTAGTACAAAAGCCCCTAGCGACGTTCGCCCATCATCTTCGGGGAAACTCGGTAGCCCTCATGTGCGACAACGCCACAGTAGTGGCATACATAAAGAAGCAAGGAGGCCTGAGGTCAAGAGAACTGTGCGCCCTCACAGCTCAAATCCTGAAATGGACCAAAGAG…
>GeMoMaG030739.1
CACCACCGCTCGCCAACGCGCCGTCGCTTGCCAACGCGCCGTCGCTCGTCAACGCGCCGTCGCTTGCCAACGCGCCATCGCTTGCCGACGCACCATCGCTTGCCAACACGCCTTCACTCGCCTACGGGGCTTCGCTCGCCAAGACGCGCCATCGCTCGTCAACGCACCATCGCTCGCCTACGCGCCATCGGTCTCCCGACCGCCTGCGCTCGCCCGCGCGACCGCACGCCCTCGTGCCCGCGCACATGCGCTCCAATGTTCGCCCGCGCGCAAATCAACGGTGTTCCATAG
>GeMoMaG032568.1
TCGTCATTTCGGAGAAATTGGGCTCAGTTCCCCTCGAGGAGGTGGAATTCTGGCCCAGCAAGGAGTCGTACCCGGACTGCTATGTCCCTCTTAGGAAGAAGCCAGCCTCAAAGGAAGAGACGGAGCCAAAGGAGGTCATAG
>GeMoMaG026932.1
TTACTACGACATCCACTTGCTATCTTGTCCTGCATTCATCCTTGCCTCATCAAAATCTTTCTTACGCTTATACCTAACACTCCCTTTCATACGTTGCACCTGCTCAATTATTATCTTTTTCACACTTTCATAATCAACATCCCCTACACTCATTATTACACCATACACCCCGGTTTTAGACGATCAATGGAGACCCAG
>GeMoMaG063668.1
GCATGTATGCACACATGCGCATGTATGCACACATGCGCATGTATGCACACATGCGCATGTATGCACACATGCGCATGTATGCACACATGCGCGCGC
>GeMoMaG064050.1
ACGTGCACAGGCTCCAACTGCGCGCCCGCGCGCAAGGGATATTTCTCCTGCGCGCACGCGCCCCATGACATCTTCTGGGGCGCGCGAACTCTCGCCCGCACGCCCACTGGTCTAACATCCTTATCCTGCGCGCGTGAACATTCGCCCCCGCGCACGCACAATCAGCCTCTTGCGCACTCTCCTTTGATCACACAGTCTCCCGCACGTGCTCCTACGCGCCATCACTCGCCTGCGAGCCCTCGCAATCTCCCGCGCGCACGCACGCACTTCAGCAGTCTCCCGCGCGCGACCCCGGGTATTCCCCATTGCTCGAGTGCCAACACGCTCCCCCGCGCGAACGCCAATGCCCTCCTGCGCGCGAGGCTGCAGGACAACGCACGGCAAGGTCGCCATCGCCGC…
>GeMoMaG023638.1
TCACTTTTTAGCTTTCCACTATCACTCTGTTCCTGCTTCCTCCTGTTTTTCTGTCCAACGCTTAAGATTTTCTTCATATTGTATGATTACATTCGAACTGGTACTTACCAGCGTGCAATATTGTCAAACATGAGTGACTTCAGGGATAAAGTTGTTCTTGATGTTGGGGCAGGATCCGGTATTCTTTCTTTCTTCGCTGCGCAGGCTGGAGCGCGGAAAGTGTATGCTGTCGAAGCTTCCTCAATGGCTCAACATTGTGAGCTTCTAGTTAGAGCAAATAACCTCCAGGACACTATAAAAGTCATGGCTGGTAAAATAGAAGAAATCGAAATTCCTGACATGGTGGATATGATTATCTCTGAGCCTATGGGTTATATGCTTTACAATGAAAGAATGTTA…
>GeMoMaG046450.1
ATGGACAGCGAGGNNNNNNNNNAAGACTGTATCCAATTGACAAAAGACCTCATTGGACTCTGTGCTGATGGAGGATTCCGACTGAACCAGTGGACATCTAGCAACAAGTGCATTCTCACTGCCATTAAGGACGAGCTGCCTACGGAGCGCGCTTTGGGTATCCACTGGGACATGAGCAGCGATGAGTTCACCTTCAAGATCAACCTGAAGGAGAAGCCTAGGACGCGAAGAGGAGTTCTCTCTGTAGTGGCTTCCTTGTAG
>GeMoMaG009827.1
TTGTTACCTACCATATTTGGATATGTTGTGACAGGGTCCTGTAATGCCCCTCCAGAAGTAATTGAAGCTACTCATAAATTTGATAGTGATATAAAGAATGATTTGGATATTTTGTGGAATTTAGATAAAGTGGGTATTGACTGNNNNNNNNNNNNNNNNAAACATGATCGAAATGTTCTAGAAGACTTTGAAAGTACCATTGTATATTCTGAAAGGGAGAAGCAATATGTTGTGACCTTACCATGGAAGTCTAATAAGTCAAGGCTTCCATCCAATTTTGGCATGGCGTTGGGCCGGGATGAAACCTACCTGAACCACTATCAAACAATCCTGAAGGATCAGGAGGATAGGGGGTTCATTGAAAGGGTAGATAAAAACAATAAAGTTCAAAATTGTTAT…
>GeMoMaG042851.1
ATGATAATAATAACAAGAAAGGAATTAGAGTGGTTTGCAGCAGGCTGTAAGCTTCACTATTTTCCCTGCATTGGACGTACAAACATCAGAAATCATTTCCCAAGACCGAGTGAAAGAAAACGCATCAAACGTCACGGCTGGAGAGCCCGAATGTCTACTCCTGGAGGCCGGCGTGTCTTAATGAAGCGTATTTTGAAAGGAAGACATGTTTACAGCCACTGA
>GeMoMaG047246.1
ATGGTCCAGTTGGTTTGCAGCTGCTTGAATATCCGCTTGCATGTGCGAGAGACAACTGAAGCCTTGGTTCCTGGCGTGCCTAATCTTAAGCCTGAAGAAAGTCGACATCCCTTTTTCTCTAAGGGTGCTTGTGTTGCCACCTTGAATTTAGGAGGCATAACAAAAGGACAAAATTTTTTAGTTCGAAGCTCCCCTGTTGGTGAATGGACAGTCCATGAGTGCCTCAACTGTCATCTCTTGACACATGCCAATCATTCTATAAATGGAACAGTTGCCATTCATCTTTGGGTCACACCCAACATGACTACCAAGTGTTGTCAAAATGTTACAGATTCATCTTTGGGTCACACCCAACATTCATCTTTGGGTCACACCCAACATGACTACCAAGTGTTGTCA…
>GeMoMaG036246.1
ATGCTGGCGCTGAGCAAGAAACACCCGTCCTTTCTTGCTCCTCCCACCATGGTCTTTCCCTTCGCGGAAAAGGCCCTGAATTCCATGTTAAAGGAATGTAGGCCTCTCTCCCTCGCCCTACCTCCTGATGATAAAAGCTGGAAGGACATCCAGCTTACCTTCACATGGGGCATGCCCCGAAAGAGGAAATCTTCTCAAGATGAGGGTCCACAGACTAAGAAGAAGCTCCGGCAAGGACTCCTCTCGTCGTCCATCCAGAGGGAGAGG
>GeMoMaG022627.1
GGACACCTCAAAGGAAGGGGGGGGGGGCACGTTCTGATCGGAAAAGTGCCTCCATATAAATCTGCTAGAGATGAAGGCCGTCTTCCTGGCCCTTCAACAGTTCCAGCAAGGACCTANNNNNNNNNNNNNNNNNNNNNNNNNNNNNNNNNNNNNNNNNNNNNNNNNNNNNNNNNNNNNNNNNNNNNNNNNNNNNNNAAGCAGCTATCCCATCTCTCAGTAGAGATACTGAGATAG
>GeMoMaG061851.1
GTCACGAACACCACATTCCGAGTGGTCTTTGGATCCTCAAGTAGCCTACAAGTCCTGCCTCGCAACGGTGGGACACCATCGATGTGTTGCCTTCGTAGCTTACTCCTCTTCCCCCCGGGGGTCTATCCAGCACCTCCTCAAAGAGAGAGGATTTTCGCAACAAGTGGCGAAAAGGAGGCCTGGACACCTGCGCAAGTCTTCCGCAAGTANNNNNNNNNNNNNNNNNNNNNNNNNNNNNNNNNNNNNNNGGAGAGGGCATCCCTCCACACGTTCCCGCTTCCAGCATAG
>GeMoMaG057546.1
GCATGCCCGGGTGCAATCTACTTTCGAAGGCCTAGAGAGTGTGTCACGAGAGGATGGGCAGGTGCCAACATTNNNNNNNNNNNNNNNNNNNNNNNNNNNNNNNNNNNNNNNNNNNNNNNNNNNNNNNNNNNNNNNNNNNNNGGGCGCCCTTTCTTTTTTTGGTTAGGGATAAAGAAAGACATTGTTAAGTTTATTAATAAGTGCCATGTGTGTAACACTATGCGGAACCACAACCATGTGATCCCGAAGTCCAAAACATGGTTAGTAATGCCTGTTAAGTTGAATAGAGTGCATATGGACGTCCTGGGTCCATTCACCCCCGATCATAAAAATAGATCATTTCACTATCGCCTCTCATCGTTCATCAGCAAATGGGCTCTGGAAATGCTGCCATGGGCG…
>GeMoMaG052848.1
ATGGACGTATTTGTGTATGGATCCTTCACAGTACTAGCCCTTGTGGCTCTTGTACTTCATTTCTTTGCTATGAAGACTAAATCACAGATAACATCTGCTAACAATCCTCACTTCAAGAAATTTCAATGTTCCTTTTTCCTAGTATATTTTATGGCTCTATTTTCTGATTGGTTGCAAGGACCTTATGTGTACAAGCTTTATGAACATTATGGATATGCCAGTAATCAAATTGCTCTTTTATATGTTGTAGGCTTTGCCAGTAGTGTTATCTTTGGAACAACAACTGGTCCTTTGGCAGATAGGTTTGGTAGGAAGAAGATGGCACTCTCATTTTGTATTTTGTATTCCTTTTGCTGTCTTACAAAACTTAGTGCCAGCTTTTTCTGGCTATTTTTAGGG…
>GeMoMaG061356.1
ATGGCGGTGGGGCAGATCCTACAGGCAGGCACTTGGTCGCACCAGTCANNNNNNNNNNNNNNGTTCAAGAAAATCCTTGGACGGGTTCTCCATTGGGACAGTCATGGCCGCCCTCCAGGCTGTGTAGCGGTAAGGCCAGAGGCTGTCGCCAACGATGAACAC
>GeMoMaG063072.1
AGGGAAGGGGACTTCATGATGTCCATAGACCTCAAGGACGCATATTTCCAAATTCCAGTTCACCCCTCCAGCAGAAAGTACCTTCGGTTCGTCAATCTGCTCCGGGGAAACACCGTGGCACTGATGTGCGACAACGCCACGGTGGTGGCTTACATAAAGAAGCAGGGAGGACCGAAATCGAGGGAGTTGTGCGATCTCACGTTGGAACTTCTGGAGTGGGCCGAGTCAGCAGATCACCATCGCAGTAAGGTTTATTCCAAGAAAGAAGAACGTCCTGGCCGACGGCCTCAGCAGGATGGGACAAGTGGTAGGAACCGAGTGGTCCCTGCACCCAGAGTTAGCCAAGCTCATCATCCAGAAATGGGGCTCGCCAGTGATGGATCACTTCGCAACAAGACT…
>GeMoMaG061470.1
ATGGCGAAAGCGGACGTTCTCGTCTCTCGGAGTTGCTACGAGGAGTCTTCAGAGTCCTCGGAGGTAGGCTCATCGTTGTCGTCGGAGGAGGAGGCGCGGAGAAGACACCGTCGGAGGAGGGACAGATCCAGGAGACGGCGCTCCCCCTCGAGGTCCTGCTCTAGGTCACGGCATGGGAGGAAGCGGTCAAGGTCCCCGAGGAAGAAACCCAGGAGGAGTACTTCGCCGAAGGAGCAATGGGTCCTCGTTTCCCGCAGTAAGCTCGCGGACTTTACTACTCTCCCGAGCGCTGCGGGTTGGCTTCCCGGACACAGTCCTCCTAGAAGGGCCTCCACCAGCCATAGAATTGACCCTCACAAAGACCCAAGGAGCTCTTCCGACAGGCATAAGACCTCGAAA…
>GeMoMaG045773.1
ATGTCTAGTAGAGGAAGTAAACATCGAAAGATCCTGAGCTTCCTGCTTTTGCAAATATGTTTGTGGGCTGATGTTACTTCTGTATCCCCTGCAATACCTTCTAAGCCTCATATCGTCTTTATTCTGGCTGATGATTTAGGATGGCATGATGTGTCGTGGCATAACCGAAAGGCTTTGACACCCAATTTGGAAGAACTGGCCAATGAGGGCATCATCTTGGATCAGTCCTACGTTCAACCTCTATGCACTCCTACACGTTCGGCTCTTCTTACAGGGAGGTATCCTTTCACGATTGGCAGACAGATCCTTCTCTCTGGTTACGGTTCATTTTCCTTTTTTGGCCACTTTCCTCTTTTTAAGGGTAGAAGAGACTCTTTACCTATGCCAAGAAGCTCTTCT…
>GeMoMaG004068.1
GGTACACATACCCTTCATAGCGTACTATGGTGGTGGTTGCCGGCGGCGGTCCTGCTGGCGGGGGATTCCCCCCCCCCTCTTTGA
>GeMoMaG061766.1
TCCTGTCCCAGACCCAGGAGCAGCTTTCGAGGACGCCTTCCAGCATCCCTTGGACAACCTCGACGTGTACGCCTTCCCTCCCTTCGGAATGCTCAGACAGGTTCTCAACAGGGTGAAGAGAGCGAGCAACCTGTGGATGACTTTGGAAGCGCCCTGGTAGCCAGAGAGAGAGTGGTTTGCAGACCTAAAGGAACTGGCGCGCCTTCCACCTTGGCTCCTTCCGGACAGGTCAGACCTGCTCTGGTAACCACACTTTCAAAGGTTCCATGA
>GeMoMaG007305.1
ATGCATCACTCCGTGGAAGAACTCACCGGGGAAGTCCCTCTAGAGAGACTCTCCAACCGGCACATGTCCTACTCAGCTACTGAGATCCTAAGCCAGGAGAAGGTCGCTAAGTGTGCCATGCAGGCAANNNNNNNNNNNNNNNNNCTCTGGCTGGGGTCTCTGGGCATCCCAGTGCGGTCTGAGGACCTCTCCAAAGAAATTATCAGGAAGGCACTGGAGACTTTCTTACTCTCAGGCACACGGATCATTGAGTTTCTGGCCCACCAGGTCTCGAGCTTGTGGGCCAATACGATTCTCAAACGCCGGGACGCTGTGGCTGAGAGGTTCCACCAGAAGGTTCCCAGTTCAGAGGGTAGCAGGCTCAGAGACACTTCCGTGTTTGGTAAGAGTTTCTCTCTT…
>GeMoMaG025735.1
ATGCAGGCAANNNNNNNNNNNNNNNNNCTCTGGCTGGGGTCTCTGGGCATCCCAGTGCGGTCTGAGGACCTCTCCAAAGAAATTATCAGGAAGGCACTGGAGACTTTCTTACTCTCAGGCACACGGATCATTGAGTTTCTGGCCCACCAGGTCTCGAGCTTGTGGGCCAATACGATTCTCAAACGCCGGGACGCTGTGGCTGAGAGGTTCCACCAGAAGGTTCCCAGTTCAGAGGGTAGCAGGCTCAGAGACACTTCCGTGTTTGGTAAGAGTTTGTTCGAGCCTAAGGACGTGGATCTTACTGCTGGGAGGTGGAGGAAGTCCAACCAGGATTCCCTCATCCATAGGGCCCTGACATCGAGGCCCTACAAACCTCCAGCGGCTCAACAGACCCGTCCA…
>GeMoMaG027179.1
ATGGGATCGGCAAGAGGGCAAGCCCTTAGGACAGAAGTCCAGACCATGTTGAAGAAGGACGCTCTCCAGGAGGTTGTAGACGGGTCCCCAGGCTTCTACAGTCGACTCTTTCTTATGAGAAAGGCGTCTGGAGCCTGGAGACCAGTCATCGACCTCTCAACCCTGAACGGGTTTGTCAAGCAGACTCCGTTCAGTATGGAGACGGCGGACACGGTCAGACTCGCAGTGAGACCACAAGACTTCATGTGTACACTGGACCTGAAGGACGCGTATTTCCAGAACCCAGTCCATTCGTCTTCAAGGAAGTACCTAAGATTTTGCCTAGACAACAAGATCTACCAGTTCAACGTGCTGTGTTTTGGTCTCAACACAGCCCCTCAGGTGTTCACCAGAGTGTTC…
>GeMoMaG019854.1
ATGGTCCAAGACCGTGTCCTTGCCCTCTCGAGGAGGAATCTCTGGGTCGGGAAACCCTGCACCGAACCAGGGCTGTTGGCTGACAGATGCGCTGTCAGACANNNNNNNNNNNNNNNNNCTGAAGGATCCCTGGGAGCAGTATTCATCATTGGTGGGTTCGCCTGTGATGGCTTTGGGATCCTGGACCCCTTTAGATGCTTCCCTTCTCCCACAATGCGGGGTGGGAGAATACCGGGGCTCGCGCGCAGGAGACTGCTGGCACGTGGGAGACTGCGGGTGCGCGGGAGACTGCGGGCGCGCGGGAGACTGCGGGCGCGTGGGAGACTGCGGGCGCGCGGAAGACTGTGGGCGCGCGGGAGACTGCGGGCGCGTGGGAGACTGCGGGCGCGCGGGAGACTG…
>GeMoMaG024233.1
AAGTCCAAGTCTTCTATTTCAAGTCCCTCTAAGTCCAAGTCTTCTATTTCAAGTCCCTCTAAGTCCAAATCTTCTATTTCACTTCCCTCTAAGTCCAAGTCTTCTATTTCAAGTCCCTCTAAGTCCAAGTCTTCTATTTCAAGTCCCTCTGAGTCCAAGTCTTCTATTTCAAGTCCCTNNNNNNNNNNNNNNNNNNNNNNNNNATCTTCTATTTCAAGTCCCTCTAAGTCCAAATCTTCTATTTCATGTCCCTCTAAGTCCAATTCTTCTATTTCAAGTCCCTCTAAGTCCAAATCTTCTATTTCAAGTCCCTCTAAGTCCAAGTCTTCTATTTCAAGTCCCTCTAAGTCCAAGTCTTCTATTTCACTTCCCTTCAAGTCCAGGTCTTCNNNNNNNNNN…
>GeMoMaG038084.1
AAGTCCAAGTCTTCTATTTCAAGTCCCTCTAAGTCCAAGTCTTCTATTTCAAGTCCCTCTAAGTCCAAGTCTTCTATTTCAAATCTCTCTAAGTCCAAGTCTTCTATTTCAAGTCCCTCTAAGTCCAAGTCTTCTATTTCACGTCCCTCTAAGTCCAAGTCTTCTATTTCAAGTCCCTCTANNNNCGTCTTCGATTTCAAGTCCATTTAA
>GeMoMaG028848.1
TGTGATGCGTCAGTTAGTGAGGAGGATTTACAAATCGGCAAGAGGGAAGTCAATCAAGAGGAGAAGAGTATCGAAAACAGTGGCTGTGAAAAACCTCTTTGTCAGGAAAGTGANNNNNNNNNNNNGTCTGAAACTCACGCTGATGTTGGTACGCGTGAGAAGTCATTTGTGGGTGGGAATTATAAAAAACAATTTAGTGGAGTAGTTGAACCCAATACCCTCCAGTTCAGATGCAGAGACTGTGACAAAACATTTTCTAATGAAATTGATCTTGAAGACCATTATGAAAGTCACCCTTGCAGAAGGTCATTAGAGTGGCATCATAAGATTCACACAAAGGAATTGCCATTTAAGTGCACTGTCTGTGGAAAAGCGTACGCTCAGAAAAGTATCCTTAAA…
>GeMoMaG036301.1
ATGTGGCATTCAGTTGGGATCTACCAGTTCAGATGCAGAGACTGTGACAAAACATTTTCTAATGAAATTGATCTTGAAGACCATTATGAAAGTCACCCTTGCAGAAGGTCATTAGAGTGTAGAGAATGTGGCAAAGAGTATTTACGGAAAAGTGCTCTCATGAGGCATTTAAGAAATCACAGTAAGGAGAAGCCTTTTAAGTGCAGTGTTTGCGAAAAAGCCTTTTCTCAGAAAGGTAATCTCGCAGACCATCATAAAATTCACACCGGAGAGAAGTCTTTTAAGTGCAGTGTATGTGACAAAGCCTTTTCTCAGAAACGTAGTCTCATAGGGCATCATAAGATTCACACAAAGGAATTGCCATTTAAGTGCACTGTCTGTGGAAAAGCGTACGCTCAG…
>GeMoMaG060600.1
GAGGAACAGATCGAAAACAGTGGCTGTGAAAAACCTCTTTGTCAGGAAAGTGANNNNNNNNNNNNGTCTGAAACTCACGCTGATGTTGGTACGCGTGAGAAGTCATTTGTGGGTGGGAATTATAAAAAACAATTTAGTGGAGTAGTTGAACCCAATACCCTGTNGTCTGAAACTCACGCTGATTTCAGATGCAGAGACTGTGACAAAACATTTTCTAATGAAATTGATCTTGAAGACCATTATGAAAGTCACCCTTGCAGAAGGTCATTAGAGTGTAGAGAATGTGGCAAAGAGTATTTACGGAAAAGTGCTCTCATGAGGCATTTAAGAAATCACAGTAAGGAGAAGCCTTTTAAGTGCAGTGTTTGCGAAAAAGCCTTTTCTCAGAAAGGTAATCTC…
>GeMoMaG014594.1
ATTTCCGTTTCTTTTCCTCACAGGTATTTTTCTGTTGAAAAATGGTCGTGTATGTACTGCACAGTATGGCGTCAATTTGAAAGGATATGTAAATACTTAACAATATTTTTACTTTACTCTTTCTCCTCCCAACTGGATTTAGAGACTAGTGTCGTTCTATGCGGCGAGAACCTCCTTCAGTTTTTCATGTTGAGAATTCCCTGA
>GeMoMaG028383.1
ATAAGTGGGTTTTCTCCTGTAAATTTTTTAGTTTTTTATTCTAGTAATAATATGGTTATACTGAAAGAAATCTTTACTCATGAGGGTTTTCTTGCATACCTATTCTTCATTTCAAGTGGTAGATTGGGCTGTAAGAGTTGTTGCGGTCTACGGCCATTTTCCTCTTCCTATTTCATTTGGGTACCCAAAAAAATTCATGAAATTTGNNNNNNNNNNNGGAATTTTTTTGCCCAAAAAAAGTTACACTTTTTCACATTTCAGATCTTGACTTCTATGGAAGGTGTCCCTAAAGGGATTTATGTGTATATGTATATTTCTATTTTTTGTGAATATTTACGTCGTCTT
>GeMoMaG060789.1
ATGCTGAGAGTGTTGCCAAGTGGTGATCCTATACTTACTATACGAGGAGCTGGCCCAGACAGTCGCGTACTTGAACCGCGCGACTCGGGCCTGGCATGGAGTTACCTCGCGGCATGCGGGCTGGTCTACGACTTTATACTTTCAATAGACTTTAAGGACACGTGCTTTCAAGTACCAGTTCATTGGTCGTCTAGAAAGTACCTCCGATTCACCTTCCAGGGCAGGGTGTACCAGTTCAAACTCCTGTGCTTCGGACTGTGCACAGCTCCCCAAGTGTTCACGCGAGTGTTCATGACGGTAGCAGCTTGGGCCCACTCGAGGGGCATCCGCATACTGATGTACCTCGATGACTGGCTGATTCTTGCTCCCTCGCAGGAGCAGTTGAGTCAGGATCGAGAC…
>GeMoMaG028413.1
ATGAGAAGATGGGTAATTGAAATGCAGGATTACCGGTTCAAGGTAGAATATAGGCCAGGTAAAAATAATCAGGTGGAAGATCAACTAAGTAGACCAGTTAGAGCAGTTTTTCATCAGGATAGGGACGATTGTCTCGGTCTGAGCAACGATGAGTTTAAGGAAAAGCAGTTAGAGGAACCAAGGTGGGCTGAGCTAATAACCTTTCTGGAGGATGGCAAATTACCACGTAAGAGGTTTCCTAGGGCTTTGATTACACAATTCCTATTGTATGAAGGCTTATTATATCACAGTGCAGATAAAGCTGATAACTCCATTCAGTTGAGATTAATAGTTCCTAAGGATTTAATAAAGGCAGCTTTAAAGTTCGGTCATGATTCACTGTCAGGTCACTTAGGGATA…
>GeMoMaG002395.1
CTCTTGTTTTTAATCTTTGCAAAGGTAGTCAATTTATCTAATAATCTCTTGGCATGCTCTATGATCCCCCAATTTAAAGCAATTAAAACATTGCACTGGCTTTTGCTTAAATGGTCGACCTTTAATCCTTTCATTTTTTATGTCAATGTGGAAAGGTACATCAGCATCCTGGAAACCACATTGGTGGTTTTGGCTTTCCTTTGGGATGGCATAACTATATCTAAGTCTTTATCAATCCAAGCACCATCAATTTTCAAAATACAGTACCAACTTTAA
>GeMoMaG005117.1
ATGGAAATTTTTTCGTGGTTTGCAGAATCCATAGTTTTCAAAAACAGGCAAGAGTTGAGTGGGTTCTACCACAGGCAGTCACTAGNNNNNNNNNNNNNNNNNNNNNNNNNNNNNNNNNNNNNNNNNNNNNNNNNNNNNNNNNNNNNNNNNNNNNNNNNNNNNNNNNCTAATTTTAAAGTTTCTTTATCCAATATTGACATTAAATCCCCACCACCTCCCTTACGAAAGCAACAGCCCCATCTACCTCCCCAGAGCAGAATAGTAACAGCCCCCTTCACCTCATCTCCCCACAGCAATCACCCACAGCAGCAACAGCCCCTATCACTTTCCCCACTACAGCAACTGCCCCCTTCATCTCCCCCACAGCTGCGACTGCCTCCGCCACATCCTCCACAGCAG…
>GeMoMaG052338.1
GCAACAGCAACAACAAAAACTACAGTGGTCCCCCTCCCACCTTTTCCAGAGCAGGAACAAGCCCCTATATCTTCCCCCCAGAAGTTAGATTCCCTTCCACCTTCCTCACAGCACCAAAAGCCCTTTCCACCTCCCACACAGCAACAACAGTCCCTCTTTACCTCCACCAAAGAACCAACAGCCGCCTCCACATCCCCTGCATTTGCACCCCATCTACCTCCCCAGAGCAGTATCTGCCCTCTACACTCCCCACAGAAGCAAAATTCCCCTCCATCTCTCCCAGAGCAGCAATTTCCCCTTCTACCTCCCCAGAGAAACTACAGCCTAACCTACCTCCCCAGGAATACAACTGCCCCCTTCATCTCCCCCACAGCTGCGACTGCCTCCGCCACATCCTCC…
>GeMoMaG059170.1
GGCATATTTGTACTTGATATTGATATATTTTATTGTTACTCTCCTCTCGCTGCTATTGTTATAAATTTACATTCTGTTTATGTTTTTGAAACAGCAACAGCAACAACAAAAACTACACTTCCCCGTAGCAGCAAAAGCCCCTTTCGCCTCCCCCATAGCAGCAAAAGCCCCCTCCACCTTCTGCACAGCAGCAACAGTGTTTCCACCTCCTCCACAGAAGCAACAGCCCCTCAACCTCCCATATATATCTGCCCTCTACACTCCCCACAGAAGCAAAATTCCCCTCCATCTCTCCCAGAGCAGCAATTTCCCCTTCTACCTCCCCAGAGAAACTACAGCCTAACCTACCTCCCCAGGAATAATCACCCACAGCAGCAACAGCCCCTATCACTTTCCCCA…
>GeMoMaG035653.1
AATATTTATTTCAATATTGTTAATGTTCTTGAAATATTTTATTTTTCATTGTTTCCTTTCCTCACTGGGCTATTTTCCCTGTTCGGGACCCTGGGCTTATAG
>GeMoMaG032187.1
ATGCATGTACACGTGTGCATGCATACATGTGATTGTGTGTGTGTACGTGCGGCGCATGTGTGTACGCATGCGCATGTGTGTACGCGCATGTGTGCGCATGCATGTTTGTGTGCGCATGCATGTTTGTGTGCGCGTGTGTTTGTGTGTATGTGCGTGTGTTTGTGTGTATGTGCGTGTGTGTTTGTGTGTACGCGAGCGTGTGTT
>GeMoMaG000385.1
ATGAGAAGTCCAACACCAATCCAATCTGCAGTGCAACTGTCATATCTCATGCTAAAAATCAAACACGCTGGTTATCTGCTGAGAAAAGAAGGAAATTCATTCTTCCTGATAACAGAAACCTGCAGAACTTTGCACTGTACTATTGAGTTGAACCCTATTGAATGTTGGTGGAACTTACTGACTAGAGTCTAG
>GeMoMaG051204.1
ATGCGCGCGCCTCCTGCAGTTGCGCGCCACCATCCTGACGCGCACCCACGAGCAACACAGGCTTCAACTGCGCGCCACCATCCTGACACGCACCCACGAGCGACACAGACTTCAACTGCGCGCCTGCGTCTCGCCCGCGTGTTCAGCTCTCCTGCGCGCTCACCTGTGCGCCCACAGTCTCCCGCGCGCTCACCTGTGCGCCCACAGTCTCCTGCACGCCATCAGTTGCCCGCGCGCCACATGCACCAGCAGTCTCCCGCACGCCTGCGCGCACCACCATCTCCCGCGCGCACGCGTGCGCGCCAGCAGTCTCCCTCGCTCGATCTCTGGTATTCTCCATCCCGCGAGCACCATTACGCGCCCTTGCGCGAGGTCCTACATCCTTCCCAGGAAGGAGTC…
>GeMoMaG001614.1
ATGAATCTTATGGTTATCAGAATTTTTTCCTCCCTGATTTACATGAATATATTCCATGTACACATACTTTGTATCATAAACAGAATCTTATCGAAGTACAGTTTCTTTTATGGTGTAGAAGCAATTAAATCGGTGGTGTTAGCGATAGCAGCGGCAGAAAGAAAAATCTCAGTTGAAAAAGCAGTTTATCTCTCGAGGATAGAAACGGAATACCAGGTAAAGTTTTCAATGTATTGCCCTGCTGCTTCCTTCGGTGCCTTGGTTGACCGCGGAGGTAGCAGCAGTAAGGGATTTAGCGTTATGAAGCTTCATCGGTGA
>GeMoMaG010846.1
ACTGTCCACAGAAAAAAAAATCGTCTAGCTTATGCATTTGACAGTAATCAAAGCAATGAGAAACTAGATCATCACTCCTGTATCCCTGCGGCTAAGCTAACTAACTACGATCATTTTGACTTTTATACTCATGAATTAGAGGATGAAATTATGACTAAAAATACTTATATAAGCACCTTGAATGCTTGTGAAAATAATATCAATTATAAATCTCCGGACATTCAGTCAGCTTTGACGGAAAAATGTACCTTGTTTTCTACATGGAATTCAAAACTGAGGAATAAGAAATATACATGGGCATGGTCTCCCTGCCTCCGCCGCCTTCAAGGCTGCCTTTTATCTCTTTTCCATGAAGGGAAAGGCTCTGGTTGGAGAGGCCACAAAGGAGGGAAGCTTCTT…
>GeMoMaG012734.1
TATGATGATGATGATTATTATGATGATGATGAAGATGATTATGATGATGATGAAGATGATTATTATGATGATGACGATTATTCCTATGATGATGATGATGAAGATGAAGATGATTATTACTATGATGATGATTATTATTATTATGATGATGAGGATGAAGATGATTATAATTATGATGATGATGATGAAGATGATTATAATTATGATGATGATTATTATTATGATGATGATGATGAAGATGATTATAATTATGATGATGATGATGATAATTATTATTATGATGATGATGAAGATGATTATGATGATGATGATGATGATGATGATGATGATTATTATGATGATGATGAAGATGATTATGATAATGATGATGATGAAGATGAAGATGATTATTACTATGAT…
>GeMoMaG032809.1
ACTAAGAATACCCCTCTGGAGTTGGGAAAAGAATGGCAGACTAAGAATACCTCTCTGGAAATGTTAGACTTAGAATATCTCTATCAACAGACCAAAAATTTAGGAATTGTGTCTAAAACACAGTCGAAAGGAGCTCCCCACCCTACTGCTAAAATTCCCTGTTCCAGTATATGTAAATGTGTAGGATGTAAAAATGTAGATTTGAACCCGGCCGTGGAACGAAAGGGATTGATGCAGCTTGCAGAGTGTGCCGAAGCGAGAGTGAACCAACAGAATGCCGTTAAATCCAAACTTCCGTCTCTGTCTCATCATTCACCTTCCAAGATGTTCTTGCCTGCATCAGCAAAGTCTGGATACTGTCGTATGAACCAAGAAGTTGTAGAAGCCACTTGCCAGTGC…
>GeMoMaG040357.1
TATGCTCCCTTGACCAAACACCTCTTCCCTTTAGACAACGCAAGATCTGATTACAAGACTGCGAGGAAATACTGGCTGTTAATCACAAATGAATTAAATGTTTTTCAATATTTCAGGCNNNNNTATGGAAAATTTCAATACTGGCTGATTGGAGTTGGTGGCTTTGCAAATGCTAGTGATCTGAATGTGATNCTTCATATGACATCTTTTGATAAAGGGTTACTTATCGCTTTAGTATTTCTTGTAACCCCATTTGTAATAAAGAAATTCAGTCCTAAAAATATTTATTTT
>GeMoMaG064432.1
TACATAATAGAAAACATACGGGAGAAACTCCCTTTTTGTGTAGATTCTGTGGAGAGACATTCAGTNNNNNNNNNNNNNNAACAAACGAGCTTGTGTTTCACATGA
>GeMoMaG034441.1
ATGCAAGTACAGAAGACTGACCAATTGAGGGAGCCGTCATCAAGGTTACCCGGTGGATCCCCTTCCCATACTACTACGGTGAACTATTCCTTGTTGCAATTAAGCATGGATATGTTTCTCAAAAGTAAATTTGCTGTCGAGAATCACACCTAA
>GeMoMaG007177.1
ATGCCGGCCTATTCTGGGCTATTGAAGGCAATTATTGTCTTCATAAAATTGGGTGGTAGACCGCCGGCAATGGCTCTGCCGGCTGCCGGCCGGCGGTGGTTCTGCCGGCCGGCAGCCGAGGATCCTTCCATCAAGGGGACCCGGCGGCAGATGACCAGGTATGGGTGGCCGGCTGTCGGCCGGCAACTCAGCAGCCGGCAGTCGGTCCCTGAATGTCTATTGTCTTTGGGTNNNNNNNNNNNNNNNNATTCCCATCCTATAATAACCCTTAGGGTCAATGTAGAACGATGGCCAGGATGGTGTTGGTTCATTCAACACGAAAGAGATAGAGGGGAGGGTGTAGGTGTCCTACAGAGTAAGCAGAGTAAGGATGGACGGTGCAAGTCCAGCTGCAACCAA…
>GeMoMaG013250.1
ATGAGGGATTGGCCCACAAATGAAAATTTTAAGAACCAAGATGGAATGAATGAATATCTGGACCGGAGCCGGGGTGGTTGCGGTTCCAGCCCTCTTATGGCTGAAACTGCAACCACCTCGCCTCTGGCCCGGATCGGGTCTCAAACATCTGGCCTTGCTCTGGACTGGGGCCAGGCTGGTCACGGCCCCAGCTCCGGGGCTGAGGTTGTGACCACCTCGGCTCTGGCCCCGGGCGGGTCTCCCCCGTCTAGCCCCGACGGGAGTGACGCATCTCCTTTCAGCGAAAGGAGCCCGAATAAATCTGGTGAGGATGAAATCTCACAAGAGATAGATTCGCTGAAAGAGGAGATATTTGGATCAAGACCCAGAACAGTAAGAGCTAGTAATAGGGGAAGTAGA…
>GeMoMaG024327.1
AAGGATGTCCCGCAAGAGGGCGGGGACTTCCGACCAATAACAATAACGTCAGTCGTAACTAGAGGGTTGCATAAGATCCTGAGCAAGCGCTTGGCGGAGCGCATCCCCTCCTCGGTCCGTCAGAAAGGGTTCAAGGCCAAGGAGGTTGTCAGCAGCAACCTACTACTATTGAAAGAACTGATCAAGGAGGCCAAAACGGAGTCGAAGACCCTCTACTTGGTCTTTATAGACTTCAAAAAGGCATTCGATTCTGTTAGTCACCATGCCCTCTTAGATACTCAAAGGGCAGCTGGCCTGGACAATGACTCGATCCACTACCTCAGTAATTTCTACACTAGTATCAACACCGAGGTAGCTGGGGTCGGGGTTAATATTACTTGGGGCGTAATGCAAGGGGAT…
>GeMoMaG019386.1
TCACTATGGGCATTCTCCACTTCACTTCGCACAATCGGAGATAACACATCTACAAACTCGTGTGGGAACATATGGCCTCCAACCTTTATTATTGGAGCCTCTGGGGACTCCGATATCGAAGGATCGGACAGGGAAAATTCAGAACTTGGAAGAGAAGGTTTCTGCTTCTTGCTTTCTTTGGAAGAAGAAGCAGAAGGGGAACGATACACTAGTCTTTTTTTAATGACGTCTATCATACTTTTATCATTCGGAAGACGGCCACTCCTGCCAGATTTCACAAAGGGAGTTCTTAGAGCATTTTTTAGCACAACACACTAG
>GeMoMaG019014.1
AGTCCGCCGGAATCTTCGGAGTCAGCCGGAGTCTTTGGAATACACCAGAGTCTTCGGAGTCCTCTGGAGTCTTCGGAGTCCTCTGGAGTCTTCGGAGTCTTCTGGAGTCTTCGGAGTCTGCCCGAGTCCTCGGAGTCTGCCCGAGTCNNNNNCTTGCAGTCCGCCGCAGTCCTCGCAGTCCGCCGCAGTCCTCGCAGTCCGCCGCAGTCTTCGGAGTCCGCCGCAGTCTTTTGA
>GeMoMaG038856.1
ATGTCCTCCTCGGCCTCGAGAGGAGTTACCTCCAGGAGAACTTCTCTTAGGGCCTTTTCCTTTCTGACTAGGGTGAAAGGAAGTCGACTGCCTCTCAAAGTTAGGGTTAAACACTGGCGACTGGGCTACCAGTTGTTGAGGGACCATCTGGAGGGTGGTCTGAGGCATCGTGGTCATAGTCACGGCAGGAGGTTGTGCAGGTCTGCGTGGTCTCCTTGCCTTTTTTATTCTTGGGCTGGGACCTCCGTCCGAGGAAGATTTCCTCTTTGA
>GeMoMaG048219.1
ATCAGCAGTGATAAGATCTCTCCAGAACCCTTGTCACCTTCCCATCTCTTATATGGTAGATCAAATGAAGCCATGCCACCAGTAGTTTTAGACGAGGAATCTGATCCTACTTACATGGACTACAATCAATTAAATAAACAATTTTCCCTATCATCTTGTATCATTTCCAAGTTTGAGAAGGTATGGAAGAATGCATACATAATTTCCTTGAGAGAACATCATTATGATTCTGATAGAACTAGAGAATTAAATAGCTTTAAAGTTGGGGATGTTGTTTTGGTCCAAATTCAATCTCCAAGAAGTGAGTGGCCTTTAGGTAGAATTGTTGAGCTTCGACCTGATTCAGAAGGAGTTATATGTTTTGTAGATGTGTACTACAAAGGTAATGTAAGTACACAA…
>GeMoMaG007641.1
ATGTGTATGGGCCCTTTTAGGCCTTTGTGTTTTTTTGTTACTACTACGATGAAAAAAGTATCTTTTGTTGTTTATACATCGTTTCATACAATATCAGGATATTTCATTTTTGTGTCTATATGTTTTCTACATTTATTTCATCACTAA
>GeMoMaG026340.1
CTAGACTTCAGAACTACCTTCGCCCCTTATATTAAAAACTGCAACCTTACTAAAACTAACCACCTAACCTTGCAGNNNNNNNNNNTTATAAACTATCTATCTAGACTGAGGGTACTGTACCACAAGTCAACGTCCTAA
>GeMoMaG031339.1
GACATATTCCTACGATATGCCAGCGAAGTAGCAATAAGCCATCAGGAAGGTGGTTTTCTTCGTCGCATCTCTAAGAGAAGCTTGCAAGATGGGTTCGAACTTCTTGGTGCATAG
>GeMoMaG024725.1
AAACTCAAGTCCTTTAATCTAACTTTCCTCCTCAACCACACCACTTTTAAGTCCTGGACCAAAGAATCAAAAAGAACTTCGAGATGTTCGAATACCGAGGATTTACTATATATGTATATATATGTGTGCATATATAGTATAATTATAATAATAAAATTGTTTGTTTTTATACTTGCCTGA
>GeMoMaG023175.1
AGATGGAAGTCTGTTTATTGGATAAGACATGGTGTAGATGGAAGTCTGTTTATAGTTAGTTTGAGTTTTTCCTTGGTTTATTAA
>GeMoMaG014590.1
CATCTTTTGAGTCACAATGGAATCCGGCCATACAAATGCAGTTATGAAAACTGTGACTGGGCTTTCTACACATGGTACAAATTGAAGCGCCATATTGAAACTCATCTGAAGAGGCGTGATTTTGCTTGTTCAGAAGCCAATTGCAATAGAAGGTTCACAACAATTTATAATTTAAATACACACATCCGATTACATCAACGGCCAAGGTGCTGGATATGCTCTGTACCTGAATGCACCCGCGCCTATCATACGAGGAGGGAGCTAGAGGCTCATATGAAAACACACAAAGATATAGAAGCACCATATAAGTGCGGAGAGGATGGTTGCAGCAAATCGTATTTCACTCCAAATTCCTTAACATCCCACATGAGAAGCCATCATAAAGAAGAAGAGTTGTGT…
>GeMoMaG064123.1
ACGTACGCCTGCACGCCCACGATCTCCGGATCTGGGCGCAGAAGGGAAGAATCTTTCTTCTCCTTCCCGTCAGCGATCTCCCACGCGCCTTCGGACCTCGCCTGCTCGTCAGCCCTCGCCTACGCGCCATCGCGCGGAGTCTCCATGACGCACACCTGTCACAGCTCCTGTGGTGCGCCCTCCTGCGCGCCCACGCGCTAG
>GeMoMaG024901.1
ATGCCCTTAACATTCTGTTGCTTGTCCAATAAGGAGCTTGAGGTACTAAACCAGCTGTTGTGCACCACAAGACTGATAGAGAACGTATCAAGGTTCCTGTGGGCCACGTCTTACAGGTAG
>GeMoMaG032581.1
ATGGGACATTTATCGCTACGATGGCCTGATTTCGTGCTATTAAAACAAAGACCCCTTTTTAGCAAAATGCGACGTCTAGCAGCTACGTCAGTCACTTGGCGACATCCGTGA
>GeMoMaG029231.1
CTGCGCGCAAGCGCTCTCCTACGCGTCAGCGCCACCTGGATCTTGACAGACATAGGTCTCCTGCGATCAGCTCGCCCACGCGCGGTCGTTCGCCTGCGTGTTCTACGCGCCATCGCTCTCCAACGCGCCATCGCTCTCCAACGCGCCATCGCTCGCCAGCGCACCAGCGTTCACCAACGCGCTATCCAGGGACGCATTTCCAGGTCGCAGTCAGGATCACCTCCGCGCAAGCGCAGTTCTCTCTCGCAGGACAAGGAAGAATCGTCGGAGAGGTCAAGGCAACTTTCTTCCCCTTCTTTTTTACAGGTAGGCCCAGTTGCGTCCACTCCGAAGGGTCAGGCGATCCCCTTTCCTCCAGCGGGAATTACAGACTCTGTGTCCGTATCTCGGCAGTCCTGG…
>GeMoMaG041091.1
CGGGATTCGACTTCCTCCGCAAAAAAACTGTCCATTTCTCTGTCCTTGGGCTCAAACAAGCTCTTCCCAAGGATGGAAGAGGAAAGGCCTGGTAAGTCCCTTCCCCGAAATGGTGAAGAGGAAGGGCTAATCCAGTCACCCCCTTCCCGGTGCCCCGCGCGCATGCGCGTGAGCGCACGGTCGATAGGGCGAGCGCAGGCGGCTGGGAGACCGATGGCGCGTATGCGGGCGATGGCGCGTCTTGGCGAGCGATGGTCCGTAGGCGAGTGA
>GeMoMaG048411.1
AATCCGGTTTATTTCCAATATAGCTGTAGTGGTGCGAAACACACTCAATGTAATTTTGTAAAGGAGTGCGTGCTATTTGAAGTCATCGGGAAGCGTGAATCTTATCGGGATTATGAGTTTTTATTTGATAGGTATTGCGCTGCCAGCCAATTGGTTAGGACCTCCACCCACAGAAGGGCGAGTCTTCCCTATAAAGAGCAAGAAGATTTATATGGAGTGTTGGAACAACTAATAAATTTAAAAGTAATTTGTATTTAA
>GeMoMaG038277.1
ATTTTCCTTTTGCATATACACACACACACACCGAATAGTCTGGAATGGAAGGAGATATCATCTAGGTTAATGTGGGTAAGGGTTAGGTTGGGTAAGGAATGTTGGTCTTTTAGGAGGAGTGGACATTAG
>GeMoMaG036547.1
ATGATATCTAAAAAGAAATATGCACAAATAAAACGTCCAATCAGGGAAAAAATCATTTCCTTGTATTGCCTCGACCCACCGAGCATCAGCTGCTGTTCCCCTTTTCCAAACGTGGATACCATAAAAATGTCAAAATTCGTTTGTGCCCAACGTTTCAAGAGA
>GeMoMaG054136.1
ATGCCAGAAAACTTTCAACTATTCAATCAACCAACTCCCTTGTGTATCTTGTTTCTTCTCTCTCTCTTTCTTCCCGTCTTGCAATTTCTCTTACTTCCATTTCCCTCGCATGTTCTGCTATTTCTCTGGCCTCATCTCTCTTTTTTCTTGCTCTCTCGTTCTTCCCGTCTTGCAATATCTCTTGTCTCCTCTCTCTCTCTTTCTTCCTGTTCTGCCATCATCTTCAACTTAATCAAATTTTCTTCCGCTGCAATTCATCGAATCTCAGCCTCTACATTCCTGTCTGCTTTCATGCCTTCAGTTTGTGGGCCAACTGGTCCTTGCTTTGCTACAAATTCTGCTTCAGCATTCTCCAAAAGTTTGGGAGCTGCTGCAATATCTTCTTCCGACAACTTTCCC…
>GeMoMaG043288.1
GATCAAAGAGCCTCTAATGCTACAAGTAATGCATCTCAAAATCGAGGTAAAAAAGACCCTAGGGCTATATATAAGGCTCCTAAAAGAAGAGGTCAAAGAGCCTCTAATGCTAAAAGTTATGCACCTCAATATCGAGGTAAAAAAAGCCCTTAA
>GeMoMaG002609.1
CCTCCGTCTCGACGGCTATGCCCGTTCTTCAGCCAGAACCCCAGGAGATGGAGAGGACCAAGGCCTTGGCTTCTCCCCGTACGAAGGCGCCCCGTCGCATGCAGCAGTTCGTCCTGCGGAGGAGCTGGACGATCAGGGGGAGGGTTCAGCAGCGGAGGTGTCAGCCTATCGAAGAGTTATAGGCCTCGTTCGGAGACACCACAGGCTGGACGAGCCCGAGCCCTCCTCCGGGGAATTCTGGCGGTCCAGTCTCAACAGACTGCTCAATCCTCCTATAGGCCTTCGTATTCAGCGTCCAGAAGAGGGCGTTCAGGCCGCGCCTCTTGGAGAAGATAG
>GeMoMaG014493.1
ATGATTGCAACAAGTTCAGGAACATGTTCATCAGATGGTTACACTCCCAAAAAACAAGAAACGTTTCAAACCGGCGACCGGACTGGCTCAAGTAAGGAGGTACCTAAGGTATGGTGCAGAACATCAAATATAGATGCTACAGAACTGCTAAATGAAACAAGTAAACTTGAACTAAATCCTAACGGAATATTAACTAATTGA
>GeMoMaG024428.1
ATGAAGGAGANNNNNNNNNNNNNNNNNNNNNNNNNNNNNNNNNNNNNNNNNNNNNNNNNNNNNNNNNNNNNNNNNNNNNNNNTTGCGGACTCCTTGAAGGTGAACTGCCGACAGGTACCACTTCTTCTTCTCCGCCAGTCGGAATATGGCCAACATCACCTGGTTGAGAGGTGGGGATCTCGATCCCTGCCGATTCAAACATTTCACAACCACCTCGCTGTCCAGTACCAACCTTATGTGGATCAAGTGACGCGGGGACACTTTCTTTAA
>GeMoMaG055601.1
ATGAAAAAGGGGGAGCAATCTTTCATCCAGCCGCAACAGAGCCGGCAGTCGGCCCAAGGGAGGACCGAAGAACACTCTAAGATAGGGAGGTCCCACGCCGGCAGACCGATTCACTTAGGCTATCCCATAGTTCGACTATATGCAGGAAGCGCAGCAGCTCGGACTAACCCACGAAGGGACCAAGCCGAACCCACAACCCGCCGGCACACGGCGGAGTTGTTCTGTCTCAAACTCAAAGTTCATGTGCTATGGCTAGGAGTGGGGAAAGAAAAACCTAGCCTAACCCTACTCGAATACCGGGTAAGGTTGTTCTGGCTAACTAAATAA
>GeMoMaG055778.1
ATGAAGGACCTGATGACCAAAGTCTACATCCATATGTACACTGACGTGAATGCAGCAAAATACAGACACCTGCCCTTGACACGCCAAAGTGAACAAAGCTGCCCACCACCCACATATGTACCTCTTTCTCGGGCCCCAATCAATGACCCCTCCAGCAACTTACAGTGGCAGTACTGCTACTACCAATTTAGATTCGTGGCTGTGTGA
>GeMoMaG031471.1
ATGGCCTGCCCTTGGGCTTCCTGGTGTGGAACCAGTTCCTCATGGGCACAGTTTTACCTCAGGTCCCTTCTGTTTTGGAACCTTCGGGAGTTCCTGACTTCGCCTACCTCCCGTCAACTCAGTCGGCGGCCGCAGAAGTTTCAGCAGATATAG
>GeMoMaG009271.1
ATGGTATTTACAGCATCCTTTTGGCTCCTAGTTGTAACGACTATTCAGCCTTATATTTTGCGTCCAATCCGACTTCCTTTCTTCCATTTTTTTGTTGTGACATGGGATGTTATATTGAAATAA
>GeMoMaG009971.1
ATGGTGATCCCCTTCGATGGTTTGACTGCTGTAATAGCTACCTTCTGCTTGATGATCATCAAGAACGTAGACATATTCCGGCCATATTGTTTAGCCAGATCCCTCACAAGCACACCGCACTCATGTTTTTCTATAATATCTTGCTTCCATTCTAATGAAAGCTTTGCCTTCTTCCTTTTCTCACCACTACTAATACCTGTACCGAAAATAAGCTTCTTAGGAACCATGATTATACGTAAAATTAAAAATGAAACGTGA
>GeMoMaG041808.1
TGGTCTGCCTCCCAGTGGGAGAAGTTTGGGCGCTGCCGGAAGAAGAAGGCTAAAAGGGATTTTTCGCCTTCAGGGTCTTCATTGAAGTCGAAGAAATCCAGGGCAGCTTGTTCCGTCCCCCAACCTCTCCCCGATGCTTTCGTTTGGTCGGTTTCCTCAAGAAACTGTCAAATAGTAGCGTAG
>GeMoMaG032034.1
ATGACAAATATTTGGTTAGTTTATTACCTCCGCCAACAAAGATGGCAACCAAGATGGTTTGTCCTAGGCCAAGGAGTCCTTGCATATTACAAGTCACAAGATGAAGTCAATCAAGGGTCCGAAGGCTCTATCAAACTCTCAGCATGCAAAATATTAGCAGTACTGTACTGCATTTTCTTAATCTTGCTTGGAGATATAACAGGTCTGAACAAATGTCTGCAACCGCCTTGT
>GeMoMaG029101.1
AACCACCCCCAAGAAAGGAGAAGAAAGCATGAAAGTGAGAAAGCAAATAGACAAAAAGTCGAAGACCCCCATCAGCAGTCATCTTTCAAAGGTAATAACCCACAATTTTATTTGCATTTTTTTCTGGAATAA
>GeMoMaG032563.1
ACACAAGATCATTCTCCTTTATCTCCCATCAAGTCCCGGAACTGCAGATCGGCCTCTTCGCGACGAGCGACAACAACCAACTTCCTCTTTACGTGGGCCCATACGAGGACCCCAGAGCTGAAGCGATGGACGCCATGTCCTTGGACTGGAACAGATGGTCCAAGATTTACCTGTTCCCTCCACCCAACCTTCTGCTGA
>GeMoMaG049835.1
GAAGCAAAATGCTGTAATTTATTGCAAGAAATTCATGTTTTATCAAATGCATGGCATTCTGTTTTTCTGAAACTTGCAGGGGCCTTTTTGCCATGCCCTGTTTTACCACAATAA
>GeMoMaG008044.1
GAGTACCAAGAGAACATCCTGGGCATCATGCCCTTCTACCACATCTACGGGACACATGTCATAAATATGTTCAACCTGTACGTGGGTGCCAAGACAGTGTCTCTGCCGGCCTTCACGCCCCAAGACTTCATCAGGATCATAAGGGACTTCAAGGTCGAGGTGGTCCACCTGGTACCTCCGATGCTCAACTTTTTGATAAAGTCTCCAGCCGTGACCTCTAAGGACTTGACCAGTATGCGGTGCTTTGGAATGACAGAAGCACTAGGGACGCACATGACTCCCTTGAATGAAGAGAGGATCGGGTATTGCGGGAAGTTGGTTTCGAACATGGAGGGTAAGGTGGTCGACCTTGAAACTGGTGAGGCTCTGCCCGAAGGACAGAGGGGAGAGCTGTGCATT…
>GeMoMaG010037.1
CAAGAGAACATCCTGGGCATCATGCCCTTCTACCACATCTACGGGACACATGTCATAAATATGTTCAACCTGTACGTGGGTGCCAAGACAGTGTCTCTGCCGGCCTTCACGCCCCAAGACTTCATCAGGATCATAAGGGACTTCAAGGTCGAGGTGGTCCACCTGGTACCTCCGATGCTCAACTTTTTGATAAAGTCTCCAGCCGTGACCTCTAAGGACTTGACCAGTATGCGGTGCTTTGGAATGACAGAAGCACTAGGGACGCACATGACTCCCTTGAATGAAGAGAGGATCGGGTATTGCGGGAAGTTGGTTTCGAACATGGAGGGTAAGGTGGTCGACCTTGAAACTGGTGAGGCTCTGCCCGAAGGACAGAGGGGAGAGCTGTGCATTAGGTCG…
>GeMoMaG011336.1
AAATACTTAGCTGAGTACCAAGAGAACATCCTGGGCATCATGCCCTTCTACCACATCTACGGGACACATGTCATAAATATGTTCAACCTGTACGTGGGTGCCAAGACAGTGTCTCTGCCGGCCTTCACGCCCCAAGACTTCATCAGGATCATAAGGGACTTCAAGGTTTCTCCTTCCGAACTGGAGGAAGAACTTCTCAAACACCCTNNNNNNNNNNNNNNNNNNNNNNNNNNNNNNNNNNNNNNNGCGGGGGAGTTACCAAGGGCCTACATAGTTAAAAAGGCGGAGGTCACATCCGAGGACATCATGAACTACTTGAAGGATAAGGTGGCGCCCTACAAACAGTTAAAAGGAGGCGTTAGGTTTCTGGATGCCTTGCCCAAGAATGCCACAGGGAAG…
>GeMoMaG031098.1
ATGACAGAAGCACTAGGGACGCACATGACTCCCTTGAATGAAGAGAGGATCGGGTATTGCGGGAAGTTGGTTTCGAACATGGAGGGTAAGGTGGTCGACCTTGAAACTGGTGAGGCTCTGCCCGAAGGACAGAGGGGAGAGCTGTGCATTAGGTCGCCCTCGATGATGTCGTATTACCACAAGAACCCACAAGCTACGGCAGAGACAATCGATTCCGAGGGCTGGCTCCACACAGGAGATGTCGCGATTCACGAGGAAGGATTTTTCAGCATCGTGGACCGGATCAAGGAGCTCATCAAGGTCAAGGGCTCTCAGGTTTCTCCTTCCGAACTGGAGGAAGAACTTCTCAAACACCCTNNNNNNNNNNNNNNNNNNNNNNNNNNNNNNNNNNNNNNNGCG…
>GeMoMaG033566.1
AGATTGAGTGTGATTGGGACCACAAGGCATTACGTAATGTATTTTGTGTGTAATAGGGTCCAAAAGATAATAAAAATTACAAGGTTAATTCAGGGACCTGATAGAATTAGGGTCGAGGTGGTCCACCTGGTACCTCCGATGCTCAACTTTTTGATAAAGTCTCCAGCCGTGACCTCTAAGGACTTGACCAGTATGCGGTGCTTTGGAATGACAGAAGCACTAGGGACGCACATGACTCCCTTGAATGAAGAGAGGATCGGGTATTGCGGGAAGTTGGTTTCGAACATGGAGGGTAAGGTGGTCGACCTTGAAACTGGTGAGGCTCTGCCCGAAGGACAGAGGGGAGAGCTGTGCATTAGGTCGCCCTCGATGATGTCGTATTACCACAAGAACCCACAA…
>GeMoMaG037241.1
ATGGTAGCAATGGTGTTGACAACACAAACCAAAAATAAACAAAGTTCAATGAGGAAAAAAAAAAAATTCGGTTCATGCATTTTGTACAGAGGTTTGCAATAA
>GeMoMaG022794.1
ATCCAAGGCACCAGAGGAAGCAGCAAGGCCTACCGGAACTGCCCGACGNNNNNNNNNNNNNNNNNNNNNNNNNNNNNNNGCCACTTCAAGACCTCCATCAACGCCTCCACCCCTGACGACGAGGATGCCTATTCAACGTCTACCGAAGCTGACATGAATGCCGTAGGACATACATGCCTACTCAATGACGTGCCGAAGCGGCGACAAAGCCGCCTACCACCCACCAAACGCTCGCACCCCAACGAACGACTCCTTCAGCCACTTACTACCTCCCATCCGCCGCAATGTTCGCCGAAATGGAGGAAATGGGCCCTTGCCAAAAGGCCTCCAGCCCATGTTCGTCACCCTTACTCATCGTTCTGA
>GeMoMaG043937.1
ACTGAAGGTATATGCAAGAGACGTAAGACTGGAAAAGAAAGGGTCATGTTGGAAGATTTTGGGTGTTTCATCTTACTTTCATGTGTAATCAGTGGAAGAGAATTATTACAGAAAGATGTTTTGAATCAAGAGGTGAATCAAATAAAGGAGAAGCAGATAAAAAAAAGATTCTTTGGTAATGTTAACTCCAATGCTCTAGCTAGAAAGCGATGCACATGCAGTGAATGTGGTAAAACGTTTTCTAATAAATATAATCTTGCAGTGCATTTAAGAATTCACACGGGAGAGAAGCCATACAAGTGCAATATCTGTAGCAAAACATTTGATACAAAATCATATCTCACTATGCATTCAAGAATTCACACGGGAGGGAAGCCATACAAGTGCGATGTCTATNNN…
>GeMoMaG037522.1
AGACTCCAGGGCTGTGCGCTGGCGCGCTATATCAGGAACGATAGCAGTTGTGCGCATGTGCGCAGTCGCGTTAGGTTAGGTTATGATAAATTGGAATTTAATCCATTTTCAGTTTCCCCCCCTCTAAAAAACCTATTCTCCACCAGTCACCCGAGATCATTGTGGTGGTGGGAGGGGAAAGTATTGCAGAAAAGTTATTTCCCATGGAATTCAAGGTCACAGTTGGTTGAATCACATTATAAACAGAGGGAAAATATGTTTCAAGAAAAAATGGTTGGCGAGACAAAACCTAACGAATTCATTATGGCTAAGTCAACACAGAATTTACTGCACACCTAG
>GeMoMaG004879.1
AGGCTATTGCTCGCCAGAACGCGCCATCGCTCGCCTACGCGTCATCGGTCTCCCGACCGCCTGCGCGCGCCCGCGTGCCTGCGTGTCCACACGCCCACATGCCCGCGTGCCTGCGTGTCCACACGCCCACGTGCCCGCGCGCCTACGCTCATGCGCGACCGCTCACATGCTCTCCAATGTTCGCCTGCGCGTGAACCATCGGTGTTCCGTCGCGCGGGCCGACGGTGTTCCGTCGCGCGGGCCGACGGTGTTCCGTCGCGCGGGCCGACGGTGTTCCGTCGCGCGGGCCGACGGNNNNNNNNNNNNNNNNNNNNNNNNNNNNNNNNNNNNNNNATCGCGCGAACGTCGGCTTGA
>GeMoMaG041905.1
ACTACTGTTCTACCACTAATTACCTCCTTCTGTATCTTATCTATTCTTGTCGCCCCACACATCCATCTCAACATTGCTTGGCAAAACTCAGTGCCAAAAAGGTTATAG
>GeMoMaG004725.1
TGGGTGTCCTTTGTGGAAACAAGGAAACCAACAGAGATATCGATAGATTTCTGTCCCGCTTTCTTCATATACCTACACGAACAAGGCCTGGCTTCTACCACGATTACTGCGTGTAAGTCAGCCCTGACTAGACCATTTCTGTACGCCTTTGAGGTGGACCTCACAAGTGAAATCTTCAATAAGATCCCAAAAGCATGTGCT
>GeMoMaG010667.1
ATGGCAGGCCATCCAATGAGGATTCACCTGAAACCTGGCACTACACCCTTCGCTGTTCATACGCCCAGGCCCATTCCGTTTGCTCTCAGAGATCAAGTGAAAGAAGAAATTGACTCCTTGGTGCAACAAGGAATCATCAGACCAGCAGGCGACAAACCCTCTGAATGGTGCCATCCCATGGTGTTGGTACCCAAAGACAAAGGTGTGCGCATCACTGTGGATCACACCCATCTAAATTCTCTGGTAGCCCGCCCTACACACCCATCACCAACGCCCCATGATGCTGTCCAAAACATCTCTCCTACTGCGAAGTACTTCACCACAGCGGATGCCCTGCATGGCTATTGGCAAATGGAGTTGGCAGAAGAGGACCGCAACCTGACTACATTTATAACTCTG…
>GeMoMaG023405.1
ATGGAGTTGGCAGAAGAGGACCGCAACCTGACTACATTTATAACTCTGTACGGAAGATTCCAGCACTGTCGTGGCCCAATGGGATTTTCAGCAACAGGTGATGCATACTGCCTCCGTGGAGATATGGCACTACATGGTGTTCCCAACTGTGTGAAGGTTGTAGATGATATCCTCCTTTCTGACGAGGATCTCCCTTCCCACCTACAACATGTGCGCCAGATGCTGACCAGATGCCATCAATATGGCATCACCATCAACAAGGACAAGTTCACTGTAGCCGACCCTCAAGTTAACTTTTGCGGTTATGTATTATCATCCGATGGTATTGCAGCAGACCCTGACAAGGTATCAGCTATATGGGACTTTCCTACACCAGATGTCAGGTTGTTTATGGGTCTT…
>GeMoMaG050396.1
CCTTGTCAATATTGCTCTCGCAAACACGATTCCGGACAATGCCCAGCCACTGGTGCATCGTGCAATAACTGTGGACGAACAGGTCATTGGCCTCCCACTCAGAAATGCCCTGCTAAGGAAGCTCAGTGCAATAGCTGCAAGAAACAGGGACATTTTGAGAAGATGTGTATGTCTACCAAGAAAAGTCAGANNNNNNNNNNNNNNNNNNNNNNNNGCCTACTACTAAGTCAAACACCAGCTGCCTCCCCCACACCAGTCACTGTCTCTCTGTCATTTGACGATATATCATCACATATCCATCTAATCCCCGATACAGGAGCAGACATCACAGTGATTGGCACCATACATTTGGATGTACTCTGCATACCTCGGACAAGCCTTGAACCTCCACCCATGACA…
>GeMoMaG046819.1
CTGGAATCAATACCGTATCATCTGCAAACAACAACTGATTCACCTCCCACTCATGATCACTCTCATCTATCAGTTTCAATCCTCAACCAAGCACTCGAGCATTCACCTCTCACAACTCCATCAACATACACATTGAACAACCATGTTCCGACTCGAAAGCCGCGGCAGACTACGTCAAAACCTTTGCCTCAGTTATCGCAGAACAAGGATACATCCCCCAACAAGTGTTCAACTGTGATGAAACTGGCCTTTTCTGGAAGAAGATGCCTAAGAGGACATTCATCACGGCAGAGGAGAAGAGACTACCGGGCCATAAACTCATGA
>GeMoMaG004085.1
ATGCCCTGTCTTTTTTTCATCAGACTTTTAATTAAAGAGGCTCATGCACATTGCAATAAGGCAGACCTTAGACTACTAAAGGTCAAAACACATGAGGTTAGAGCCGTAGCAACGTCAGTAGCATTCAGACAGAATAGATCGTTGCAAAGCATAATGGACACAACCTTTNNNNNNNNNNNNNNNNNNNNNNNNNNNNNNNNNNNNNNNNNNNNNNNNNNNNNNNNNNNNNNNNNNNNNNNNNNNNNNNTGTAG
>GeMoMaG000677.1
ATGGCTCACTCCACCCAGGATATTGAGACTCTCCGCAGGAGGTTTGAAGAGTCCAGTTCCCTTAGGTTCACTGTAGAGCACATAAATAATGGTCAGCTGCCCTTTTTGGATGTCCTCATCTCCCAGAATTCTTCAGGCTACAGCATACATGTCTACAGCAACCCCACCAACATTAGATTATGCCTCAAATGGGAAAGTGAATGTCCTGCCAGGTATAAGGCCTCTACAATCAAAGCCTGCTTCTGTAGGGCCATCACCCAGTGGGCCGACATGCATGAAGAACATAATCGCATCACCAATGTACTTGTGAATAATGGTTATTATATTAAGCAAGTAAACCGCGAGGTCAAGCCAGCATTATACACTTGGTACCAGGGTGACCAGCGAACTGAGGACTAC…
>GeMoMaG016314.1
CATTTTATCCCGTTCCTTATATCCCAACCACGTGTGCCGTTTTGTTGTTTCTCACCTGTAGTGTTTAAATTCCTAAGTTTGCACTTTTATTTAATTTGCTTAAAGGTTTTACCCTCACGACTTCATTGTGTTTCCAGGCTGTAG
>GeMoMaG024836.1
ATGCACGGTAGAATCTCCCAACATCGGTTCACAGTTCCCCCTGAGTTTTACAAACTTTCGGCTAGGAAACAGCATTATGAAACCTTACCCTATGCCTTTAAGAACCTTGTTTTTTACGCTGAGAATAAGGCTATTAATAGAATAAATAGACCTCACTCTAGCACTTGGTCTGACATTCATGATAATGATAATGTACAGGTAACTATACTAAGGGAGAAGGAAAGTCATAAAAGTCGTGGAGTAGCATTTTTGCTGTTTTTGAAGCGAGAAGAGGCTCAGGCTTGTGTTCGAGGCACCAACAATTGTGAGATGTTTGGGAGGACTTTGAAAGCTAGTATTGCCAAAGATAATGGAAGAGCACCAGAATTCATCAGGCGGAGAGAATACCCAGATAAATCA…
>GeMoMaG032296.1
TTGCTCGCCAACGCGCCATTGCTCGCCAACGCGCCATCGCTCGCCAACGCGCCATCGCTCGCCAACGTGCCATTGCTCGCCAACGCGCCATCGCCCACCAACGAGCCATCGCTCGCCAAAACGCGCCATCGCTCGCTTACGCGCCATCGGTCTCCCGGCCGCCAGTGCTCGCCCTTACAACCGCGCGCCTACTCGCCCGCGCTCCCGCGTGCGAACCAACGATTTTTCCTTCACGCCAGCGCGATTTCGTCCGCGATTCCCGTCGGGTTTCTCGTCGGGTTTCGCAACACGGGCAACCTGGCGAGTCTTCTGGAGCGCCTACTTCCAGATCATTGTCGTCACGATCTCCACCCGTAA
>GeMoMaG048796.1
TTATTTATTTGCTGCAACAACAGACCCCAAAAACTTTTCACTGCTTGCAAGAAACTTTTCACTGCTTGCAACAACTGTCCACCAACTCCATGTAACCTCATCACATTCCACATTGCTTCCCTATCAGGTCTATCATACGCTTTCTCCAGATCCATAAACTCAACATACACCTCCTTACCTTTTGCTAAATATTTCTCGCATATCTGCCTAACTGTAAAAATCTNNNNNNNNNNNGCAACCCCTACCTCTTTTAAAACCACCCTAACTTATCACCATCTCTTGCTCAACACACACATCTACCAGTCTCTCACCACTCATTTTCACCTGGTACGC
>GeMoMaG039943.1
AACCGAAATACAAACCACGCTATTTACATGGGATTTTTAACGAGGGTTAACTATCCCCTCGCTACTACCCCTCCCCCTTCACACACCGGTGAACTGATTCACTTCACTTTTGGCTTGGGTGATGGTCAGACGTGTCTACCTCACCCTCGCATATTGAAAGCCTTAATCTTTTTTGCTTTTTCTTTCAGTTGTCTTACCCGACCGCCCTTGTGGGACTTTTATGTCGGCGGTCGAGACGGACCCTCACACCTTGTGTCCGTACTGCAGAGGTCACCTACGCGCCCACGTGCTATCTCTCCTGTGCTCGATCGCTCACCTTCTCGCCCTACGCGCCAACGCTTGCCAACGCCCCGCCGCTCGCCTGCGCGCCGTCATTCTCCCGGCTGCCAACGCTCGCCC…
>GeMoMaG014893.1
ATCCACAATGAATTCATCATCAGACGTAAAAATAACATTAAAAAAAAAGAAAAAAAAAGGAGAAAAATTTTGAAAATAATAAAAACACTTCTTTTGTTTCCTGCTCATAAAAATCAAAATCACTTTATCCCCCACTAA
>GeMoMaG029369.1
ATTCCTAGCCGTGGTTCGTTCGTAATTTTAGAAGATTGCGACAAAACGGGGAAAACAACACAGGCAAAAAAGTTGGTCGATTCTTTGAATACGGCTGGATTATCAGCAATTTATATTGCATTTCCAGATAGAACCACAGAATTGGCAATATTATTGACGTCTACTTGGCATATGGAGATGAACACGAAGATCACTGTATACATCTTCTATTCTCGGCTAAGAGCATTGCTTGGTGGTACTTCAGTAATAATTGATCGATATGCATTTTCTGGAGTTGCATTTTCTGCAGCAAAAGAAGATATAGTATTCTTCATGGATCTGAGTATACAAGAAGCCCAAAGACGCGGTTGTTATGGCGAAGAACGGTATGAAAAAGCCAAATTCCAGAAAAGAATTAAA…
>GeMoMaG062107.1
ACTGTCCTAAATTGGTTGCATACAAATCCATTGCATGGACACCCAGGGTTCTCATTAATGTCACAGAAAGCCAAATCATTGTTTTATTGGCATACGATGCTTACAGATATAAAAAAGATACATTTAGATTTATTAACAGGATTTTACAAGTCAGAGAGAGGAAATAAGCACCTCTTAGTAATTGTAGATGCTTTAACTCGATATATAGAAATAATAGCGCTTAAAAATAAAACTGCGATTGAATATGCTAGGAAGTTTTACGAGTGTTACATTTGTAAACATGGAATTCCACACATGATAATCTCAGACTCGGGTGGAGAATTTAATAAT
>GeMoMaG016969.1
ATGGATTTCAGTGTTGGAGATACTTTTAGTTCATATACTGAACTAGAGGAAAAACTGAAAAGTTTTCAATCCACTAACTATATACAAGAATGCCGAATCGCCATTTCAATAGATATAAAGTTCTATGAGCTTTGGTATTCATGTGTACAAGGTGGTAGAAAGCACATTAATAAATCTGAAGGCCAACGACCACATCAATCTACATTCAGGGCTCACTGCCCATTCCAGCTGAAACTAAGACCCAGTGATGATGGACAGAGGTTAGTTATCACAAAGTATGTTAGTGAACACAACCATGAGGTATCCAAGCAACTCTACAATTTATTGCCAGCACAGAGACCTGAAATGTTAAAAGTTCGGGCCAACCGGAAGATATGCCAACAATTCTCTGAGGCCACA…
>GeMoMaG047362.1
AGGTTAGTTATCACAAAGTATGTTAGTGAACACAACCATGAGGTATCCAAGCAACTCTACAATTTATTGCCAGCACAGAGACATGCATCCATGCAGAACACCTTCAGCCAGTTTCCTGAGCTCATACTTGCTGATGCTACTCACAAGACAAATGAACTCAGGATGCCATTCTATCTCATGACTACTGTTGATGGCATTGGTGAAACAGAAATTATAGCAGCCTTCACAGTTATTAGTGAAGAGGAATATATGGTCCGCCAGATGATTCAGCTCTTCAAGACCAAAAATCCCAAATGGATTGACATCAGAGTTATTCTCACAGACAAAGATATCGTCGAAAGAACTGTATTCACTTTAGAAATTCCAAATGCTAACCTTCAAATATGTCTATCATTGCCC…
>GeMoMaG053817.1
ATGGATTTCAGTGTTGGAGATACTTTTAGTTCATATACTGAACTAGAGGAAAAACTGAAAAGTTTTCAATCCACTAACTATATACAGTTGTGGAAAAGAGACAGCAGAACAATTGCTACAGCTCGCAAGAGAATGCCGAATCGCCATTTCAATAGATATAAACACATTAATAAATCTGAAGGCCAACGACCACATCAATCTACATTCAGGGCTCACTGCCCATTCCAGCTGAAACTAAGACCCAGTGATGATGGACAGAGGTTAGTTATCACAAAGTATGTTAGTGAACACAACCATGAGTCTGATAAAGACAGAGCAGCTGAAATGTTAAAAGTTCGGGCCAACCGGAAGATATGCCAACAATTCTCTGAGGCCACAGGTAAAACGTTGTTCATGATG…
>GeMoMaG032861.1
CATTTAGCTGTTTTTCTATCCTTCCATGTCAGATTTAGCATAAATGACTTAGACCAACATAAGCAACAGCCTACATCCAACAAAGGACTTTTGAAGGCTGAAATGATGATGATGATGATGACCTTAGCCATAAAGTTCTCATTGAATTTATTTGAGGGCCTTGATACTGATCCTGCAAGTATGCCATACGGTTCCAGCATACAGATTGAAAAGGCTTTAGATCCTCGCGGAGATGTTATCCTTGCGTACGAGATGAACGGAGAGCCCATCCCCAGGGACCATGGATTTCCTGTGCGAGTGATTGTTCCGGGAGTTGTTGGGGCTAGAAATGTCAAATGGCTTGGTAAGATAGTAGTGTCGAAACACGAATCCGATGCGCATTGGCAACAAAACGACTAT…
>GeMoMaG007757.1
ATAACTGAACGTTCTTCCTCCTATTGCATGATTCACATGTCTAGGTTAAGTAAAATTTGGAAATCAAATTGCCTGAAGTTACATATAAAAATCAGACTACACATCAGTTTAGTGAGATCTGATGAAGAAGAGGCTGTAGGCCCTGCCAAAGTTCAAACAAGTTTCACTGTGAAAATGAATAAGTTTGATGCTGCTAAGAAGGTTGCTGTCATTAAAGAAGTTAAGGCACTTCTGGAAGGCTTTAATCTTGTACAGGCAAAGAAGTTTGTTGAGAGCTGTCCTACGGTAGTGAAAGAAGACATTCCCAAAGATGAAGCCGAAAAACTAGCCGAGGCACTTAATGCTGCAGGTGCCGAATGTGTTGTAGAATAA
>GeMoMaG004625.1
GAATATTTTTATTGCTTTACACCAAAAAATTGTCACTTGAATAATTATGAAGATAGAGCAAGCACCAAACAGCCAACCGAGAATAGCAAGAAAGGTGGCCTAATGCAGCCTTTGCCTGGTATGAAACTAACGCCTTTAGAACAACAGGTAGTTGCTATAAAGAACAAGCACCCAGATACGCTTCTGTTCATCGAATGTGGATATAAATTTAGGTTTTTTGGGAATGATGCAGAAGTTGCAGCTAAGGAACTGAATATTGTTGCTCATCTCGACCATAATTTCATGACAGCAAGTATTCCTACCCATAGATTACATGTCCATGTGAGAAGACTAGTTGCTAAAGGTATGTCATGCATTGGAATAATATTGAAACAGACAGAAACGGCTGCAATCAAAGCA…
>GeMoMaG021149.1
CCTTTTGGTGTTTGTAAAAGAATAATAACTGAAAATGAAAATTTTGTGGAGGAAGTCTTATCTTTTGCATCTCAATGGAAAAACTATTACACACTGAGATATTTATTCCGAATAACTATGAGTATATACACAAGTTTTCTTATGGAAGAAGGCCGTAGGTGTTCGTTACTTATCAACAAATTAGATCGTCTTGAAAATAATAATTTTCTATTCTGTTACCCAACACTTGAGTATTATGACTATAGGGAAACATTATTTTTTCTCGAATCTCAGAATGTTTTAGTGGCTGGAGATTTTAGTCATGCTGAAATCACTTCATGGATCAAGTTTTTCTCATATGTATCAATTTTGTGTAATGGGAAAATAACTGTAATTATTTGCTTTTAA
>GeMoMaG052692.1
CATAGTGACTCTCTGAGCATCAGAAACCATGAGTCTCTGAACATTAGACATAGTAAATCTCTGAACATCAGACATCGTGAGTCTCTGAACATCAGACATAGTGAGTCTTTGAGCATCAGACATCGTGAGTCTCTGAACATTAGACATAGTAAATCTCTGAACAACAGACATAGTGAATCTTTGAGCATCAGACATTGTGAGTCTCTGAACATCATATNNNNNNNNNNNNNNNNNNNNNATAGTGAGTCTCTGAGCATCAGACATACTAATCTCTGA
>GeMoMaG064685.1
ATGCCTTTTATACAAATAATATTTAATAGCCCTTGCAAGAATTTAACCTTGTTTCAGATCAACTTTTTAGATTTCCTTTTATATCATCGAATCTTTTTTCTAGAGATAGAGATATTGTTAAAATGGAAACCGGAACACGAGGCTGTCGACAGAATTATGAAAAGTAAAGTACAAGTTGTTCAAAATCAATGTTTAAACGTTGTTCCAGATAACAAAAATGTTTCGATTTTTTTGCAAGTAAGTAGCATAAAGCCAGATTTACAATTCATTGAAAATCAAAGATTTGAAACTTTACCAACAAGACCTACAAACTTGGCTTTCAACAAAGAGAGACTTTCAATAATGGTCACGAGCAAAGCGTACTGCCAGTACATGTTGCTTTATATATTACGCTTTTTG…
>GeMoMaG018151.1
ATGACATTCAACCTTGCACCACCTTCCTTTCTCGTACATCTCATAATCTTCCTCTTACCCACATTAACTCTCAACTTCCTTCTCTCACACACCCTTCCAAATTCTCAATTATATCTGCCTCCCCNNNNNNNNNTATCCTCAACATTCAGTAAATTTTCAAAATATTCCGCCCACCTTTTCCTTGCCTCCTCTCCTTTTAACAACCTTCCATTTCCATCTTTCACTGTCCCTTCAATTCTTGAGCCAACATTCCTTACTCTCTTCACTTCTTTCCGAAACTTCTTCTTATTCCCGTCATATGAACGACCCAATCCTTGA
>GeMoMaG027045.1
ACTGAAGATATTGATTTTGCTAAGTTGAAGTTGATTTACTGCATCCAAAGAGAAGCTATTCCTCAATGGTCTAAATTAAGAAATCTTGACCCCTTTCTAGATAATGAAGGCTTATTAAAAATTAGGGGTCGTCTTGAGAGTAGTTTACCTAGTGCCATATATTCAGATAATGCAAAGACTTTTGTAGCTGCTATGTATGAAGTACAAAGGCTGTATGGCCACTTGGCTCCCAAATGGAACTTTATAGGCCCTCATGCTCCCTGGTGGGGGGGCAGAAAGACACTAAATCTGAACTATGTAAGTAAGAGGGAATTAGAAACTATACTAATAGAAATAGAGTTCTGTATTAATTCCAGACCATTGACCTATGTGAGTGATGAACTTGATTCCATTCATTAT…
>GeMoMaG030452.1
CTCTCTGCAGTATTTCATGAGTTTACTGGGCCTGCATTTCTACGACTCACAGAAGCAGAGACCAGGGCACAGTTGCTTCAGTCTACCTTAGATCAGTCCCAATCTGAGTTATTTGAATTGAAAAGTAAATCAGAAGAGTCAAATTTTGCTAGATCTGATGAAACAGACATGCTAATGAATGATCTTGAACGAGCAAATCAGAGAGCGGTAATAGCTGAAAGGGAGTTGGCAATTCTCAAGGAACAGCTTGAAGCCTTGACTATCGCTCACAATGCACAAATGGACAGCATGTCAAACTCTGTTTCGTCTGTAAATGAAGTGGAATCTTCTGCAGAGAACTTGGCAAGATCCTCACTTGAAATAGAGTTGGCTTCAAAGGACAAGGAAATTTCTCAATTA…
>GeMoMaG034984.1
ATGGCTATCAAAGTACAGGCCATTATAGCAGCCTGGAAGGAATTTGAATTGGCAGAGGTTCAAAGAGACTTGGATGAGACTGCTTCAGAATTAGCCACCAGGCAGGATGAATCGGAAGTTTCGCGTAAAAAGCTGGTGGAGTTGTCGAGAGAGTTCAAGAAGAATACTCCAGATGATGTGCGCAAGCATGTTGCTCCGTTGTTGAAAAGCTTTCAGAGTGAAATTGATTACCTCAACAAAAGAAGCAAGTTTGTTGAAGGAGCTTTTCTGAATGTTTACAAGAAAGTGATAGATATCAATGACCCGCTTCCAACTTTGGAGTATTGTGCTGAGAGGACACAGCTGCTGAGTCTCGTTATAGCAGTCAGTATGAAGAAGCTTTAG
>GeMoMaG058506.1
ATGAAGTCTGTAGAGTTTGGGGTATCATCTCAAAAGAGAACTGAGGAGATTCAAGGCTCATTAACTCCTCCTAAACCGCTTGAAGTTCTTTTACTCGAGAAAACTAAAATGTTGCAAAATGAGAATACAGCCTTGAAGCAAGAAAATGCCTCTGCAAATAAAAGAATTACTGAAACTGAACAAAAAATTGCAAATTTGCATTCCTTGGTGTCAGAACAAAAAGAACTCATTGTGAATTTAGAATCTGATCTTTCCTCAGTTCAATCATTATCTTCCATGTATCGCGGTGAAGGAGAAGGATCGTCGATGCCAGAAATTGTTGCCGAAGCCGTAAGGGCCTCGACTAGTAGCACTCCACCTCTTGTTGTCTCCGTGCAGTCTGGTTCTACTCCATCTACT…
>GeMoMaG065541.1
ATGGCTATCAAAGTACAGGCCATTATAGCAGCCTGGAAGGAATTTGAATTGGCAGAGGTTCAAAGAGACTTGGATGAGACTGCTTCAGAATTAGCCACCAGGCAGGATGAATCGGAAGTTTCGCGTAAAAAGCTGGTGGAGTTGTCGAGAGAGTTCAAGAAGAATACTCCAGATGATGTGCGCAAGCATGTTGCTCCGTTGTTGAAAAGCTTTCAGAGTGAAATTGATTACCTCAACAAAAGAAGCAAGTTTGTTGAAGGAGCTTTTCTGAATGTTTACAAGAAAGTGATAGATATCAATGACCCGCTTCCAACT
>GeMoMaG001443.1
ATGGTTTTGAAAAAATCTTTGAAAGATTTAGTTGAGTATACAGGAAATTTTGTTGTTCTGGGAGAGTTCCCAGACACCGTTGTTTCAGCTCCGTTAGTGGAGGTCAGATTGTCTTTCCCTGGACAGGTTTTGTTCCCCATATTGTCTGTGCACACCTGTCCAGTTGCAGTAACAACCCGTGCAGCAGTAAAATCTGCAAATTTAATCGATAATGACGATGATTTAATCTTAAGTAGTTTAGAAGTAGACGTAGAGAGGCACGTGTCTTTAGATAGCAGTAGTAGTAGTGTAAAAAAGGAATTTAATTTTGATTTATGTGACACTGCAGATTTGACTAAACCCAGGTTCTGTGTGATTAATGGTTTACTATACCCNATTAGTCGTCCTTTAACTGATGAT…
>GeMoMaG013100.1
ATGAACAGAATTAATCAAATTTACATACTGTATTCAAGACCATTGCTCGTGGCAGTGGCCTCTGGTGTTTCTACTCTTTTCTTTTTACATGATGCCAACGTCCGCCTGGTAGCTGCCAATGGATCTGCGNATACCCACCTACAGTTACAAGAACCTCACATTATCGTTTGGAAATGGCACATGCAATTGGGAGTTTCTCTACATCGACACACGGATTCAACCTCAGCATCGTTTCGCCCACATTCACGCCAATGTTGTAGGCCCCCTACCCACATCACAAGGACATCGTTACCTGTTACCGTCATCGACCGCTCCACTCATTGGCCTGAAGCCATTCCCGTGGAAACTGCAACGTCCGCCTTTTGTACCCTTACAAAGCATCACATACCGACAGACTTG…
>GeMoMaG007607.1
ATGGAAATTGCACATGATGGACCAGGTGGTCATTTGGGACAATACAAAACTTACTATAGAATACTTGATAATTTCTATTGGCCTAATTTGATGAAAGACGTGGGAGATTTCATAAAGACATGTCATGTATGCCAAATAGCTGGCAAACCTAACCAAGTAATTCCTAAAGCCCCTTTACATCCTATATTAGTTCCACATGAGCCCTTTGAGAAATTAGTAATAGACTGTATTGGACCCTTGCCCAAGACGAAAGGTGGTAACCAATATCTATTAACTCTTATGTGTCCTAGTACTCGTTTTCCCGAGGCCATTCCACTTAAGAATATATCTTCCAAAAATATTGCTAAACACATTTTAAGTTTCTTTACTACTTACGGGATCCCCAAGGATATTCAAACT…
>GeMoMaG027891.1
GAGGTAGGGAGCCATGGTGCAACTATCTCCATTATGAAGGAGGGAACTGTTGCGGAGGATTTATCTGTCGACCTTAATCAGTCTCCCCCTCGGGCGGAGTCTGTTGTATGTTCCTCTCCGGAGGTTCGTAGAGTGGAGGAGTGGGTAACCCTTTTCCACCCCGGGCATTCTCCTCCTGGGGCTGTGAGGAGACGTCTTTTTGAACCTGCTGGTTCTCCTAACGTTGACCCTACGGGGTCTTGTGACGATCACCCTTCGGGCTGGCGTGATTGTGAGTCTTCGGGCTCTAGTCATGTTGATCCCGCGGGTTCTCATGACAGCACGAGTCCTTCGGGTCTCCGTCCTTTGCCCTGGTCAAAGGGGTTGAAGAGTGCCAAACAGAAGGCTGTGTCCCAGGCA…
>GeMoMaG000196.1
ATGTTACATCAATCTCCCAAGGTGGAAACATCAATTTATCTTGTGAGTTTTATTTCATTGTCAAGGTTACATCAATCTCCCAATGTGGAAACATCAATTTATCCTATGAGTTTTATGTCNNNNNNNNATTGTCAATGTTACATCAATCTCCCAAGGTGGAAACATCAATTTATCCTAAATTATAATAATGGTAATTAG
>GeMoMaG000637.1
TATACACACCCAGTGCAATCTAATCAAAATTCTGCGTGTAAAGGTACATTTCTTTTTGCGGATGNNNATTTTCCAGGTTCCAGTTCTAGCAGCTCAAGTTCAAGTTCTTCAAGCTCTAGTAGTTCGAGCTCCAGTAGCTCAAGTTCAAGTTCCTCAAGTTCACGTAGCTCATGCTCCAGTAGCTCAAGTTCAAGTTCAAGTAGCTCATGCTCCAGTAGCTCAAGTTCTAGTAGCTCAAGTTCTAGCAGCTCAAGTTCAAGTTCTTCAAGCTCTAGTAGCTCCAGTTCAAGTTCTTCAAGCTCTAGTAGTTTGAGGTCTAGTAGCTCAAGTTCAAGTNTCCTCAAGTTCGAGCAGCTCATGCTACATTCTAGTAGCTCGAGTTCTAGCAGCTCAAGTTCA…
>GeMoMaG002957.1
TTTTGCGGTTACGTACATAATTCACATTACTTGATATTTGGCAATAGACACGAAATTGGGACCTTATCAGAAATAATTTACGTTGGTTTTCATATTCAGGTATTTACAATTATATATTTTCTGTGCATCAAGTCTCAGTTTGAAAAATATCTTTGGAAAATTTTGTGTTTTAAGGATGNNNATTTTCCAGGTTCCAGTTCTAGCAGCTCAAGTTCAAGTTCTTCAAGCTCTAGTAGTTCGAGCTCCAGTAGCTCAAGTTCAAGTTCCTCAAGTTCACGTAGCTCATGCTCCAGTAGCTCAAGTTCAAGTTCAAGTAGCTCATGCTCCAGTAGCTCAAGTTCTAGTAGCTCAAGTTCTAGCAGCTCAAGTTCAAGTTCTTCAAGCTCTAGTAGCTCCAGT…
>GeMoMaG004965.1
TTTCCAGGTTCCAGTTCTAGCAGCTCAAGTTCAAGTTCTTCAAGCTCTAGTAGTTCGAGCTCCAGTAGCTCAAGTTCAAGTTCCTCAAGTTCACGTAGCTCATGCTCCAGTAGCTCAAGTTCAAGTTCAAGTAGCTCATGCTCCAGTAGCTCAAGTTCTAGTAGCTCAAGTTCTAGCAGCTCAAGTTCAAGTTCTTCAAGCTCTAGTAGCTCCAGTTCAAGTTCTTCAAGCTCTAGTAGTTTGAGGTCTAGTAGCTCAAGTTCAAGTNTCCTCAACTCAAGCTCAAGTTCTTCAAGTTCTAGTAGCTCAAGTTCAAGTTCTTCAAGCTCTAGTAGCTCAAGTTCTTCAAGTTCTAGTAGCTCAAGTTCAAGTTCTTCAAGCTCCAGTAGCTCAAGTTCT…
>GeMoMaG008323.1
ATGGTTCACTTTGGGAACAGAAAATATCTTTGGAAAATTTTGTGTTTTAAGGATGNNNATTTTCCAGGTTCCAGTTCTAGCAGCTCAAGTTCAAGTTCTTCAAGCTCTAGTAGTTCGAGCTCCAGTAGCTCAAGTTCAAGTTCCTCAAGTTCACGTAGCTCATGCTCCAGTAGCTCAAGTTCAAGTTCAAGTAGCTCATGCTCCAGTAGCTCAAGTTCTAGTAGCTCAAGTTCTAGCAGCTCAAGTTCAAGTTCTTCAAGCTCTAGTAGCTCCAGTTCAAGTTCTTCAAGCTCTAGTAGTTTGAGGTCTAGTAGCTCAAGTTCAAGTNTCCTCAAGTTCGAGCAGCTCATGCTACAGTATTCTAGTAGCTCGAGTTCTAGCAGCTCAAGTTCAAGTTCC…
>GeMoMaG012759.1
TCTAGTAGCTCGAGTTCTAGCAGCTCAAGTTCAAGTTCCTCAAGCTCTAGTAGCTCAAGTTCAAGTTCCTTGAGCTCTAGTAGCTCAAGCTCAAGTTCTTCAAGTTCTAGTAGCTCAAGTTCAAGTTCTTCAAGCTCTAGTAGCTCCAGTTCAAGTTTTTCAAGCTCTAGTAGCTCCAGTTTAAGTTCCTCAAGCTCTAGTAGCTCAAGCTCAAGTTCTTCAAGTTCTAGTAGCTCAAGTTCAAGTTCTTCAAGCTCTAGTAGCTCAAGTTCTTCAAGTTCTAGTAGCTCAAGTTCAAGTTCTTCAAGCTCCAGTAGCTCAAGTTCTAGTAGCTCGAGTTCAAGTTCTTCAAGCTCTAGTAGCTCAAGTTCAAGTTATAGTAGCTCCAGTTCAAGTTCT…
>GeMoMaG013671.1
AAACACCATCTAAACCACACATGGTTCACTTTGGGAACAGAAAATATCTTTGGAAAATTTTTTCAAGTTCCTCAAGTTCACGTAGCTCATGCTCCAGTAGCTCAAGTTCAAGTTCAAGTAGCTCATGCTCCAGTAGCTCAAGTTCTAGTAGCTCAAGTTCTAGCAGCTCAAGTTCAAGTTCTTCAAGCTCTAGTAGCTCCAGTTCAAGTTCTTCAAGCTCTACGCTNNNNNNNNNNNNNNNNNAGTTCTAGTAGCTCGAGTTCTAGCAGCTCAAGTTCAAGTTCCTCAAGCTCTAGTAGCTCAAGTTCAAGTTCCTTGAGCTCTAGTAGCTCAAGCTCAAGTTCTTCAAGTTCTAGTAGCTCAAGTTCAAGTTCTTCAAGCTCTAGTAGCTCCAGTTCA…
>GeMoMaG018557.1
TCTAGTAGCTCAAGCTCAAGTTCTTCAAGTTCTAGTAGCTCAAGTTCAAGTTCTTCAAGCTCTAGTAGCTCCAGTTCAAGTTTTTCAAGCTCTAGTAGCTCCAGTTTAAGTTCCTCAAGCTCTAGTAGCTCAAGCTCAAGTTCTTCAAGTTCTAGTAGCTCAAGTTCAAGTTCTTCAAGCTCTAGTAGCTCAAGTTCTTCAAGTTCTAGTAGCTCAAGTTCAAGTTCTTCAAGCTCCAGTAGCTCAAGTTCTAGTAGCTCGAGTTCAAGTTCTTCAAGCTCTAGTAGCTCAAGTTCAAGTTATAGTAGCTCCAGTTCAAGTTCTTCAAGTTCTAGTAGCTCCAGTTCAAGTTCCTCAAGCTCTAGTAGCTCCAGTTCAAGTTCCTCAAGCTCAAGTTCG…
>GeMoMaG020634.1
ATGGTTCACTTTGGGAACAGAAAATATCTTTGGAAAATTTTGTGTTTTAAGGATGNNNATTTTCCAGGTTCCAGTTCTAGCAGCTCAAGTTCAAGTTCTTCAAGCTCTAGTAGTTCGAGCTCCAGTAGCTCAAGTTCAAGTTCCTCAAGTTCACGTAGCTCATGCTCCAGTAGCTCAAGTTCAAGTTCAAGTAGCTCATGCTCCAGTAGCTCAAGTTCTAGTAGCTCAAGTTCTAGCAGCTCAAGTTCAAGTTCTTCAAGCTCTAGTAGCTCCAGTTCAAGTTCTTCAAGCTCTAGTAGTTTGAGGTCTAGTAGCTCAAGTTCAAGTNTCCTCAAGTTCGAGCAGCTCATGCTACAAATAGACATTATTTTTAATTCTAAGTGGTATCAAGGCTAA
>GeMoMaG023999.1
AGCTCAAGCTCAAGTTCTTCAAGTTCTAGTAGCTCAAGTTCAAGTTCTTCAAGCTCTAGTAGCTCCAGTTCAAGTTTTTCAAGCTCTAGTAGCTCCAGTTTAAGTTCCTCAAGCTCTAGTAGCTCAAGCTCAAGTTCTTCAAGTTCTAGTAGCTCAAGTTCAAGTTCTTCAAGCTCTAGTAGCTCAAGTTCTTCAAGTTCTAGTAGCTCAAGTTCAAGTTCTTCAAGCTCCAGTAGCTCAAGTTCTAGTAGCTCGAGTTCAAGTTCTTCAAGCTCTAGTAGCTCAAGTTCAAGTTATAGTAGCTCCAGTTCAAGTTCTTCAAGTTCTAGTAGCTCCAGTTCAAGTTCCTCAAGCTCTAGTAGCTCCACTCAAGCTCAAGTTCCTCAAGCTCTAGTAGCT…
>GeMoMaG028220.1
ATGGTTCACTTTGGGAACAGAAAATATCTTTGGAAAATTTTGTGTTTTAAGGATGNNNATTTTCCAGGTTCCAGTTCTAGCAGCTCAAGTTCAAGTTCTTCAAGCTCTAGTAGTTCGAGCTCCAGTAGCTCAAGTTCAAGTTCCTCAAGTTCACGTAGCTCATGCTCCAGTAGCTCAAGTTCAAGTTCAAGTAGCTCATGCTCCAGTAGCTCAAGTTCTAGTAGCTCAAGTTCTAGCAGCTCAAGTTCAAGTTCTTCAAGCTCTAGTAGCTCCAGTTCAAGTTCTTCAAGCTCTAGTAGTTTGAGGTCTAGTAGCTCAAGTTCAATATTTTTCAACTTTATGTAA
>GeMoMaG028527.1
ATGTTTCTAGTTTACGTTGGTTTTCATATTCAGGTATTTACAATTATATATTTTCTGTGCATCAAGTCTCAGTTTGACTCAAGTTCAAGTTCTTCAAGCTCTAGTAGCTCCAGTTCAAGTTTTTCAAGCTCTAGTAGCTCCAGTTTAAGTTCCTCAAGCTCTAGTAGCTCAAGCTCAAGTTCTTCAAGTTCTAGTAGCTCAAGTTCAAGTTCTTCAAGCTCTAGTAGCTCAAGTTCTTCAAGTTCTAGTAGCTCAAGTTCAAGTTCTTCAAGCTCCAGTAGCTCAAGTTCTAGTAGCTCGAGTTCAAGTTCTTCAAGCTCTAGTAGCTCAAGTTCAAGTTATAGTAGCTCCAGTTCAAGTTCTTCAAGTTCTAGTAGCTCCAGTTCAAGTTCCTCAAGC…
>GeMoMaG030602.1
ATGGTTCCAGTTCTAGCAGCTCAAGTTCAAGTTCTTCAAGCTCTAGTAGTTCGAGCTCCAGTAGCTCAAGTTCAACGCTNNNNNNNNNNNNNNNNNAGTTCTAGTAGCTCGAGTTCTAGCAGCTCAAGTTCAAGTTCCTCAAGCTCTAGTAGCTCAAGTTCAAGTTCCTTGAGCTCTAGTAGCTCAAGCTCAAGTTCTTCAAGTTCTAGTAGCTCAAGTTCAAGTTCTTCAAGCTCTAGTAGCTCCAGTTCAAGTTTTTCAAGCTCTAGTAGCTCCAGTTTAAGTTCCTCAAGCTCTAGTAGCTCAAGCTCAAGTTCTTCAAGTTCTAGTAGCTCAAGTTCAAGTTCTTCAAGCTCTAGTAGCTCAAGTTCTTCAAGTTCTAGTAGCTCAAGTTCAAGT…
>GeMoMaG040211.1
TCGAGTTCTAGCAGCTCAAGTTCAAGTTCCTCAAGCTCTAGTAGCTCAAGTTCAAGTTCCTTGAGCTCTAGTAGCTCAAGCTCAAGTTCTTCAAGTTCTAGTAGCTCAAGTTCAAGTTCTTCAAGCTCTAGTAGCTCCAGTTCAAGTTTTTCAAGCTCTAGTAGCTCCAGTTTAAGTTCCTCAAGCTCTAGTAGCTCAAGCTCAAGTTCTTCAAGTTCTAGTAGCTCAAGTTCAAGTTCTTCAAGCTCTAGTAGCTCAAGTTCTTCAAGTTCTAGTAGCTCAAGTTCAAGTTCTTCAAGCTCCAGTAGCTCAAGTTCTAGTAGCTCGAGTTCAAGTTCTTCAAGCTCTAGTAGCTCAAGTTCAAGTTATAGTAGCTCCAGTTCAAGTTCTTCAAGTTCT…
>GeMoMaG049899.1
TATACACACCCAGTGCAATCTAATCAAAATTCTGCGTGTAAAGGTACATTTCTTTTTGCGGTTACAAAATATCTTTGGAAAATTTTGTGTTTTAAGGATGNNNATTTTCCAGGTTCCAGTTCTAGCAGCTCAAGTTCAAGTTCTTCAAGCTCTAGTAGTTCGAGCTCCAGTAGCTCAAGTTCAAGTTCCTCAAGTTCACGTAGCTCATGCTCCAGTAGCTCAAGTTCAAGTTCAAGTAGCTCATGCTCCAGTAGCTCAAGTTCTAGTAGCTCAAGTTCTAGCAGCTCAAGTTCAAGTTCTTCAAGCTCTAGTAGCTCCAGTTCAAGTTCTTCAAGCTCTAGTAGTTTGAGGTCTAGTAGCTCAAGTTCAAGTNTCCTCAATTCTAGTAGCTCGAGTTCT…
>GeMoMaG053324.1
TCAAGTTCTTCAAGCTCTAGTAGCTCCAGTTCAAGTTTTTCAAGCTCTAGTAGCTCCAGTTTAAGTTCCTCAAGCTCTAGTAGCTCAAGCTCAAGTTCTTCAAGTTCTAGTAGCTCAAGTTCAAGTTCTTCAAGCTCTAGTAGCTCAAGTTCTTCAAGTTCTAGTAGCTCAAGTTCAAGTTCTTCAAGCTCCAGTAGCTCAAGTTCTAGTAGCTCGAGTTCAAGTTCTTCAAGCTCTAGTAGCTCAAGTTCAAGTTATAGTAGCTCCAGTTCAAGTTCTTCAAGTTCTAGTAGCTCCAGTTCAAGTTCCTCAAGCTCTAGTAGCTCCAGTTCAAGTTCCTCAAGCTCAAGTTCGTCAAGTTCTAGTAGCTCAAGCTCAAGTTCCTCAAGCTCTAGTAGC…
>GeMoMaG053923.1
ACACACCCAGTGCAATCTAATCAAAATTCTGCGTCTATGTTTCTAGTTTACGTTGGTTTTCATATTCAGGTATTTACAATTATATATTTTCTGTGCATCAAGTCTCAGTTTGATAGCTCGAGTTCTAGCAGCTCAAGTTCAAGTTCCTCAAGCTCTAGTAGCTCAAGTTCAAGTTCCTTGAGCTCTAGTAGCTCAAGCTCAAGTTCTTCAAGTTCTAGTAGCTCAAGTTCAAGTTCTTCAAGCTCTAGTAGCTCCAGTTCAAGTTTTTCAAGCTCTAGTAGCTCCAGTTTAAGTTCCTCAAGCTCTAGTAGCTCAAGCTCAAGTTCTTCAAGTTCTAGTAGCTCAAGTTCAAGTTCTTCAAGCTCTAGTAGCTCAAGTTCTTCAAGTTCTAGTAGCTCA…
>GeMoMaG054349.1
AGCTCGAGTTCTAGCAGCTCAAGTTCAAGTTCCTCAAGCTCTAGTAGCTCAAGTTCAAGTTCCTTGAGCTCTAGTAGCTCAAGCTCAAGTTCTTCAAGTTCTAGTAGCTCAAGTTCAAGTTCTTCAAGCTCTAGTAGCTCCAGTTCAAGTTTTTCAAGCTCTAGTAGCTCCAGTTTAAGTTCCTCAAGCTCTAGTAGCTCAAGCTCAAGTTCTTCAAGTTCTAGTAGCTCAAGTTCAAGTTCTTCAAGCTCTAGTAGCTCAAGTTCTTCAAGTTCTAGTAGCTCAAGTTCAAGTTCTTCAAGCTCCAGTAGCTCAAGTTCTAGTAGCTCGAGTTCAAGTTCTTCAAGCTCTAGTAGCTCAAGTTCAAGTTATAGTAGCTCCAGTTCAAGTTCTTCAAGT…
>GeMoMaG055899.1
ATGTTTCTAGTTTACGTTGGTTTTCATATTCAGGTATTTACAATTATATATTTTCTGTGCATCAAGATGNNNATTTTCCAGGTTCCAGTTCTAGCAGCTCAAGTTCAAGTTCTTCAAGCTCTAGTAGTTCGAGCTCCAGTAGCTCAAGTTCAAGTTCCTCAAGTTCACGTAGCTCATGCTCCAGTAGCTCAAGTTCAAGTTCAAGTAGCTCATGCTCCAGTAGCTCAAGTTCTAGTAGCTCAAGTTCTAGCAGCTCAAGTTCAAGTTCTTCAAGCTCTAGTAGCTCCAGTTCAACGCTNNNNNNNNNNNNNNNNNAGTTCTAGTAGCTCGAGTTCTAGCAGCTCAAGTTCAAGTTCCTCAAGCTCTAGTAGCTCAAGTTCAAGTTCCTTGAGCTCTAGT…
>GeMoMaG057128.1
AGCTCAAGTTCAAGTTCCTTGAGCTCTAGTAGCTCAAGCTCAAGTTCTTCAAGTTCTAGTAGCTCAAGTTCAAGTTCTTCAAGCTCTAGTAGCTCCAGTTCAAGTTTTTCAAGCTCTAGTAGCTCCAGTTTAAGTTCCTCAAGCTCTAGTAGCTCAAGCTCAAGTTCTTCAAGTTCTAGTAGCTCAAGTTCAAGTTCTTCAAGCTCTAGTAGCTCAAGTTCTTCAAGTTCTAGTAGCTCAAGTTCAAGTTCTTCAAGCTCCAGTAGCTCAAGTTCTAGTAGCTCGAGTTCAAGTTCTTCAAGCTCTAGTAGCTCAAGTTCAAGTTATAGTAGCTCCAGTTCAAGTTCTTCAAGTTCTAGTAGCTCCAGTTCAAGTTCCTCAAGCTCTAGTAGCTCCAGT…
>GeMoMaG058802.1
ATGGTTCACTTTGGGAACAGAAAATATCTTTGGAAAATTTTGTGTTTTAAGGATGNNNATTTTCCAGGTTCCAGTTCTAGCAGCTCAAGTTCAAGTTCTTCAAGCTCTAGTAGTTCGAGCTCCAGTAGCTCAAGTTCAAGTTCCTCAAGTTCACGTAGCTCATGCTCCAGTAGCTCAAGTTCAAGTTCAAGTAGCTCATGCTCCAGTAGCTCAAGTTCTAGTAGCTCAAGTTCTAGCAGCTCAAGTTCAAGTTCTTCAAGCTCTAGTAGCTCCAGTTCAAGTTCTTCAAGCTCTAGTAGTTTGAGGTCTAGTAGCTCAAGTTCAAGTNTCCTCAATAGCTCGAGTTCTAGCAGCTCAAGTTCAAGTTCCTCAAGCTCTAGTAGCTCAAGTTCAAGTTCC…
>GeMoMaG059438.1
GCAGCTCAAGTTCAAGTTCCTCAAGCTCTAGTAGCTCCAGTTCAAGTTCTTCAAGTTCTAGTAGCTCAAGTTCAAGTTCTTCAAGCTCTAGTAGCGCTNNNNNNNNNNNNNNNNNATTTAAGTTCCTCAAGCTCTAGTAGCTCAAGCTCAAGTTCTTCAAGTTCTAGTAGCTCAAGTTCAAGTTCTTCAAGCTCTAGTAGCTCAAGTTCTTCAAGTTCTAGTAGCTCAAGTTCAAGTTCTTCAAGCTCCAGTAGCTCAAGTTCTAGTAGCTCGAGTTCAAGTTCTTCAAGCTCTAGTAGCTCAAGTTCAAGTTATAGTAGCTCCAGTTCAAGTTCTTCAAGTTCTAGTAGCTCCAGTTCAAGTTCCTCAAGCTCTAGTAGCTCCAGTTCAAGTTCCTCA…
>GeMoMaG059863.1
TTTAAGGATGNNNATTTTCCAGGTTCCAGTTCTAGCAGCTCAAGTTCAAGTTCTTCAAGCTCTAGTAGTTCGAGCTCCAGTAGCTCAAGTTCAAGTTCCTCAAGTTCACGTAGCTCATGCTCCAGTAGCTCAAGTTCAAGTTCAAGTAGCTCATGCTCCAGTAGCTCAAGTTCTAGTAGCTCAAGTTCTAGCAGCTCAAGTTCAAGTTCTTCAAGCTCTAGTAGCTCCAGTTCAAGTTCTTCAAGCTCTATNTCCTCAAGTTCGAGCAGCTCATGCTACAGTAGCTCAAGTTCTAGTAGCTCGNNNNNNNNNNNNNNNNNGCAGCTCAAGTTCAAGTTCCTCAAGCTCTACTCGAGTTCTAGCAGCTCAAGTTCAAGTTCCTCAAGCTCTAGTAGCTCA…
>GeMoMaG060051.1
AGTTCAAGTTTTTCAAGCTCTAGTAGCTCCAGTTTAAGTTCCTCAAGCTCTAGTAGCTCAAGCTCAAGTTCTTCAAGTTCTAGTAGCTCAAGTTCAAGTTCTTCAAGCTCTAGTAGCTCAAGTTCTTCAAGTTCTAGTAGCTCAAGTTCAAGTTCTTCAAGCTCCAGTAGCTCAATAGCTCCAGTTCAAGTTCCTCAAGTTCTAGTAGTTCAAGTTCAAGTTCCTCAAGTTCTAGTAGCTCCAGTTCAATNNNNNNNNNNNNNNNNNNNNNNNNNNNNNNNNNNNNNNNNNNNNNNNNNNCAGCTCTAG
>GeMoMaG009461.1
CAAAGAGATGAGACTGGGGGTTGGAATCCTCCTACGCCAGCGAGGGAGGCGAGGTCTTCGAAGAGGGCCCATAAGTCGTCGGTCTCCTCAGTGGAGGAGCTTTCCTGCTCTTCGGAAGACGAGGCGCTGAGGAAGCTCAGGAGACGAAGGGAGAAGCTCGTGGCCAACCACGCCGAGGCTCCCAAGAGCCAGAGCGCTTCCAAGCTGCTCCAGGGCCTGAAGTCCCAGAGCAAGTTCTACCTCCCAGAGGGACAGCGAGCGGGCGCCTGTGCACTNNNNNNNNNNNNNNNNNNNNNNNNNNNNNNNNNNNNNNNNNNNNNNNNNNNNNNNNNNNNNNNNNNTGGCTCCGATATGCTTCTCTCCTTCAGAGGCGGTCATGATGGAGGAGATCTCGAAGGA…
>GeMoMaG004815.1
ATGATTAACACGATCAAAGGTAGCACTAAAATCAAGGCTGATCATATGAACTTCCTCACCACAATCATGGGATTTTTGTACAGCCTTGGAGATTGTAAGAAGGGCATCACATGCTCCAAGGCCTTTACGAAAACTAAGTTTCAAACTAGGGAACAGATGATTACCTTCAAGGTGAAAGTAGTACCCCTGTCAGAAGTAATATGCTCAAGGATACCATATCTCGCTAATCATCCTGAGAGTAAGGTGGATGTACGTGAAGCGCTCATTGTAATTTCAAAGGGAATGGCTTCAGGTCAACGAGTGATACAGTTTTTGATGAATATGAGTCCTTGGANNNNNNNNNNNNNNNNNTCCGAGGACTTGGTGTCACAGGGACCCATTTATTACATGCCTCATAGA…
>GeMoMaG012755.1
ATGTGGTATGATCTACGTGATAGAGAAGAAATTGGAAATAAAAGGTTGGATCAGTTTTGTGATGTGTGGAGGAAAGATTACATAGCAAATCTACCTCCTGTAGTTAAGGGGTTTAACCAAAAATGTAGTTTGAATGTTGGTAGCACTGTGCTTGTTAAAGAAGATCATATGCCTAGATTACAGTGGCCTATTGGAGTTATTGTAAATGTATACCCTGGAAGGGATGTGTTGATTCGTAGTGTCGATGTTAAAACTAGGAAGGGTATTGTTAACAGATCAATACAAAGAGTTCATGATTTGGAGATTAATGCTCACTTGAACCCTGGTTTGAAGAATCTTTCTGCGGAAGTCCCTGAACATGCAAATGATAATTCTGAATGA
>GeMoMaG060304.1
AAAGATCATGCAAATTCCATTCCAGTCTGCTTAAGATTTCATAAATATTTTACAAGGTGGCGGAGTTGTCGAGGGGGATATCTTCCAAATGGAGGAATGTGCAGGATATCCCACATGCTTGGTACTCTGGATCTTTTCATTGGACTTCTGCCAAGGCCTGACAATCTAGTCCCAGCGGTTGAGGCCTGGGTGACTAGAGTTAGTAATAGAATAGATGTCCTACTAGTCCGAAACCCACCTCCTACCGCAAGTGAATTAGCAGAAGCTCTAGAAGAAATGGATAAAAGGCTCTTTAAACTAGAAGAAGTGCAGGATAAATTAGAAGTAGAACTCGAACCTGAAGAATTAAAAAATTACTTGGAACAAGCAGATCCAAATAGACTTAAACATATTTCGGCA…
>GeMoMaG054294.1
ATGTCAGTGGTTGCTATGACCAAGATAAGGAAATTCTGGGTGCATATGCAAAATGGCTGTGACCAAATATGGCCATTTTCCAGACCGTCAATACCCTTAAGGAGAAACCTGTCAGTGGGCCAACTGTTGAAGGCTGCGAGTCAGGAAAAGGCAGACCACCTTCATTGCCTTTTATTTGACGCCTTTGTGCTTGGACCTGTGGTGGTTGCGCAAGTAGTTGTTCTGGAATGGACAGTAATAAGACTTTCTTCTCCATTCTTCTGTTTCCCCTCTTGTGAACCAAGCAATCAAAACTTTACATGCTGGATTGAACCTGATGCTGGTAGTAAGGGCTCTCTGGTCGGATATGGGAAGGGCTCCTCACCCCGCACCCTCATCAACTGGATATCTTCTTCCCAT…
>GeMoMaG059772.1
TGGTTACTGATTACCTTTTACAGTATGAAAATTAAGAAATCAGAAAATGGCTGTGACCAAATATGGCCATTTTCCAGACCGTCAATACCCTTAAGGAGAAACCTGTCAGTGGGCCAACTGTTGAAGGCTGCGACAATCAAAACTTTACATGCTGGATTGAACCTGATGCTGGTAGGTAACATTTCAGAGGTCCATTCTTTAGGATTAAAGAATAAGGGCTCTCTGGTCGGATATGGGAAGGGCTCCTCACCCCGCACCCTCATCAACTGGATATCTTCTTGTTATCCAACTTTTAACAATTGTCTCCAACCCCCCATACAGTACTGCTCCCATTCACGCTCTTGTGTTTTACCTTTACTACTTACTTCCTGCTATGGCACTCCCACAATGTTTGTTGAT…
>GeMoMaG048504.1
CTTGTTTGTTTCATTTACTCCTTTTTTGCATATGTTCTTATTTTATTTGGAGGAGGCATCTGGAACGTGGGTGGCTCTTTGGTCCTTGGGAGCGTCGTGTCTGACGATTCTGGAGAGTATACCTGCGTGGCCAACAACACCGTCGGGGAGACAAGGTTCTCGGCTCACCTGCTGGTAACCCTTCCACTCTCCGTACAGGTGAGAGGTGTATGTGGATATTAG
>GeMoMaG057767.1
ATGATGGAGATGAAATGTAAGATAGAAAATGCAGAACAAAAGATTATACAGTCAAAAGAAAATGAAAAAAAGGGACTTAGAAGAAAGGACACTTCAAAATATATAAAAAAAAAACCAAAGTACTTTACTCCTATGCAAAAAAGATGA
>GeMoMaG002529.1
AGGGTTGTAGCTTGGCTAGTAATAATAATAATAATAATAATAATAATAATAATAATAATAATAATAATAATAATAATAAAGGGCCCTGACAACTCTAGAATTGCTCAGACCAAACTCGAACACAGGATATATATATATATATATAAAAAAAAAATGACTATGTTTCATAAGATAAAATCCACTAAGCTTTCTTAG
>GeMoMaG009715.1
AGCAATGGGAATCCATCATTGGGCTCAAGTCATAGCTGTCTCACGCTCAGTGTGTGCTGTTCTTGGAAGGAGGAACGTAATTGCAGACCATCTGAACAGACTGAGGAGAACACATTCCGGAAATGCCTTAAGAGATCGGGTTTGCAGTTACCAGAGGTCCCTAACCTCTTGTTAAGCACTGTATGCACAAAGAAGATTTCCAAGAACACCAACCTTCTAGTTGCTGAAGGTTATTCTTAA
>GeMoMaG048961.1
TGGTTACTTGTCATTTTTAAACATAAGACTTACCCGGTAGTTACATTTATAGCTTACGTCCCTGACGTCACGGCAGAAAATTCGAATCCCGCGCCAATCGCTGATTGGATAGCCAGGGCTGTTTACATTTATATATGTTATTCCTATATCTGTTCATTTGAATCATATAACATG
>GeMoMaG048425.1
GCTTCCCCGTGCCTCACAACCGAGTGTATCCCAGTCCGTTTTCTTAAATTATGCAACCAGCCACGACTGGCTTTGAAGGTTTCCGCTGGCGTCGTAATCTCCCCTCTGTCAGCTGCTTGCTTTCCTTTCAAATCATTGTAG
>GeMoMaG003699.1
ATGTTGAGACGAGGAAGTGATTCAATTTTGAAAGTCCTAATCCTAGGTCAAAGGTCAAGGTCGAGCAGTGATTCAGTTTTGAAAATTCTAGGTCAAAGGTCAAGGTCGAATAGTGATTCAGTTTTGAAAATCCTAGGTCAAAGGTCAAGGTCGAGCAGTGATTCAATTTTGAAAGTCTTAGGTCAAAGGTCAAGGTCGAGCAGTGATTCAGTTTTGAAAATTCTTGAAAGTCCTATGTCAAAGGTCAAGGTCAAACAGAAGGTCGACTAA
>GeMoMaG002309.1
ATGGGGGTCTTCACTATTTTGGTTACGTTCTTCGTTCCTTTTTTGTGCCCTAAACATTATTTCCAATTAAGGGCGACAAAACCCCAACTTAAATGTCTCTCCGAGCTAACACACGCACCTACTGCTTATCAACTCGAGTGCTCACCGGCAACTAACTACTGCCTTCGTTATCAAAATGCAGTTGCAAAACATGCAGACACAGGTTTTTGTGGAATACTCATGAATATTGAGTCCATTTACCTTGATATACAA
>GeMoMaG028707.1
GGGGGGGGAGGTTATGACAGTGATTCTAAAACATCCTATTTTGTTCTGGGCAGCTTGAACTTCAGGCCCTATACCAGTCACAGAATCCCTCTCCTCCTCCTCTTAGAGATGACCCAGAACTCTGAACATTTTAGGGCAGAATCCATTCATAACGTTTATAAGCAGCTCCTTTGTGACACAAACCATGCCATTGGTAGGAGTTTAACCCCCTTCCCTTATTTGGTTACTTTATTATTTAGTAACAAAAAATGTGCACTTTTATTTTTCAAGAAAGCACTCAAGATATCACAGCATAACTTAAAATATGTTCAACTCTTCCCTGCATCTTTTACTGCCAAGTTTTTGGTTTGTTACTTAAATCAAGACACTTTTTCTGACCACAAAAAATTGGTCCACACT…
>GeMoMaG065034.1
ATGTTGCAATCAAAAGCAGTTGATCATGCTAAGCCAGCCGACCTCTTAAAGGTTTGCATGGATGAGATGTGCAGATTAAGAGATCAGTTTGAGGATGTCAAGAAAGAAGCAACAGATATAGCCCAGAAGGGGTCAATCAGACCAGAATTTGAGAAAAAGAGATTTCGAACCGTAAAAAGACATTTTGGCGAGCTTTGTGAAGACCAAAGATTAGAAGATCCAGAGAGTTTGTATAGAGTAACTGTTTACCATCGTATTCTGGACATCATCAAAACTCAGTTGAACTTCCGTTTTACTGGCTTGCATGAAGTTGTCTCATCATTCTCAGTATGTTTTTTTCCTAAGCTATGTATTTCTACGATTTATCAAATCAATCTCTCTACTCTCTCT
>GeMoMaG048408.1
AAATCTTTTCACCACGTCCCCTCAAGAGTCACTGTCTGTAATGAAACCGATCCTCTTGAGCGTTGCCCCTCTAACAGTCTGGGGTCGCCCTGTGCTGAGTGTTGGGAACCCAGACACGCCTTGCCTGAATGTGCTTCACCCAGACGAGCCTGCACCAAACCCTCCGCCCCAATGCCCCTCACCCCAACGATCCTCGGCCAGGTGCACCTCGCCTCAATGCCTCTCACCCTAACGAGCCTCCACCAGACACGCCTCGCCTCAATGCCCCTTACCCTAACGAGTCTCCACCAGACACACCTCGACTCAATGCCCCTCACCCTAACGAGGCTCCACCAGACACGCCTCGCCTCAATGCCCCTCACACATACAAGCCTCTCCCCAATACCCGTCAGCCCAACT…
>GeMoMaG051793.1
GTAAGTGTAGATTCATTTGTTCTTTTCATAAGATTTTTTGTTCCGTTTTGTCCTTTTAGCGAGGAGATTTTGTTTTACCTCTGCGTGAGGGAAAATTTATACTGTATTTGTTTAGTCTCTACGAGAGTGTATTTTGATACTTAA
>GeMoMaG010265.1
ATGGTCCAGTTGGTTTGCAGCTGCTTGAATATCCGCTTGCATGTGCGAGAGACAACTGAAGCCTTGGTTCCTGGCGTGCCTAATCTTAAGCCCGAAGAAAGTCGACATCCTTTTTTCGCTAAGGGTGCTTGTGTTGCCACCTTGAATTTAGGAGGCATAACAAAAGGACAAAATTTTTTAGTTCGAAGCTCCCCTGTTGGTGAATGGACAGTCCATGAGTGCCTCAATTGTCATCTCTTGACACATGCCAATCATTCTATAAATGGAACAGTTGCCATTTATCTTTGGGTCACACCCAACGTGACTACCAAGTGTTGTCAAAATCGTTGTCAAAATGTAACAGATTCATCTTTGGGTCACACCCAACAGGACTACCAAGCGTTGTCAAAATGTTACAGA…
>GeMoMaG015970.1
ATGGTATATTGCTTTACTTGCCCGAAATGTAAGATCGGGAAATACGTGGGAGCCACCAAAAGATTGCTCAAAGTCGGGATCGATTCTCATCTCGGAGTCAGTCACTGTACGGGATGTACTTCGAAAACAAAAGAATTTTCCAACCTACGAGAACATTGTAATAAATGTAAAACATCACTTTCATATAAAGATTTTCGCATTGTCACCCAAGCGCCCAATGACTATTCTCTCTCTGTTTTGGAGTCGTTTACAATCAAACAGCTTTTGACGTACTCCTTTCAAAACCAGACAACGTCACTCAGTTTTTTAGCTACATAG
>GeMoMaG029162.1
AAAAAAAAAAAAAAACATTCCCGCAACAGATTGCTTTTGGGACAGTCAACAGCCCGTGGTGATGGAATCTGTGCATGCGGGATGCAAAAGTCAAAATGTGATTGGAGACTCTCTGATAGACGCCTCTTATGA
>GeMoMaG065444.1
CCTTATCTCTCTCTCTCTCTCTGCTTCTCTAAGAGTAGAAAAATCACGTGTTTTAACATTCTTTCCTATATCATTCTATCTACCCATGACACCCTCTCTTTGCAACGCCAGAACTATATAGGTCTAGGGTATTTTGCTTCCCTATTCTCACTTCCTTTTAAAAGTAGAACAAAACAATCATCTTTTCCATTCGGACTAAAAGTAGCATCAAATATTGATTATAAGGTAATAGTTTACAAAACCACGCTCCCAATTTACTCCAAAATAATGCAATCCTACAGTTTTCATCTTCTTGCACAGAAGTACAATAAAGGCCGAACAGTGGGCGGCCAGTGGGTCTTTGGTGGTATTTGCAGGGAGACCCGTGAAGTTTTTGCGGATCCAGTGGTAACTCGGGAC…
>GeMoMaG041519.1
AAGACCGCTATTCCGCATCCCGTTTTCTTTCCCATGGGGACGAAGACCGCTGTTTTGCTTCCCGTTTTCTTTCCCATGGAATTCCGCATCCCGTTTTCTTTCCCATGGGGACGAAGAGCGCTAAGTATTCTATTTTGGAAAGAAGCCCGCGAGACTACTCAGGAGTGTCTTGTCTCGCTGAAGAAAGGAAGCCTGTGTGCCTGTTATCCTCCTGTTTATTATTGGAGGAGGATTTGA
>GeMoMaG055037.1
GAAGATTTTATAAATGAAAGTCCTGAGTACATCTCTGAAGATCCATTCATTGAAGATATAAAATATGACAGTGTAGTTAAAGAAGAAAGACACCATGACTCAGAATTGGAGACTAACATAAGATGTGTGTGGTCAGAAAAGGAGGAAAATGCATTAGGTCCCAATTTGAAGGCTGACCAAAATACAAAGCTATTTAAATGTGAAGAATGTGGAAAGACATATATCCGAAAAGATACTTTGATAAACCACATAGGAACACACACTGGAGAGAAACCCTTTTCTTGTGAGAATTGTGGAAAGTCATACCATCGTAAAGATAGCTATAGACTACACATGAGGAGCCATGTGGGAGAGAACCTGTATGTTTGTGAAAGTTGTGGAAAGTCATTTCATCAGAAA…
>GeMoMaG028192.1
ATGAGAAGGCAGATTTACTGGTGGAAAATGCTGCATCCAAGTTGCTACCAAGAAGGTGTAATGATTTTGTACCTAACATCAAGAAAATGTTTTGTAATAATTGGCAATAGCACTGGGATAGTCTAG
>GeMoMaG040506.1
ATGACACTGGTGCCACTGCCTTGCTCTCCTTGGTCCTACCTTTGGTGGAGAGGGCGCTTGGGCGCTGATCATATGTATATACAGTCAGTCTCTAGGGCATTGTCCTGCTCGATAGGGCAATGTCACTGTCCCTTACCTCTGCCATTCATAATCTCTAGACCATTGTCCTGCTTAACAGGGCAATGTCACTGTTCCTCGCCTCAGCCATTCATGAGCGGCCTTTAA
>GeMoMaG033778.1
ATGCGCCTCAAGGAATACAGCAACAAAATTTGGAAAGCAGAGGCATTGGAAGAATTGTGCTCTATATTCGTACCCAACTTCAATGAGTTGGATTGCCAAAGAAAAAACAAAGCAACTACAGATCTACAACGAAAATGGAAGAGTTTGAGGGACTCCTATAGAAGAGAATTGACATTGTCGAAGAAAGAAAAATCGGGATCTGGCATTATTCTGGAAGCTTTAGCTAAGAAAGTTACCGCCTCTCATGATCATGATACAGATTTCCTTCTTGGTCTGGTGCCTGACTTCAAGAGTATTCCTGAGAGCGTCAATCCATATTCACATGCGAGTCATACATCACACAATTTCGCTCCTAGCATCATGCATGCACAATCAACAGTACCTCAAAGCCAACCCATA…
>GeMoMaG054165.1
ACAGAACGATATATTATTCAAATACAAGATAGGCTAGTGATTTGGGACATGCGCCTCAAGGAATACAGCAACAAAATTTGGAAAGCAGAGGCATTGGAAGAATTGTGCTCTATATTCGTACCCAACTTCAATGAGTTGGATTGCCAAAGAAAAAACAAAGCAACTACAGATCTACAACGAAAATGGAAGAGTTTGAGGGACTCCTATAGAAGAGAATTGACATTGTCGAAGAAAGAAAAATCGGGATCTGGCGCAGGAAGTGGGAGGAAAGAATATTTGTACTTCAAACAGCTGTCTTTTCTTCAAGAAATTTGTGCAACAAAACCACATGCAGCTGAAAGTGAAGTCTGGCCAGCGGATCTTGCATTTAACTATATAGTTGAAAATATAAGAGATGAA…
>GeMoMaG014575.1
CTTGCGAAGTGTAGGCACGCCTTCTGGACTGCTTCCAACTCCAGGACATTGTGTGGAGTTGCCTCTCACCTTCCAACTAGGTCTCTCGCGCCGTTTCGTCGAGGGGAAGAGCTCCCCATCCCTGAAACCTGGCCCTGGGAGAAGAACTTCTTCCATGGTACCCTTCTCTAG
>GeMoMaG038022.1
ATGGAACCTACCTATGACAGCATCCCTCCTCTTCAGGATGGTGCTGGCCCAAAGGTTCACCACCTGATGGGAGAGAACTCGATGGCCAGAGTACCAGACAGTGTGAGTCTCCATAGATTCCTGGAGGACTCTCGAGACAGATCCTCAGATCAAATAAGTTGTCCTAAAGACCCCAACCAGAGGTTGAGCCACGAAGTCGCCTGA
>GeMoMaG057543.1
CTGGTGACTGAGTCACCACCGGCTGGGGTACCAGTTGGAAGGTTTGTTGCAGCTGAGTCACCTACTTGGGAGCAGCGGTTGCCGGAAGCTGGCGTTTTGCCTGACACTACTGAGGAGGCGAAGCCATCGATCAAAAAGCACAACTTAAACCTTATCAAAATTATACCCGACAAAAAATTCCCAATGAAAATTAGTAATGTAGTGTCACAAACTAACAATCACATTAAGTTTTGCTTGACATACACAACTGAAGAATTTACACAGTGA
>GeMoMaG034594.1
ATGCATCAATTACAGTGTCAAAAGAATTTACATTGGGATCAACCATTAACACAAGAATTGCAGAGAGAATGGATTAATATTTGCAGGCAAACCAACAGAGGTCCTCCTTTAAAAATTGCTAGGTGTGTTGGTCCACGAGATGGTAGTTATGATATTTATATTTTTTCAGATGCAAGTAAAGACATATTTGGTTGTGTACTCTATTTACAGCATATTGAATCCAATCGCTTAAGCTTTATACATGCCAAAAACTGA
>GeMoMaG043168.1
TTTGAGGTCGTTCACCCTTTTACTACGTTACTTTTACTACGTCTGAGTAGCTTCCTTCCCGTGTGGGTGGGGTTGCTACGCCGGAAGTTTTCCTGTCCAGGCTGGAGTTTTTCCCCTTTGGGGGGTTCTTCTCTTGCCTTTTTTTCGTGCGATTATGCTCTTGGGATCGATCTCCAATGCCTTCTTGACCTTCCGCCCCTGGTGCAGATGGACAGCAGTCTGACCTCGTCTTTGACGGACAACGGTCCCTTCGGGGCTAAGGGTTGCCTCCCACGGGGGTGCTTCCCTTGCGTGTCAGGGTTCCCCTGCGCTTCCTTCTGCAGTATTAGCGCACAGGCGCTCTCCTCAGTATCTCCTGCCCGTCAGAGCGCACCTGCGCTTCCAGTTCCTGATTCGCGC…
>GeMoMaG024107.1
GTTGCTACTGTTGTTATTGCTCTTTATGTTGTTGCTACTGTTGTTGTTCTGTGTTGTTGTTGCTACTGTTGTTGTTCTGTGTTGTTGTTCTTTAAGTTATCATCTAAAACGAACGAACGAGATTTGTCAAATCATAAATTGAGTTCCCAAATGGAGTTTATTATGTTTTATTATAAACTAAATGATAAACTTATAGATCTTAACGTGACTTTAATAATTAATTTCTTTGCTTAG
>GeMoMaG032108.1
TCTTATTTTAATGCTGTACTCATCGTCATGATGGTACCTCTCTTTGAAGGCAATTTCACACACTTTTGTCTGGTGCATCTCTGTCCGAAGAGAAGCCTCTTTCTCAGACGATTTCTTTTGCATGTCCTGGAACATGGACAAAAGCGAGTGCAACGTACTCGTGATCGAGTCTAA
>GeMoMaG058911.1
CCTCCTCGCGCTGAGAAGTCTTCCCAAGTAGGGGCTGGAAAGAACTTGGCACCTTCTATGTTGGAGTCCTACATCCTTCCCAGGAAGGAGTTGAAGGACTCGAAGACTTTACCTAATGGGGGAATGCCTACAAAGTTGCGC
>GeMoMaG016980.1
AAAATAACCTTTATTTTTCCAAGCAATACAGATCTGGAGCTCTTTACACATACTTGTACTTTATTTACTTTTCAGCCTTCCGAAAGGCTTAGTCCTAATGCCTGGAAGACTATTACAGACATTGTTTTGAATGGAACAGCATTTGTGACTTTAGAGGCTGGGAAAAGATTAATAAAAGCTGGCCAAGTACTTGAGAAGGTTACCTCCACTTTAGTTATTGATTTTATTTTTTTTTCTTTACTGGGCTTTGTTTTTCTGTTCCTATATCTTGTTAATGACTCTCATCTAAGCTATATTTTAGTTTGA
>GeMoMaG065547.1
AAAATAACCTTTATTTTTCCAAGCAATACAGATCTGGAGCTCTTTACACATACTGTACCTACCAGTACCTGTCCTTTGAAAGGACANNNNNNNGCTGCAATTACTAAAGTGATGTGTACTTTATTTACTTTTCAGCCTTCCGAAAGGCTTAGTCCTAATGCCTGGAAGACTATTACAGACATTGTTTTGAATGGAACAGCATTTGTGACTTTAGAGGCTGGGAAAAGATTAATAAAAGCTGGCCAAGTACTTGAGAAGGTTACCTCCACTTTAGTTATTGATTTTATTTTTTTTTCTTTACTGGGCTTTGTTTTTCTGTTCCTATATCTTGTTAATGACTCTCATCTAAGCTATATTTTAGTTTGA
>GeMoMaG054942.1
ATACTGCCACATATTCAGTTCCAGTACCATTACTCATTCATGAATACAATTTTCAGTAACCGTACCACCTTCCAACTTGGGAAATTTATACATCATTTAAAGCTTTCAAGAAAACTGTGTGTGTTTATGAAAAGTATGCATCATTACTTTTTGGTCAGGTGGATTTTGCAGTCAGTACCACCTATTTTAGAGGTTCTTGGTATCCTCCTGTTTATCCTGATAATATTTACAACCTTGGGATTTTATGTCTTCAGTCCAAATAAAGAAGACCCNNNNNNNNNNNTTATTTCTCGACATTTCTACAAGGATTTGTTTCTTTGTATGTTTTGCTCACGACAGCAAAGTAATTTTCCAGATGTGATGATGCCAGCGTATGCAAAGAGTCGTTGGAGTGCAGCT…
>GeMoMaG007043.1
AATCAGCATCATCATCATCATAATCATAATCATCCTAATAATCATCATCATAATCATAATAATAAGCATAATCATAATCATAATCATCATAATCATAATGATGATCATAATCATCATAATCAATATTATAATCATAATCATAATCATCATAATCATAGTCATGATAATCATGATCATAATCATAATAATAATCATGATCATAATCATAATCATAATCAAAATTATAATAATCATCATCATCATAATCAAAATTATCATGATCATAATCATAATTTAATGATCATAATATCAATCACCATAATCATAATCATAATCATAATCATAATAATTATCATCATATTAAGAAAATATAATAATAATAATAATAATTATAATAATCATAATCATAATCATTATCAT…
>GeMoMaG014109.1
TATGATTATGATTATGATGATTATGATGATTATGCTTATAATTATGATTATGATGAATATGATTATGGTTATGATAATTATGATTGTGATTATGATTATCATTATGATTATTCTTATTATGGTCATGATTATGATTATGATTTTGATTATGAGGATTATGATTATGGTTATGATTATGATGATTATAATTATGATAATGATTAA
>GeMoMaG018253.1
CAAAATCATCATCATGATCATCCTCATCATCATAATAATCATAATCATAATCAAAATTATCACACTCATAATAATAATCATAATCATAATCAAAATCATCATAATCATAATCATAATCAAAATCAAAATCCTCCACCTCCTCATCATCATCATCATAATTATCATCATAATGACCATCATAATCATAAAAATAATCATGATCATAACCATAATAATAATCATAATAATAATCATAATCATAATCCTAATCAAAATCATAATCATAATCATAATACTAATCTATATCATGAGGATCATAATCATAATCAAAATCAAAATCAAAATCATAATCAAAATCAAAATCATAATCGTCATCATCATAATCAAAATCATCATATTAATCATTATCATAATTATAAT…
>GeMoMaG019911.1
CATAACAATCATAATCATAAACATAATCATAATCATAAGCATCATACTCATCATCATCATCATCATCATCATTATGGTCATAATCATATCTATAATCATCATAATCATATTTGTAATCATATTTATAATAATAATCATATTAATATACATATTCATAATCATGCTCTTAATAAACATCATCATGATCATAATTATAATCATGATCATCTTTATCATCTTCCTAATAATAATCATCCTAATCAAAATCATAATCGTAATTATAATCATCATAATAATCTTAATCATAATTATAATCATAATCATCCTAATTATAATCATAATCATAACAATGATCAAAATAATCATAATCATTATCATGATAATCTTCATAATCATCTTAACCAAAATCATAATCATAAT…
>GeMoMaG041323.1
GAGAGCAACTATCAAGGCAAATGGAACCCCGGCATGATGGGAGACTTCTGCTGGATGCTCTTGCAAAACACCCTTTTGACTGTCTGTGGTACTATGAATTGTGTAATTGTGTCATCCAAGTATATTGATTCAATCAATGTTCTTTATCTATCCAGTTTTATCTGTTATAACACACACAAATTAGCAAAAAACACCTATCTCCATTCTTGCCTCAGACCAATTTTTTTTCTTTTTTATTATGATAATGATGACTCTGATTATGGTCATGATTATGATTATGATTATTATGATTGTTATCATGATTATGATTATGATTATGAATATCAAGATTATTATCCCGATTATGATTATGATGATGATTATGGTTATTTTAAGAAATATGATTATGATTATGATTAT…
>GeMoMaG046966.1
AATCAAAATCATCATAATCATAATCATAATCAAAATCAAAATCCTCCACCTCCTCATCATCATCATCATAATTATCATCATAATGACCATCATAATCATAAAAATAATCATGATCATAACCATAATAATAATCATAATAATAATCATAATCATAATCCTAATCAAAATCATAATCATAATCATAATACTAATCTATATCATGAGGATCATAATCATAATCAAAATCAAAATCAAAATCATAATCAAAATCAAAATCATAATCGTCATCATCATAATCAAAAGCATAATCAAAATCATAATCATAACCATGATAATATTTATCCTAATAATAATCATAACATAATCATAACCATCAAATCATAA
>GeMoMaG048519.1
CATCATAATCATAACCATAATCATAATCCTCATAATCAAAATCATAATCATAATCATGACCATAATAAGAATAATCATAATGATAATCATAATCACAATCATAATTATCATAACCATAATCATATTCATCATAATCATAATTATAAGCATAATCATCATAATCATCATAATCATAATCATATTCATAATCAAAATCATAATTATCATAATCATAATCATAATCATCATAATCATATATATATAATCATAATCATGATAATCATCATAATAATCATCATAATCATCTTCAGAATCATCATCATCATAATCATCATAAATAACATAATCATAATCATAAACAAAATCATAATCATAAGTATCATACTCATCATCATCATCATCATCATCATCATCATNCAT…
>GeMoMaG053187.1
CATCATTATCATCATCATCATAACCATAATCATATTAAAAATCATAATCATAATAATAATCATAATCATAATAATACTCATAATCATAACCATAATAATAAAAAGCATAATCATAATCATGAACATAATAATAATCATAATAATCATAATCAGCATCATCATCATCATAATCATAATCATCCTAATAATCATCATCATAATCATAATAATAAGCATAATCATAATCATAATCATCATAATCATAATGATGATCATAATCATCATAATCAATATTATAATCATAATCATAATCATCATAATCATAGTCATGATAATCATGATCATAATCATAATAATAATCATGATCATAATCATAATCATAATCAAAATTATAATAATCATCATCATCATAATCAAAAT…
>GeMoMaG000424.1
ATGTCAAACAGAGCTTCCTTGGAGGGCAAACCCTGTGGCCCCAAGGAAAACCAAAGCTGTAAAAGATCATTATTAGACACATATCCCTCCTCCGGGGAAGGAGGGGCAGCTGCCTCGCTATGGTAG
>GeMoMaG060240.1
ATTGTGCGGCATTATGATCCTGCTGCAGAAGACCTTTTAAACACAGATCCTGAGGAAGTGGAAAGGATTCGCAGTAACATCCGTGATTTTGACAGGTTCTTAGGTCCTTATCCCATGGATTCTTGGAGAAAGTGGATTTCTCTCACACAGCATATTAGATTTCTTCTCATAGGTAAAATCAGTTCAGTTCCTGAGCTTATGACACAAAGCCAATGGAAATCATCAGAACCAGCAAATAAAAATGAGACACCTCCATTGAATCCTGAAGAAGAAGGTACACAGTCCAGTAGCTCAAAAGTAGAAACGTCAGGGCAGACACAGGAAGACCGTGCCACCGCATCCTTTAAATCATATAAATCCTGTATTCCTGACCTGAAACCAATGCCAGGCACAGAAATA…
>GeMoMaG020769.1
GTCACGGACTGTCTTGTTCGAGATGGACTGGGATGGGGAGAACAAATGCTCATCAACGGAGACGGTTGTCCAGTCGATTACGAGATTTTGGGCACCTTCGAATATTCGACTTCCAAGACCACAGCTGCCGTTAGTTTCCAGGCTCACAAGTTCCCCTACACCTCTTCGGTGTATTACCAGTGCAACGTCAAGCTCTGCATCAAAAATGCGGGAGGCTGCGATGATGTGGTAAGGAATAAAATCATCTGTTTACTGGGGCGGCCACTGCTGCGCTTGGGCACCACAGTGGGGGGTTGGGCTTGCCTGGCTGATGTTCTGGTGAGCATCAGAATACTGATGAAACTGGAACTGAAACCAGACACCTTTAACCTTTATGATACAAATTTTGGTGACCAGCAA…
>GeMoMaG055863.1
ATGACACGACTCTGCCCTTCCTCGGTGGCGAACACCTATCTCTCCATTCCTGAGCAATTACCTTATCTTCCGAATGGGAATACTTCCTTGAAGGTCTGTGCAACGTTCCATCGGCTCCTTGCTGAACTTGCATTATATCCTTCTACGTTACCTCCGATCCCGCTTCCTTTCCTTCATCTTGCTGTCCAGCCTCTTTTACTTTTACTTCAAGGCTATATACACCAAACTAAAAAAAAACTATTCCAACTACCATATACAGTAGACATACTTGCCAGGTTTAAAAAGAGGCTGTTGTTGTTGTAA
>GeMoMaG021104.1
TTGCCAAAAAAANNNNNNAATTATAATAAAAAGAAATATAATAGGAATGAACTTTTTCACCAGGCGCTATATAAATCCTCCGTAATTAAACTGAAACTTTAG
>GeMoMaG019362.1
ATGGCAATAAGCCACGTAAATGAACCAACACCATCTACTTCAGGAGTCTCTACACATAAAAAAATCAACTTGAGCATAACACCAGAAGCAGTAAGACCACTACCTAAGGCAGCTTCAAGAAAGGGAAACTCATTGAACAAAAGGAAGCGAACCACTGCAATTTTGACAGATACTCCAGTTAAAAGAGCATTAGAGGAGAAAAAGTCCAAAGCAATAGTGAAAACTGAAAGAATTATGTTTTCAGGGAAAAAGAAACAAAACAAACAATTCCAGAAAGCTCAGAACCTTAAGAGGAGGAAACCTACTGTTTGGTATGTGTAG
>GeMoMaG032527.1
AAATTACAGAAGCCTAAGNNNNNAAATTATAGAATTATTCTTGGTGTATGCAATCTTGGAAACCTTTGTAATATTGAAAATAATTCTAGATTCTTTTTAGATTTTCATCTTTTAAATACTAAAATTAAACTATACTGTGTTATTTGTGGCAGCCCTGGAGAACTTATCATATGCGACGGTGAAGAGTGTGGAAAAGTGTTTTGTTCTGGATGCATCGAACTCCTGGTGTCCCCTAAAGCTTTACAAGATATTATGGATACGGATCCTTGGCTCTGCTTTCTCTGTACACCATACAGCGTGGAAACCCATGGAATCCTGAAACCAAGACCGGATTGGGAAAAGGACATTGAATGTCCTCCAGGAATACTGGGACTTCTTCCCCATTTTCATAACATAAGC…
>GeMoMaG052223.1
ATGCTGAATAAAAAAAACTATTTGATGCAAAATAAAAAAAATTGTCATGATTCATCTCACTGGATTTTGTTTTTAGAAGCTGGAAGGTTCCATTTTAGGAAGGAATTCTTAGCGAATAGATGCGTAAATACAATAAATATATTATTATTGAACATCTTGCAAGAAAACGAATCAATTTGTATTGAAAAAGTAATTAGTTCATTAGTCATCTGTAACAATCTTGCAAGTGCAGATAAAACACGTAAATATAGAAATGAAAATTATAGTACAGTAATACGCTAA
>GeMoMaG037311.1
GAACTCCACAAGGAAGATCAAAGGGGCTACAAAAATTACCTCAAAATCACACCTGACCTGTTTCAAGAGATGGTTGACAAGTTAACCCCGCACCTCCAGAACTGGTCCACCTTTATGAGGGAACCACTTCAAGTTGGACTCAGGCTTGCTGCCACCCTCCGCTTTTTAGACACTGGAAATTCCTATCAAAGTCTGCCGTACAGCTTCAGGGTTGAAGCAAGTACCTTCTGCAAGTTCATACACGAGGTATGGAATTACCACAACTGTCTGGGGGCTGTGGACGGAAAGCACATCGCCATAAAGAAGCCACGCAATGCTGGCTCTTACTACTACAACTACAAAGGCTTCCACAGCATTGTACTGATGGCAGTGGCAGATGTTACCTACAAGTTCCTCTAT…
>GeMoMaG061944.1
ATGATTATCTGGACTTCTGATACACCTGTAAAGGTACTGGAGAGTATGGCCCCTACTGGTGTTGTCTGGTGCTCGGAAGAGGGCCCTGTGGCCTCATCCTTTGTGGGAACATCATCATTGGTCTCCAAGCCCTCAACCTCAAAAGGCGGAACAAATCATAAAAAATTTTTAAGAAGACCAACTGACAAGTATTACAGGAAACTAGCCGGGCGAGTCTCATGGTTGTGTAGCCTTTTTAATAACTTCCTGCCTGGTGATCAGCTGGACGGGAGACTGAGTCCCACTCAGACCCAATGGTTTATTGTTGGCGATAAGGTTGCTGTACATTGCCCGAAAGGGGGTGCCTGTGTGGAAGAAATCACTGTGGATGAAGATTCTGTAATTTTAGTGCCAAATCAC…
>GeMoMaG029613.1
ATGACCTATCTTTCTTTTTTTTTCTTTCTTTCTTTTTCTTTCTTTCTCCAAACTAGAGGGTGGAAAGATCTGTCATTTACTTATGTTACAGAATTTGTAGCCAAGATCCAAAATCTTTCTAATAATGATACCTGA
>GeMoMaG057533.1
TACGGGCCCTTTCCTTGTGATCCGACGCAGTCCGAAAGCATTCCTACTAAACATTCGTGGCAAAGAAGATTGGTGGAAGAATCTGGAGTCGAAACTGAAATTGTGCAAGCAGATTTTATAGATGGTCGCATTATTTATGAAGATATTGCCAAGTGTCTTGAGAACAAGGAAATAGGAATATTAGTAAACAATGTAGGCGTCATGCTACCATCGCCAATGGACTTTCGCTATGTAGCAGATCGTGAAGTGTGGAGTCATGTGAATGTTAATGTTGCCTCTGTCCCTGCAATGACAAAATTGGTTCTTCCTTCAATGATTTCCAGAGGAAAGGGGGCTATTGTTAATATTGCTTCCATCGCCGCGTCGGGCCCAATTCCTCTTATGGGAATTTATGCTGCT…
>GeMoMaG024875.1
ATGGATGATATGGAGAGAAGAGCTTTGGTGGAAGAGGATTCCCTTGATAGAAGGCATTGGCTAGACAAAAGTAAATTGGGATCATTCTTTTCCAGACACGAAGGTAAATTGGGATCAGTCTCTTCCAGAGAGGAAGGTAAATTGGTATCAGTCTCTTACAGAGACGAAGGTAAATTAGGATCAGTCTTTTCCAGACACGAAGGTAAATTGGGATCAGTCTCTTCCAGAGAAGAAGTCTTGACTGGAGACGAAAGTGAATTGGGATCAGTCTTTTCCAGACACGAAGGTAAATTGGGATCAGTCTCTTCCAGACAAGAAGGTAAATTTGTATCAGTCTCTGACAGAGACGAAGACGATACAATGGAAGTAAATACACAAGGTACTGACAATTCTATTGTT…
>GeMoMaG037949.1
ATGGGTATTACCAGTATTGTCAAAGAGGAGGTCACACAGACCAAGAATGTTGGTACCAAGGTAAGAAATATAATAAACCCTCAGAAAGTACTCCTCAGGCACAAGCAAAGGATAACTCAAACACAAATTACACAGAAGAAAAACAAGTTAAGACACTTAAGAGAAACGGAATCTCATGACGAAGGAGATGAAGATTCATGTTTTTGTACTCAAGTACAAACTGGGGAAATAAGCCTGATCAGCACAGCAGATGAAAACAAAATGAGCTTTAGATTAGCTAGAGATGTAGCACTACTGCCCAATACTCTTACTAGAGTATATTTAATAACCCGCCTACACACAAATAATGATGTAATATTGACCCCAGAAAGATTGCCAGAATATGNNNNNNNNNNNNNN…
>GeMoMaG038256.1
ATGCCATTTGGATTAACATCAGCTCCATTGACTTTTGTAAGATTAATGATACAGATCTTAGGAGACATACAGAATGTGTCATTCTATTTAGATGATGTCATTATATTTAGCAAAGATATGGAGAGCCATTTTAGAACAATAGAAATCATTTCAGAACGATTAAGACAGGCAGGATTAAAGATTAAGAAATGTCAATTCTTGAGGAAATCTTTAGAATATTTAGGACATGTGATCAGTGTTGATGGATTGCACATGCAAGAAGGGAAAATAAAGGCTTTTGTGGAATATCCTGCTCCACAAAATCTGGAAGGTGTAAGAAGATTTTTAGGAATGATAGAATACTATAGACCATTTGTCAAAAATTTTGCAACTATAGCTGAACCATTGACAGAATTAACT…
>GeMoMaG043963.1
TTCAAAGACAAAACAAGGAAGATCACAGTTTTGAGCATCAGATCCTCGGAAGATAAGAATAACGAGTCCAGTAAGAATAAGAATTACCATAGAAATTATCAGTATAACCAGACCCTTATAAGTCAAATGAACAAAGCAAGGGAAATTATAATACATATAAATCTAGAGGAAATTATCATCATAAGGGAGCTAGACCAAAGAATGGGTATTACCAGTATTGTCAAAGAGGAGGTCACACAGACCAAGAATGTTGGTACCAAGGTAAGAAATATAATAAACCCTCAGAAAGTACTCCTCAGGCACAAGCAAAGGATAACTCAAACACAAATTACACAGAAGAAAAACAAGGTAACAGAAATGATTGATTATCACAAGTTGAATGCGACCACAGTTCCTGAT…
>GeMoMaG050374.1
AAGTTGAATGCGACCACAGTTCCTGATAGAATGCCCATGCCTGTAATAAATGATGTTTTGGCTCTATTAGGAGGAGCAAAGATCTTCTCATCCTTAGATCTATTAAGTGGATATTGGCAAAATACAGAATTTCAGGTAATGCCATTTGGATTAACATCAGCTCCATTGACTTTTGTAAGATTAATGATACAGATCTTAGGAGACATACAGAATGTGTCATTCTATTTAGATGATGTCATTATATTTAGCAAAGATATGGAGAGCCATTTTAGAACAATAGAAATCATTTCAGAACGATTAAGACAGGCAGGATTAAAGATTAAGAAATGTCAATTCTTGAGGAAATCTTTAGAATATTTAGGACATGTGATCAGTGTTGATGGATTGCACATGCAAGAA…
>GeMoMaG052010.1
ATGATAGAAGAAATGGAGGAAGAAAGAGTGGTCATACCCTCTAAATCGCCTTATAATTCTCCCATGTTGTTAATTCCAAAAACGATGGAAGCTTTTGTGGAATATCCTGCTCCACAAAATCTGGAAGGTGTAAGAAGATTTTTAGGAATGATAGAATACTATAGACCATTTGTCAAAAATTTTGCAACTATAGCTGAACCATTGACAGAATTAACTAAGAAAGATGTAGAGTTTGAATGGAAAGCAGAAAAAGAGGAGGCTTTTCAGGAGTTGAAGGAGAAATTAATCCGCAATCCTATCTTAGTGTATCCAGACTTTAGCAAGCAGTTTTACTTAGCATGTGATGCTTCAAATACAGGAATAGGAGCAGCTTTGTTACAGAAAGCAAAAACCCGAATG…
>GeMoMaG013408.1
CATCGGTACCCCCGACCTCACCCCCGCTGCACTAGGAAGAGGACGAGGGGGCAGTGGCACGGCAGTGGAGGTCATTAA
>GeMoMaG052093.1
CGATGGGCAAACATCCTAAATTTAATCAGAACTGAACTGAGTGGCAAAAATAAAAGGGGAGCCGTTATCAAGGTTACCCTTCCTTCCGTACTACTACGAGTTTTAATTTTGGGGGAGGTCGCAGCAATTGACTGGACAGGAAATACAAGTATGTCTCGAAGGGAGTCCACCTTGGCTCCTGAAGAAGAGGATGATGTCGAATCAGAGTCCGTTTCGTCAGTTCCAGCCCCAGAACCGTTACCCTCTACGTCTTCTGCTCCTCCATCAGATGACATGAGACAGGCAATGGCCAGTCTCATGGCAATGATGGAGAGTCTTTGTAAACAAAACGAAGAAAGGGACGCTGAATGGCAAAGAAGAATGGACCATCTCACCGTGTCCCGTGGGTCTCATAAGAGA…
>GeMoMaG055738.1
ATGAAATGCTGCTTTTCATCATCAGAAACGGTCTCATACGTCTCTTCTCTGTGGGCATTTTGGTTATCACTCACCTGGACCAAGCAGGACGAGTCAAAGAGCGACGATGTGACACAAATCTCCTCTGCTGGGAGACCATTCTCGCCCAGGAACTTTTCTCCCAACTGGTGTGGGAGTTCTTGA
>GeMoMaG006606.1
TTATCGCGTGCGCGCAAGCGCTTTCCGACGCGCCGTCGCCCAGAGGATCTGGAGGGGCATGGGTCGCCTTCTGTCAGCTCGCCTACGCGGTCTACGCGCTATCGCTCACCATGCGCCAGCGTGCCATCGCTCGCCTACGCGCCAGCGTTCACCAGCGCGCCGCCGATCGCCTGCTCGCCATCGCTCTCCCACGCGCTACAGGTCTCCTGNGTCAACATTGTCAGCGGTCATCGGAGCGATCTCGTTCGCCCACGCGTCAACGCGCTCCCTCGCCAACGCCCCAACGTGCTCACTCGCCAGCTCGCCCACGCGCTCGTTCGCCTGTTCGCCAACGCGCGATCGCTACTGCGCTCGTTTGTCTCCGCGTGTTTGCGCGCCCGCGCCTCAACATTCTCTCGC…
>GeMoMaG007763.1
ATGACAGTTGTCAAAAGTCTCAAGACCCTTGGACACAACCCTATGAAAGCCTTCAGGGACATAACGAAGATGGGATTCCACAAGGAGGCTCAGTTCTACTCAGAGGTAGCTCCTGCACTCAATGTCCAGCTCACTGAGGTTGGTCAGCTGCCTCTTCGAATCCCAGCATGTTATTACACAAGTTTAGAGTTAAAAGAAGAAGTCATCATTTTAGAAGACCTTCGAAGCCGAGGATTTCAAATGTATGACAGAAGGAAAGAAATGGACGTTGCTCACATTACTCTCGTTCTGAAAGAACTTGCAAGACTGCATGCTTCTTCTTTCTTGCTTCGGTCCAATGATGGATATGAGAACCTAGAAGAAGTTTATAAATTCATAACTGTGGATTGGATAAACTTG…
>GeMoMaG021281.1
GAAAAGCTCTTTCCTTTATTACAATTACAGCCACACGTTTCCTCCTTATCCCAACTTGAACTTACATATACGAGNNNNNNNNNNTATATCAACTTTCTTTTCACCTATATAAAGATCAGATATACCAACAAATACCCTTCTTCTTTCCATTGGATCTTCCAAACCCTTGGACACAACCCTATGAAAGCCTTCAGGGACATAACGAAGATGGGATTCCACAAGGAGGCTCAGTTCTACTCAGAGGTAGCTCCTGCACTCAATGTCCAGCTCACTGAGGTTGGTCAGCTGCCTCTTCGAATCCCAGCATGTTATTACACAAGTTTAGAGTTAAAAGAAGAAGTCATCATTTTAGAAGACCTTCGAAGCCGAGGATTTCAAATGTATGACAGAAGGAAAGAA…
>GeMoMaG052083.1
ATGCTCAGCAGGAGGGGACAAGTCCTTCCCACAGAGATGCTAAGCTGGCTGTATCTAATTAAAGGATACAGGAGAATGCTGTCAACCGTCTTTAGGCCTAGAGGCTTAGAGTTATCTCAGAATAAGGACTTGCAGGACTTCATTAGGTCTTTTGAGACAACGAAGCAGGTGCACTTAAGGCCCCCTTCTTGGAACCTG
>GeMoMaG063910.1
AATAAAATTCCCTTTTTCAAAATTTTAAAATTGATTGAAAAGATTTTTTTTTTTTTTGTATCAAATTCAGTTAAAGTAAATGTAACTTGTTATAACCATACCAAGGTATGGAAATAA
>GeMoMaG008174.1
TCATTTATATTGAAAATCAATCATAATTCAATTTTCCTTACTTTCTCCTATCTCGCACCATCGGTCACATCGCGGTATTCTCGAAATTTCCGGAAAATTCGCGATATATGTATATACCTGCGTTATGAAAAAATCCGCGAAGTGGGGAATCCGCGATGGTCGAACCGCGAAGTAGCGAGGGGTTTGGGTAAACTTGCCAAGAAGTTTCCTAGCATTGCAGGAACAAGCATCACATACCTACAGGACTTTCTTGTAAGTCCATCTCCTATACTTCTAAAACTCCACCGCCAGCATCGACCTCCATCCTCAACAGCATCAGCATTTGAGCGGCTACGTGATGCAGCGATAGAAAACTTGTGTGTAGCACTGAAGGCAGGGTTAACAGTGGAGCCAAACACT…
>GeMoMaG019533.1
ATTTGTTATAATTTCTGTTATGTCATTTTCAATCGCAAACTCTGTTGTTTCTGTGGAGTAAGTTTCTCTAATTTGATTAGACAGCTGGTTTGTGGAATGAGGCTCCTAGCCCGGTATCAATGTTTCTTTGGGTTTTCCTAA
>GeMoMaG035031.1
GCGAAGTGTCGGCCCAACAGCTCCGTCCGGCGAAGGACACAAAGAAGACGACAGCAGCAAAGCCAAAGAACCTACGAAAGGGAGTGGATCTTCTCGTCCTTCCCCCGATTTAATGATGTT
>GeMoMaG044217.1
AGTTGTTTCAGTGACAGGTCACTACCCGATACCTTAAGACTCTCTACTGGGCATAGAGAGACATCTTCCTTCAGGGGGCAGATTCTCCAAGGGCCCCATCTCTTGAGGGCACGAATCGTTGTCCAGGTTAGAGGCAAAATTGAGCACCTTGTCCAGGGATCAGGAGATAGGTTTTGGTGGAGGTGCCGGGCGGAGTCTAGCGCATGCCTTTGTGTCGGCGGGGCCGGCAGTGATGGAAGGACCGGCAGTGTCGGCATGGCCGGCGGTTCCGGCATGGCCGGCGGTTCCGGCATGGCCGGCGGTTCCGACGGGGCCGGCAGTGTCGGCGGGGCCGGCAGTGTCGGCGGGGCCGGCAGTGTCGGCGGGGCCGGCAGTGTCAGCGGGGCCGGCAGTGTCCGG…
>GeMoMaG011676.1
ATGGGTACGGAACCCCACCATCAGCTCCAAGCAACGATTACGGACCCCCACCATCAGCTCCAAGCAATGGAAAACATCCCTGGAGGCGGTGTTCCAGGTGTAGATTATCCAGTCTTAGCCTTTGTACCTGACACTGGATTCGACTGCAACGCCCAAAATGTCCCTGGATATTACGCCGACACTGACGCTGAAGCTGGCTGCCAGGTCTTCCACATCTGCCAGGACAGACCCAATGGACGCCGTCAGCAGGACTCCTTCCTCTGCCCCAACGGAACCATTTTTAACCAACAGTACCTCGTCTGTGATTGGTGGTTCAACTTCGATTGCGCTGATGCTGAAGACTTCTACTCAGTCAACGAACTCATCGGAGTTCAGCCTTATGGTTATGGAAAAGGCAAT…
>GeMoMaG043092.1
CCATCAGCTCCAAGCAATGGGTACGGAGCCCCACCATCAGCTCCAAGCAATGGGTACGGAACCCCACCATCAGCTCCAAGCAACGATTACGGACCCCCACCATCAGCTCCAAGCAATGGGTACGGAGCCCCACCATCAGCTCCAAGCAATGGGTACGGANNNNNNNNNNNNNNNNNNNNNNNNNNNNNNNNNGCCCCACCATCAGCTCCAAGCAATGGGTATGGAGCCCCACCATCAGCTCCAAGCAATGGATATGGAGCCCCACCATCAGCTCCCAATAATGGTTATGGACCTCCACCAAGCAATGCTTATGGACCTCCAAGAAACGGCTATGGAGTAGATCCACTTGCAGCCTTGGCAGAAAACATCCCTGGAGGCGGTGTTCCAGGTGTAGATTAT…
>GeMoMaG044380.1
ATGGATGTTTTGCACCAGCCATGGTCAGAAATGGAAGAAACACAAGCTACCAAGTTTGAAAAATGGGTGTGTGTAGATTGTCAGGTTACCAGGCCTGCTGCTCTCATGAAAAAAATAAAAAAAGTCCTCATTGTCATCACCCATATTTTATTGTATCTACAAGGATGTTAG
>GeMoMaG011249.1
AGTTCTGATCGTTTGTCACTGGAACTGTCTTTGGAGGATGCACCTGTGAAGAAGGCACAGGGGAGGAAGCATCTCTTCTCTTGGCACATATATTCCTACAGTTACGAATTTTGCTTCACCTACATGTTTCTTCAATGA
>GeMoMaG034033.1
TTAGGTGCCTCTCCCCCTGCTGATCCCAGGAGCAACCTTGAGGACTCTGCTTCTTCAGAACCTCCTCGGAGGGATAAACCTATTATTATTATTACCTGTATTATTATTATTATTATTATTATTATTATTATTATTATTATTACTTGTCGTGAGGTGTGCCATGCAGTCAGCCTCTTGCTTGATTTCTTTTCCTTATTCGAACTAGAGGATGTCGAGCGGGTGACTGAGAGATGGAGGAAGTCTAACCATGACCCCTCATCCAAAAGGCCTCAACATCAAGACCTTTCCAACCTCGGTTAA
>GeMoMaG038505.1
ATGATATGTTGGAGGAGCAGTGTATGGTGTATGTACCGAAGGGGGTGGTATTGGCGGACTTGCATATGTGTTCCGGGTTCATGGTCATTTAATAATACCCCTTCAAGAGTTCGAGTATGGGGAAAAAATTTGCTTTGTGCAAGCAGGAGGTAA
>GeMoMaG020962.1
ATGAAACATTTCTTGGGGGATGTAAGGATAAAGAATAATAAAGCGAAACAATCAGCAATAATTGATGGGGAAAATAATATAGAAAATATAATACAGATTTTTAATAATAAATTTTTATCGTTTGATTTAATCAGTTCAAATGAACTCTCAGAAAATGAACTACTATTGAAATTAAATGAATATTGGATAAATAACAGAAAATTTAACATTAAGATATCATTAGATAATTTAAAAAGGTTGATTAAAAAACTTAAAAATGGAATTGGTCATGACGGAATTCATGCTATTTTATTGAAAAGGAGTAGTGATCAGTTTTTGAGTTTGTTGTGTGATTTTATGAATGGCTGTTATGGTCATTGTTACTACCCTCTGGAATTACTTGGTGGGATATTAATCCTA…
>GeMoMaG010773.1
TTATATCAACAAGCAGGGAAGTACTTTTTCGCAGCAGCTATCCCATCTTGCATTAGAGATTCTGAGGTAGACCGAAGTCCACTCGATAACACTATCAGCTCGCTTCATTCCTGGCAAGAGAAATGTGCTCGCCGACAGTTTGAGCAGGGCTTCGCAGATAAATGTCTCGGCACCTGCGAAAGTCCTCTGAAGGAGTCCACCAGGCGAAGTGGAGAGTCTTCTGTGGTTGGTGTCGTGGGAGGGGTATCTCTCCACTCGATTACACTATTCCANNNNNNNNNNNNNNNNNNNNNNNNNNNNNNNNNNNNNNAAGTGCGAGCATTGTTTGTTAGCACAGGCAGGACGAAGAGGAGGGTCACCAAGAATACCATCTCGGCTTGGATTCGAAGGGTTATCTAT…
>GeMoMaG029544.1
ATGTCAAGTAAAAATATTTCAAAATTCATTGACAATCCTGTAGCCAAAGAAGGAAAAAATGCAAATTCTGGAACTCCAACTGAAGAGGTCTCGCTGGAAAGTATATCGATGTCAGCTTCAAACATGTGGATGGTCATCAAATCCCTATGG
>GeMoMaG038971.1
GTCCAAATGGAGACGAAGAGTCCATTTAACCCGCTCAACAAATGGGCCGATCACGAGGCCTGCTGGCAGATGCAGTTCCGTGGTTCCCTGGGCGAAACTCTTCTTCACGTACTCATCATGTGTGATACGAAGGCGCACACCAGGGTGGCCAAGATCCTCCTCAAATGTTTCCCGAAATTGGCCGTCGACGTCGTNNNNNNNNNNNNNNNNNNNNNNNNNNNNNNNNNNNNNNNNNNNNNNNNNNNNNNNNNNNNNNNNACAATTCTTTTTACTCGGAAAAGTTTCCTGATCGCTGATTGGTTGGGCAAGATAATACTAACCAATCAGATAGCAGGAAACTATTCCGAATATTTTTACAGAGGCGCATTTGTACTGACTCGCAGGGGTACCCTTTTAGTT…
>GeMoMaG064107.1
TTGGATGAGAAATTTGTTTTTAACAAGATTAATTTTCAGTGGACCTGTTTTTGCAGCAGCTCTCACACAATCAGAAATGTTGTAATTAGTGGGTCCACAAAGTTTTTATAG
>GeMoMaG023425.1
ATGGTAGGTAGTGTTTTGGTGTTTAAAGAAGGGGAAATTTCCAGAAAAACTAGACAGAAATATTTAGGGTTTATTCACATCAAGTATCAGTACTTAGCATCTTTTTATCTGTTATGTCGATGTTCATTCTGCGAGCTATCCGAAGGATTCCTCTGCGGGTTGGGTATATCCTTCCCCCGCGGGTCGACTAAGTCTACTCCCATTTACCCTTCCTTCAACTCTCATGACAACGAGTCTTCTTGCCTTCTCCTGATCTCGTCTTCTCACAATATTACGCAATTTTTCTCTCTCCCTACAGGCAATGTTTCAGTGCATATGCAGCTTCCACCTGTTGAGGATTGCGAGATCATGGAAAATCGTCAACCAACGGCTTGTGATGGGGATAATTCGCTAGCGCAA…
>GeMoMaG033966.1
AGTCATCAAGGGGAGACTGGACAATCCCAAGGGAAGGGTCCGCACTCAGGGGAAGTACAGGAGTGGAAGGCCGGTAATAAGAGAACAAGCCAGAACCTGATCATTATCATTAACTTACACAAGGTGGGGTTGCAGCCCTTAAGATCATGGGAACCGTGCAAGACGGCCAGGATGCTAAGAATTAAAAATTCAAAGGGAGTCCTGACAACCAGGCAGGATCCAGGCATGTCCATCAGGACGACATGGCTATCTCACCCAAAAATAAATTTTTCGCTTCGCTCAAAATCCTCCCAGGGCCAGATAGAAGAAGTCAAAATAAGAATTAGCATACAACAGGTA
>GeMoMaG040810.1
ATGGTTAGTAGGTCAGCTATTGCACCTGCTGACCAGGTAGAAGTTTCTCGTCAGTTGTTAGTTCCTGATGAGTATAGGAACAAAATTTTGTTTTTGGCTCATGAAAATAATCTTGCCGGGCATTTTTGGGTCAGAAAAACTTTTCAGAAGGTCGCACAACATTTTTACTATCCCCGAATGTGCCGAGATATAATGCACTATGTACTTTCTTGCAAAGTGTGTCAGTTGGAGGGGAAGCCCAACCAAAAGATATGTAAAGCCCCACTCATTCCCATACCTTCAGTTGGGGTGCCTTTTGGGGAGGTAGTGATCGATGTCGTTGGTCCTCTCCCGCGGACGCGCAGTGGTAATGAGTATTTATTAACAATTGTGGATCGGATGTCTCACTTTCCGAAGGCT…
>GeMoMaG041774.1
AATATTTTCTTTCTGCTGTCGACAATTTCTTGGAGAAGTAAGCAACAGGGTGTAGCGTTCCCTTGTCATCCTCTTTTAATAGAACAGCACCGAGTCCCAAGTCACTGGCATCAGTACCTAACCTAA
>GeMoMaG013959.1
GCTCAAATCCTGATAATCATCACCTGGAAGGGATACTGGAAATTGAACTGTAGTATACTTGAAAATGATATTACCGCAGATCATTTTACTATATGCTGGGAATTTATTCGAAGAAAGAAATGTAATTTTGACTATATAATTTCAAGGTGGGAATTTGCAAAAAATTGA
>GeMoMaG065749.1
ATGGAGACCAGTTCTGGATGTAAGTGCCATCAACAGCTACGTCCAGAATTCGAAGTTCACCATGGAAACTCAGAAAACCGTGCTAACAGCAGTAAGGAAGGGCGATTCGATGGTATCATTGGACCTCCAGGATGCTTACTTTCATGGCCCAATACATCCGAGTTGCAGACGTTATCTGAGGTTCGTGTACGGGAAGGAAGTCTTCCAGTTCCGGGTCTTATGTTTCGGTCTCAGCACAGCTCCTCTGGTATTCACGGAGATCATGCTGAATGTGGCGAGCATGCTACACTCAAGGGGCATCAGAGCCTCCCTGTACTTGGACGTTTGAAGGATCTTCAGCTGACATTGAATTTGTCAAAGGAATTAGGACTCCTAGTGAGTTCAAAGAGGTCACAGCTG…
>GeMoMaG013137.1
CCAAGATATGTTAGAAATAACTACTGTATAATCGTACTGTTGTTTTCTATTTCCACTGACATGATGCCAACTGGACTGGGGAAGATTAAAGACATATATTTGTGTATCCCACGCAACCTATTTGCTGTGACCTCCCTTACAATATTAAATCATAGAGTTTCCTGA
>GeMoMaG042138.1
AGTATCTCAACGGGTGGCTGGTGGATCTTACAAAGAACCTTTGGTACCATGTACAGTGAGACATGTATTACTGTAAGTGATAGAGTTCGCTTGCTTGAGGGTACACTCGGGCATGCTATTCTATCTTTTTTCTCTTCCTCTTATTTTTATAAATTTTCTGTCGAGCAACAGAGTTGCAGCTTATATAATCACCGGGTAAGTATATTCAAAAATTTATTTTATTATAAAAATAACATATTTCCTTGTTTTNNNNCTTTCCTCACTGGGCTATTTTTCCCTGTTTTAGGTCTACAAGGGAAATTCAAAGAGTCTGTAGTTGAACTGAAAAAAGCTCTAGAATTGGAACCAGAAGCTCGACCTATCCATCAGGAGCTGGCTAGAATACGAGAAAAGATGCGA…
>GeMoMaG047515.1
AGCGCGATCCCACGCGCGAGGCTGCAGGATGCCGCGCGATCCCATGCGCGAGGCTGCAGAACAGCGTGCTCGCCGGAGGGAGGGAGGATTCCGGATAGGTCCAGGGACTTTTCTCCTTCTTCTTCCTTTCAGGCAGACCCTACTTTGGTAACTCCTCCTAGGGATCGAACGATCCCCTTCTCTCCAGAGGGAGTGTCTGACAGCACAACTGTCAGTCAGCAGCCCTGGTTTGGGTCCCTAATCAGAGCAGTCATGCAGGCTTTTAAGCCTGTTCTCTCTGAGCTGGGCCACAAATCAGTGGCAGTTTCTACTCCAAGGGCGAAGCTGACTCCTCGGAAGTCTTTGAGGAAGGTCTCCCCCCCCCAGACTTTACTCCCTCTCCTTCGGACGAAGATTTCC…
>GeMoMaG058492.1
ATGACTGGCTATTCTATTCTTACCTTTTTCTCCTGCCTTAGGGGTATATTTGTTGCAACTGTTATGTACAGTATCTCCTCTCACCAAAGAGTTAGATGCCTAGATTATAGAACAAGTGTTTTTATGAATATTTTGAACAATAAAATAGTTTTAAAAGTACATTTGAATTTCCCTAGCTCTAAAAATGGAAGAATTTTGATTGGATTTGTTCCTTCAATCAGGCAGATGGGTGGGCAGATACCTTCACCCAATTGCTATTGCCTAACTTTGTCCCAAAGTATTTTCTACATTAGGTGA
>GeMoMaG018754.1
GAGGAAAGGAAGACGAAAAGACCCAGGTTGCCCTCTCGCCCTGTCAGACAACAGCAGCAACAACATCCTGCAGTTCCCATGACCGCGGTGCCCCAGATGGTGGCACAACCCCAACAAACTTACCAGATGGTACCTCAGCAGCTGGTGGCCCAGTCACCAGCATTTAACACTGCGTATGAGAGGCAGACCACTACCTTTCCTGGAGGACAGCTCCACCATCATTTCCTCAATTCTTCCAACNNNNNNNNNNNNNTTCTTGGAAGAATACACCCGAGAACTCTTGAGCAAACAGGTGATAAGGAGGGCAAAGTCCATCAAATTCCAAGGAAGGCTGTTTTAGCCATGCCCTTTGGACTAAATATAGCCCTAAGGATTTTTACAAAGCTTGCAGATGCAGTC…
>GeMoMaG018543.1
ATGGATTTTTTTATGATAAAACAAAGTTTTATGAATACTTACCTGGCAGTTATATATATATATATTTTAAATCCCATCCTCCTCCCCTCGAGACAGGCTGCTGGGTTTTCATCTTTATATACATGGCAGCGTCAGCAGTCACGTAACTTAGAGTATGTATTACATGATGGACCTCCATATGCTAATGGACAACCGCATATTGGTCATGCAGTTAATAAGGTATGTTTCAGAGCACTGCTACACATACATTAA
>GeMoMaG061057.1
ATGAAATTGGCATCTGTCTCTCTCTCCCTCTTTCTCTTGGTCTCCTCACCAAAGAAAGAAGCCTCAAGAATGTACAGCTTCCCAGTTGCCAGCATGACAAGTGTTAATGTAAGCTTTGGTGGTTGA
>GeMoMaG000256.1
ATGTGCCCTTTGGAAGGGCCAGTAACCACCGATGGGACCGTAAAGGTCAGTGCTAGAAATGTTTATATATATATTCCAACCATTGAGGAAATTAATGAGGAGCTGGAAGCTACTGGTGAGATCTCAGACTTCTCTCACCCCGCGACCTCTTCCTTAAACTGCAAGTCCTTGTCCAACAAATTAAGACGAGATTCAGCTATTGAAGACCAGATAGGAGATAAATATTCGAAACAAAGCACAATGAAAGAATCGAAACTACCTTGGTCTCGGGAGGGGGGGGGGTTTAATAGGGAGAGCATGGTAACGAATGAATTGGGGGCAAGTTTGACGAACGCCCGTCCTTGGAGGAGGAAGAGCTCCTACAAGAATCACACTGTGATGAAGACTTTCAATGCTCCA…
>GeMoMaG011682.1
TCGCAAGATCCTGGCAATGATTTTGCATCAGCAGAAGAACAGGAGAACCCATTTCCCGATGGTTCAGATGGTGAAGATCAGCTAAGAAGGGAGATCTTGGATGCAGCCCTGCCATATGTGCATTCATTTGGGTGGTCACAAGATGCACTTGCTCAAGGGGCAGAGAGCCTAGGTTACTCTGGTATGGCACACGGGTTGTTTACAAAAGGTGGTGTTGAGCTAGTCAATCATTTTTATGCTACTTGTAATGGAAGACTGAAGGAGTTTTTAGAAAAAGAAGTTGATCTCGTGAAAGAACAACCAGAATTAAAGAAGGGAACCACAGCATTCATAGCTACTGCTGTTGAAGAAAGACTCAGGATGAATATTGAATATATTGATATTTGGCACAAAGCATTA…
>GeMoMaG031980.1
ATGTCCAATGTCACATGTCCTGTATCAATCTATTGGATTAGAGTTCAAGACCCGCTCATGTCCTACAGTTTCTTGTGG
>GeMoMaG013717.1
ATTTTAGATTGTCTGAGGCCTGGGAATGACAGAGAAGAAAAAACAGAGATCATCCAGAAAAGCTGGTTTTGTGTGTGA
>GeMoMaG048164.1
TTTTTCCTTCTTCTTCATCTCCCCTGCTTTTGGTGCACAACATTCGTCTTCCCTCTCAGTAGGATCTCAATTATACTGCAGGTAAGCCTCATGGACCTGCGTAGTTATTATGTCTGGTAA
>GeMoMaG008212.1
ATGTCGGAGGTGTCTACCGACACCGAAAAGGATGTTCTGCAAGAAAATCCTGTAGAAAAGGTGGCTCAACCACCCACGGAGGAAGAAGGATCCGTATCAACGATATCTGAAGACCCTCAGTTTTCTGTGACGGCATATCAACCTGTGCCGTCAACTTCTTCGGCCCCAACTCCCATCTTGAACCACTGA
>GeMoMaG012633.1
TATGATTTTTATGATTATAATTATGATGATGAATATTATGATTCTTATAATTATGATTATGATAATGATTATGATAATGATTATGACGATGATCATGATCATAATGATTTTGATTATGATTATGATTATGAGGATTTTAATTATGATTATGATGAATATGATGATTATGTTTATTGTTATGACGAGTGTGATCATGATTATGATGATTATGATTATGATTATGACTATGATCATGATGATTATTATTATGATTGTGAATGGTTTTATGATTATGATTATAATTATGATTATGATTATGATTATGTTTATTATGGTTTTGATTATGATTATGATAATTATGTCCATGATTATGATGATGATAATGATGATTCTGATTATGATGATGATGGTCAATATGAT…
>GeMoMaG000140.1
TATCCCCGTGCAGCAGCGGCCCTCACTGGCTGGCTCCCTAGAGCTCCTTCGCCATCCTTGCCGTACGTTTCCTCCAGTAGACCCGATCATCGACGGAAGTCATCGCACCAGGTCTCGGTCAACAGGCACAAGTCCGCGGAGGTTCCGACCTCACCCGGCCAGCGGAGAGAGTCGCCCCTTCGGACTGGCAGCCTTGTCCCAGCCTCTGGTTCTTTGATGGCCCGCCCTGAACGAAGGAAACAACCAGCCAGCACGGGGAAGCCTGCAGCTCCATGGATCTCCGCAGGAGCGCCATCCATCCAGCGGAGGCAGCCGCTGGCATCAGAGGCGGCCGCTGACATGGCAGGGTACTTACACCCCACGGATTTCCCCGGGAGGGGGTAG
>GeMoMaG037505.1
GGGAGGAGTTTGCTTCCGGCACCGGATCTACTGGAGGAGGCAAGCTCCAGAAGGGCGCGAGGCTGGAAAATTGCTCGAGATGGCGAGATGGCGCGTAGGAGGATGGACGGGAGCGATGGCGCGCCGGCGACAGAGCAGGAGCGTGCCCATGAGGGAGCGCGGAAGCCGGAGCAGGAACATGCCCGCTCGCGAGTGGGCGATGGCGTGGGTGTGTGGCGATCTGGGACTGGAGGAGGCCGAACGCACGGGCGCGCAGTGACAGGAACAGGGAGTGACGGGGGCGCGTCGGGCGCGATTGTGTCAGCAACAGATTCGCGCAGTTCCAGAAGTGGCCGGGAGCGCCCTAAAAGAGCTAAAAGTATGAACAAGATCACACCGGAAAAGTGCCAAACTACAAAC…
>GeMoMaG018261.1
CACTGCTGGTTTCGTTGTCTTTGTAGGGCGAGGTTGTTGTTGGGCTGCTGGAGGTTTATAGGGTGTGTGAGGGGAGAGGGTAGCATGCTACCCTCCCTACCCACCCCGCTAACTAGCGGATTTAATAGTATTTGCCATCACCATTCAGAAACAATATGTATAAACAACTAG
>GeMoMaG019883.1
CAACTAGCTCATCCATATAACTATCCACGTTTAAAATGTTATACATGTTGTCGGAGCAAAGATCTGGCAGTAATTTTAGTCTTGTGGAAGCGTCTAAAACATTATATATGTTGTCGGAGCAAAGATCTGGCAGTAATTTTAGTCTCGTGGAAGCGTATAAAACGTTATACATGTTGTCGGAGCAAAGATCTGGCAGTTATTTTAGTCTTGTGGAAGCCGTTTAAAACGTTATACATGTCGGAGCAAAGATCTGGCAGTGATTTTAGTCTTGTGGAAGCGTTTAAAACGGTATACATGCTGTCGGAGCAAAGATCTGGCAGTGATTTTAGTCTTGTGGAAGCGTTTAAAATATCTGGCAGTGAT
>GeMoMaG046946.1
CATTTGGGACAATACAAAACTTACTATAGAATACTTGATAAGTTCTATTGGCCTAATTTGATGAAAGACGTAGGAGATTTCATAAAGACATGTCGTGTATGCCAAATAGTTGGAAAACCTAACCAAAATATATCTGCCAAAAATATTGCTAAACACCTTTTAAGTTTCTTTACTACTTACAGGATCCCCAAGGATATCCAAACTGATTGTGGCTCTAACTTTACAAGTAAACTCTTTTCAGAATTCCTTAAGGAATTAAATATAAAACATAGCTTATCATCTGTATATCATCCGGAATCTCGGGGAGTCCTTGAACGATGGCACCAAACATTTAAAAGTATGTTGAAAAAGTTTTGTTTAGAGAGCAATCTTGACTGGGATGAAGGAGTAAAGTTTTTG…
>GeMoMaG004900.1
ATGTCAGACAGATCCTCCAGACAGCGATTGAAAGAGGGAGCTCTTAGGAGCCAATCGTCCAAGTACAATGAGGCTTTGATGCCTCTGAATGGAGCATACTCAGAGTACCATCTTAGTAAAAATCAAAGTTCTTGCTGTTTTTCCTAA
>GeMoMaG063564.1
ATGGCAAGCGATGGCGAGCAGAATGCGCAGGTGAGTGACCGCGTGATGGGGAGCGATGGTGATCAGCATGCGCAGGAGGGCGATCGTGCAATGGCGAGCGATGGCGAGCAGCATGCACAGGAGGGCGATCGCGTGATGGCGAGCGATGGCGAGCACTCAGCAGGAACTATAGGGTGGTCAGAGACCGCAGGGCGATGGTCCTCAAATNNNNNNNNNNNNNNNNNNNNNNNNNNNNNNNNNNNNNNNNNAGAGGGCGAACATCAGGAGAGAGCCGACGAGCAGGAGATCGCCGACGAGCAGGAGAGCGCTGAAGATCAGGCGAGCGCTGGCGAGCAGGAGAGCGCCTATGCGCTAGCACTGCTCGAGGAAGGGAAGGATCCCTTAGCCCCGAAGGGACCG…
>GeMoMaG050721.1
ATATCTGACACTTACGCTGGATACGCACTATCCTATTTTTGTGTACCAAAGCACTATGAAGAGGATCTTGAAAACATACTCATACCCTCAGGTATCATCCAAGACAGGATCGAAAGACTGGCTCGTGATATTTTTCAAGATGTTAAAGATGAACCTCTGACTACAGTTTGTGTTTTGAAG
>GeMoMaG024120.1
GGCAGCATAGACATTGAAGAAGAAGACAAGAATAAAGAGCTTTTAGATGAAATTCAAAAGGCAATAGTGAAACCCGGGCCCGATCTCGTTATCTGCGACGAAGGTCACCGCATCAAGAACGCCCACGCCAACATCTCCCAGGCTCTCAAGAACATCCGTACAAAGAGAAGAGTCGTCCTCACCGGGTATCCTCTGCAAAATAACTTGATGGAGTACTGGTGTATGGTTGATTTTGTCAGACCTAATTATTTAGGTACCAAGACTGAATTCAGCAACATGTTTGAGCGACCAATTCAGAATGGACAGTGTGTGGACTCTACACCGCAGGACATAAAGCTGATGAGATACAGATCTCATGTTCTCCATTCTCTCCTTGAAGGATTTGTCCAAAGACGAGGT…
>GeMoMaG030047.1
CGGCAGCAGCCCTCGCCCTACAAGAATAAAGAGCTTTTAGATGAAATTCAAAAGGCAATAGTGAAACCCGGGCCCGATCTCGTTATCTGCGACGAAGGTCACCGCATCAAGAACGCCCACGCCAACATCTCCCAGGCTCTCAAGAACATCCGTACAAAGAGAAGAGTCGTCCTCACCGGGTATCCTCTGCAAAATAACTTGATGGAGTACTGGTGTATGGTTGATTTTGTCAGACCTAATTATTTAGGTACCAAGACTGAATTCAGCAACATGTTTGAGCGACCAATTCAGAATGGACAGTGTGTGGACTCTACACCGCAGGACATAAAGCTGATGAGATACAGATCTCATGTTCTCCATTCTCTCCTTGAAGGATTTGTCCAAAGACGAGGTCAGACT…
>GeMoMaG010717.1
ATGGATCATGCCCTAGTCCAAGTGCTGGATAAAGTTAATAGTGTTTGGTTACAGGAAAACACACTGGTTATAACCTTTCAATGCAATGAGTTCCATCTAACTAATTCAAATAATGAATCACATTGTCCTTTTTCACAACTTACCAATGTTCTTGAGCTTAACCTTAGTATAAAAATGGCATGCTATTCAATTTGGAACCATGCTGTAGAACAAATGGGTAAAGCAAAACTGAAAAATATTAAAAGAAAATGCCACACATGA
>GeMoMaG013810.1
ATGGATCATGCCCTAGTCCAAGTGCTGGATAAAGTTAATAGTGTTTGGTTACAGGAAAACACACTGGTTATAACCTTTCAATGCAATGAGTTCCATCTAAGTATGGTATGCGGAATTACTCACCCTCAGCCTCCTTTCCAGCCTATGCAGTATACACCCCAAGCAGGAAAGCATGAGACTGCAGCCATGGCTCCAATGGCATTCCGGCAACCCCAACCAGGCAATAGAGGTGGGGATTGTTTGACCTTTTATGGAGAAGTTGGGCAATGTTCCAATTTGGTTGACCAGAGGAGGGTTAAGCCAAGGAGACAGCCGGTCCCACTGCCTCCTACGTATTCGTGA
>GeMoMaG036708.1
ATGGTCAGGACGTGGGACCTGGTGAGGCCCGACGTGAAGACACATGGGGTCAACTTCTTCATCACGTTGTTCAGAGAAGAGCCCATCCTCAAGACCAGATTCAAGGGGTTCCAAAACAAAACTGAAGATGAA
>GeMoMaG018669.1
ATGGGTGTAATAGAAAGGAGTGAGAGTGCCTGGAATAGCCCTATTGTCCTTGNNNNNNNNNNNNNNNNNNNNNNNNNNNNNNNNNNNNNNNNNNNNNNNNNCAAAAGGTTGAGTTTTGGTCTTGCTAATGCNNNACCTGCTGCCTTCCAAAGGACGATGAATGTTGTTTTGGCTGGGTTCGATCGACAGAAGGTGATTGTTTTTATAGATGATATTCTGATTGCGAGCGAGACTATTGAGGAACATATGCAGTTGCTTAAGGCAGTGTTGAGGCAGTTAATTGAAGTTGGTGTGAAAATTAAGCTTGAGAAGTGTACATGGTTGGCCAGGGAGGTGGAATTTTTTGGGCATGTAGTGGGTGAATCTGGTATAAGGAAGAGTGACAAGTTTGTGAATATG…
>GeMoMaG046053.1
ATGTGCCTCCTCTTCATGTATGTAAATCCTTCCATTAATGAAGGCAGTTACAAACTTGTACTAGTAAATAATCGTGATGAAACTTATGACAGGCCTACAAAACCTGCCCATTTTTGGAGCACAAAAGTACTGGGAGGCTTCCAAGAGAGTGGTCCAGTTCCTGGAACGTCTAGGATTCAAGATCAACACCAAAAAGTCTCGACTATCTCAAACTCAAAAGTTTCAGTGGTTAGGAATCCACTGGGATTTACAGTCACATCGACTTTCCATTCCACTAAAGAAAAGGAAAGAGATAGTGGGATCTGTCAAGAGACTTCTGGAATCCAAACGGATATCAAGACGCGAACAGGAGAGAGTACTGGGACGACATGGCCTGACCCCAAAAAACGGATTTTGAGT…
>GeMoMaG003871.1
CATTTCTATACTTCAGTGATTAGTGACGGGGAAACTTCGGGGGAATCCCCGCCTCTTCCTGAGAAATCTTCTCGTGCGGATGGGCCGAAAGCCTTACATCCTTCATTGCTTNNNNNNNNNNNNNNNNNNNNNNNNNNNNNNNNNNNNNNNNNNNNNNNNNNGACAGGAACCAGATGGACCCTTGGAGCATCTTCCCTTGAGCTCCTCGGTGGCTCGCTTGATCCCAGGCAAAGGAATGGGCTCGCCAACAGTCTGAGCAGCTTAAGATATAGACATTTCTCCCCCGCTGGAACTCTTCCTCCTCATACGAGGCCATGTCCT
>GeMoMaG030551.1
CTTTTCCATTTTCTTCTGATCATCGTTATCATAATCTATTTTACTTTTATTTCTGTTTTCCTTTTCCATTTTCCTCTGATCATCGTTATCATTATCTTCTTTACTTCTATTTTTGTTTTCCTATTCCATTTTCCTCTGATCATCTTCTTTTGTTTTCATTTCCCCTTTTCTCTGATCATCATTATCNNNNNNNNNNNNNNNNNNNNTTCTCATTCTGTTTTTATTTTTCCCCTGTTCATCATCATCATCATATTCATCATCTATTTTACTTCTCTTTCTGTTTCCCTTTTCCTCTGA
>GeMoMaG052263.1
ATGCTGGACGTCTGGCTGGGTTCTCTGGGCATCCTATTGCGCTCCGAGGACTTGAAGTTGAACCAGGATTCGCTCCTCCAAAGGGGCCTCGCATCTCGGCCCTACAAGCCTCCAGCTCCGCAACAACATCAACAGCAGCCTCGCAGGACACAAAAGCAGGCTCCGGCAGCTAAGGAGAAGGTGTCTAAGCCTCAGCCCATTCCTGTCAAGGACAAGAGGGAATCAGAAAAGTACCTATACATCAACCTGCTAGAACAGAAGGCCGTGTATCTGGCTCTTCAACAGTTCCAACGGACCCTGGCGGGCCACTTCGAGGTGGTGATGAGCGACAACACCACAGTAGTGGCTTATATCAACAAGCAGGGAGGTACCTTTTCACAACAGCTATCCCATCTTGCA…
>GeMoMaG039485.1
ATGGTTCAAATATTGCATAACCTGTTTATCAAGTGCGATAAAGAACTGCATACTCGTTTATTTTTCCTTTCTTTACAGGAGGAACCCAAAATGAAGTGCGAGGTGATCTTCTGTAACCACAGGAGTAGGAACTTCTGTGGTCACACTATGTGCAGGTCTCATGCTGCCTGCACCATTACCACCGAAACCTTGTGGTACTGGGACGTTTGCTCGGCCATGGGGTCGAAGGTTTCAACGACTCCAAGGTTATTCAAGCGACCCAGAGTCCAAGACCTACCATCCTGCTCCAAGACGAATCCCTGGAGTTACGCGGAGTATATGCCGATTACCAACGGCAAGCTCTACATCTCAGAGAAGATGGGAGCCGTCCCCTTAGACAATATCCAGTTCTGGCCGAGT…
>GeMoMaG002669.1
ATGTTGATGAAAGTAATGTCTCATCTAGGCATTTCCAAAACCTATAGGCGTTTGCTGGACGATTACTACTGGCCTGGTATGAGAGCTGATGTAAAGCACCATATAGAATCTTGCCATCCCTGCCAGGTAACTGGTAAACCAAATCTGAAAATACCTCCCGCACCATTAGTTCCTATTACACTAGAACAATTATTGNNNNNAATTTTTGGTTTTCCAAAAGAGCTTCAGTGTGATCAGGGGACAAAATTCACTAGTGATTTGTTTAAGCAAACTTTAAAGCAGTTAAAAATATCCCATATTTTTGCTTCAGCTTATCACCCTCAGACTAATGGAGCCCTCGAACGGGTACACCAGACCATTAAAAGCCTCCTGCGCAAGTACATTTGNNNNNNNNNNNNN…
>GeMoMaG030511.1
GTAGAAGCTGACAGTAGTTTTTTTACACTGCAATTTACGGACAACATAAAACTAAAAGGCATTATCATTGTTGGAGGAGAAAATGGTTACCATCCAAATAAGATGAGATTGTATAAGAATAAACCCCATATGACCTTTGATGATGTTAGAATGGAAGCCGATCAAGAATTTGAATTGCATCCAGATCCTTCAGGAACATTAGAATACACTACCAAAGTTGTGAAATTTTCTTCAGTAACTCACCTCTCAATACATTTTCCTAGTAACTTTGGGGAAGACTCTACAAAGATATCGTACATTGGTTTTCGTGGAGAATTCACCAAAGCCCATAGGCATGGAGTGACCATATGCAACTACGAAATGTCACCCCAGATATTTGACCATAAAGATAAAATAATG…
>GeMoMaG003577.1
ATGTCTTTTTATGCTGTCACTGTGCACTTCATTAACTCATCATGGGAGCTAAAGTCGCGTGTCATTTCTTGCGATCAGTTTGTGGAACGGCACACAGCTGTGAATATTGCTACAGCATATGAGGATATAGTCACTAAATTCGGAATTGGTGGCAAGGTGAGGAAGGGGATTGCAAACAATGCTTCGTCTATGGTGAGAGTATTTGATGTCTGTCTACCAGGATTATATGGAAATGAAGTGAGCAAAGAAAGTATCGATGAAAATGGAGACACCGATAACCTTGATATTTTGGAAGAANNNNNNNNNNNNNNNNNNNNNNNNNNNNNNNNNNNNNNNNNNNNNNNNNNNNNNNNTGATCGGTCCAGTTGCTTTGCACACACACAACAATTCTGCATACGA…
>GeMoMaG024796.1
ATGCTGAATATGAGACACAGAGCTGAAGAGGAAAAGAAGAAGCGTGAGAGCTGTGACTCCATTGCATGTGACCACCTGCCTTTGAGTATTGTGGAAAGTAAGACTTTTAGAGCTCTTCTACATGAAGCAGAACCACGCTTCGTGAGGAAGGGGATTGCAAACAATGCTTCGTCTATGGTGAGAGTATTTGATGTCTGTCTACCAGGATTATATGGAAATGAAGTGAGCAAAGAAAGTATCGATGAAAATGGAGACACCGATAACCTTGATATTTTGGAAGAANNNNNNNNNNNNNNNNNNNNNNNNNNNNNNNNNNNNNNNNNNNNNNNNNNNNNNNNTGATCGGTCCAGTTGCTTTGCACACACACAACAATTCTGCATACGAGATGCCTTCAACGAC…
>GeMoMaG049229.1
ATGCGCGCATGTACAAACGCACATGCACACATGCGTGTGTACACACACACGCGCGCACGTACACACACACACTCGCGCATGTACACACATGCGCGCACGTACACACACACGCGCACGTACACACACGCACGCACGCGTACACAAACACGAATGCACCACACACACACTTGCACTTAG
>GeMoMaG033662.1
ATGGCGCGTAGAAGCGCGCACGGGAGACACAGGAGAGTGCGCAGGAGGCTGATCGTGCGATCGCGCGCAGGATTAGGATGTTGTACCTGTGGGCGTGCGGGCGCTAGTTCGCGTGCCCTAGAAGATGTCGTAAGGCGCGCGCACGCAGGAGAGATATCCTTTGCGCGGGGCGCGCATTCGGAACCTGTGTGCGTGGGCGCGCATATTGCGGGTGCGTGTCAGGATGGCGGCGCATAA
>GeMoMaG063815.1
CCAAGGGGAGAGGCGGAGCCGCTACGCAAGGGGAAGCAAAACCGTCTCTCGAGAACCGAGGTTGTCCAGGAATTAAATTGCCTGCGCTACGGCTCGACGGTTCCCGGGAGGAAACCGGGGGAAGACCTCTCCCGCCATCGCCCAAACNNNNNNNNNNNNNNNNNNNNNNNNNNAATACTCGCTACATTTATTATCCAAATCACACCATTGTGGTGTATCTAA
>GeMoMaG042998.1
GAGGTATTTTTCGGTTTACTAGCTGCAAATTTAAGGAAATTGGAAAAACAAGGCAAAGAGGTTAATTTGGAAAGCCTTGAGGAGGTACATGGCAAAGAGGTTAATTTGGAAAGCCTCGAGGAGGTTCAATGCAAAGAGGTTAATTTGGAGAGCCTCGAGGAGGTACAAGGTAAAGAGGTTAATTTGGAAAGCCTCGAGGAGGAGGTACAAGGTAAAGAGGTTAATTTGGAAAGCCTCGATGAGGAGGCACAGGGCAAAGAG
>GeMoMaG038331.1
TCATGCGGCGCAGACGCAGTGCCGCCACCCCACCTGTTGGGTGTCGTCTCTNNNNNNNNNNNNNNNNNNNNNNNNNNNNNNNNNNNNNNNNNNNNNNNNNNNNNNNNNNGCGGTTGGGTGTCTTGA
>GeMoMaG014812.1
GTTGGAACTTTCTCTCCTCATATGGAACCTCCTCCTTGGAACGTGGTTCAAGTCCTTCAATCTGTGAAGGGAGCTCCCTATGAACCATTATGCCAGGCAATAGATTGCCACCTTACTCTGAAGACAGTTGAACTGCATGGTCTATCCTACGACCTCTCCCATTCAAGGGGTTTGGGAGAGGTAATTCACTTCCTCCCTGAGCTTATTGCCAAGACTCAAAATCCAGGGGTAGCAGATCCTAGATCCGGACCCTTTAAGATTGAAAGTCTTTGTTCTGTAACCGAAGATTCAGACCAGTCGTTAGTCGTGCAGAGCACGATGATTTTAGCCAGGTGCAGGGTTCCTGCCATTTACGATCGATCTGTTTTGTCGGGAGAGAATCTCGGGTCAGATGCCAAG…
>GeMoMaG030283.1
CATGAAAACTTTGAAGTAAGTGAATCTGGGCTTGTCATAGATCCAGAGCACCCATTCCTGGGTGCATCGCCTGATGGGTTAGTGTCCTGCTATTGTCCCTGGTGTGTCAAGGACAGAGATGCTACTGAACACTCCTGCTTGAAACAAGACGGCAATGNNNNNNGTGTGTACTGTTTGGACAAGAACCATGCATATTACTATCAAGTCCAAACACAACTTTTTCNNNNNNNNNNNNNNNNNNNCTGTGATTTTGTTGTTTGGACTGAAAAGGGGCATCATTTTGAAAGAATATTACCAGATTTGGAATTTTGGGAGAGTGTCCTAGCCAAAGCATCAGCATTTTTTCAGCGCGTGTTGCTTTTAGAACTTATTGGAATGTTTCATTCTCGGGCACCTTTG…
>GeMoMaG032222.1
CATGCATATTACTATCAAGTCCAAACACAACTTTTTCNNNNNNNNNNNNNNNNNNNCTGTGATTTTGTTGTTTGGACTGAAAAGGGGCATCATTTTGAAAGAATATTACCAGATTTGGAATTTTGGGAGAGTGTCCTAGCCAAAGCATCAGCATTTTTTCAGCGCGTGTTGCTTTTAGAACTTATTGGAATGTTTCATTCTCGGGCACCTTTGACCAGTATTTCTCTTGATCCTCAATCTCCAAGTTCAGATCCTTCTGAGGGTACAAGTTCCGCAGTCAGTCAAAGAATGCAAATCACTGCTGAAAAGGACAGTGGTGTGTATTGTTACTGTAGAAAAGGTGAAGATGGCAGAATGATCGCTTGTGACNNNNNNNNNNNNNNNNNNNNNNNNNNNNNN…
>GeMoMaG032814.1
TGTTCACATGAAAACTTTGAAGTAAGTGAATCTGGGCTTGTCATAGATCCAGAGCACCCATTCCTGGGTGCATCGCCTGATGGGTTAGTGTCCTGCTATGTGCTAGATGCTACTGAACACTCCTGCTTGAAACAAGACGGCAATGNNNNNNGTGTGTACTGTTTGGACAAGAACCATGCATATTACTATCAAGTCCAAACACAACTTTTTCNNNNNNNNNNNNNNNNNNNCTGTGATTTTGTTGTTTGGACTGAAAAGGGGCATCATTTTGAAAGAATATTACCAGATTTGGAATTTTGGGAGAGTGTCCTAGCCAAAGCATCAGCATTTTTTCAGCGCGTGTTGCTTTTAGAACTTATTGGAATGTTTCATTCTCGGGCACCTTTGACCAGTATTTCT…
>GeMoMaG025751.1
ATGTTGGCGTTTGTGGTGCTGGCCACAGCCGAGGCTCATCCTGGATTCTTTGGAGGCTACGGAGGCGGCGGTGGCTACGGCGGTTATGGTGGCTACGGAGGAGGAAGCGGCGGCGGTGGTGGTGGATTTGGAGGCGGTGGATCCAGGCCTCCATTCGTTCCGGTTTTGGGTTAA
>GeMoMaG053494.1
ATGTTGCGTAAGATTTTTCATAATTGTACCATCCTTTACATTCAGATCTCCCTGGACAATTGTATCCTGTTCGTAATACTAGGCAGGCAGTTAATTCTAATAGCCAGGCCTTCTCCATCATGNNNNNNNNNNNNNNNNNNNNNNNNNNTAGTATTTTTAGAAGTTTTATTCCAGCCGTTACCAATTTTTGGAATGATCTTCCTAATCGGGTAG
>GeMoMaG042915.1
CTGGGGGCGGTAGGGAAGTCTAAGACTTCACCTGCATGCGTCCACGAGGATGCGCGTCCACGCCCATCCCCTACAGCAGCTACACCCCGCCAGCCTGATTTGCGCCCACAAGAGGCGTGCCAACGACCACAGGTTCCTGCTGCGCGCCCGCGCGCATGGGATATCTCTCCTGCTCGCTCGCGCCCGACGACATCTTCTGGGGCGCGATCTCTCACCCACGGGCCCTTCATCCTGATCCTGCGAGCCCGCGCGCGCGAACATTCATTCGCGCGCACGAGCGCACAATCAGCTTCCTGCACACTCGCCGGTGTCTCCTGCGCATGCTTCTACGTGCTCTCGCGCGCACGCACGTCAGCAGTCCCCCGCACGCGCCATCAACTTGCAGTGAGACCACAAGAC…
>GeMoMaG025978.1
TGTCAGTGTTCTCCTGCGCGTCAGCGATCACCTGAACATCGGCGATCTCCAGACTGCCCGCGTAACCTATCGCCTGCGCGCAAGCGTTCTCCAACGCACCGTCGCTCAGAAGATCTGGAAGGACATGGGTCGCCCTCTGTTAGCTCGCCCTCTCGCGGTCGTTCGCCTACGTGA
>GeMoMaG016887.1
GTTGACTGGTACAACTTTTGCCGAGAAGTGTGTGAACAAGTGTTGATTTTGGACAATAAGAAAATTGGCGGACCAGGGCACATTGTGGAAGTGGATGAGAGCAAGTTCGGCAAGAGGAAGTATAACATCGGGCAAAGAGTCGAAGGAACCTGGGTCTTTGGGGGCATTGACCGGGAAACAAGCGAGACCTTTTTCAGAGTGGTTAAGAAACGTAACGCGGAAACGNNNNNNNNNNNNNNNNNNNNNNNNNNNNNNNNNNNNNNNNNNNNNNNNNNNNNNNNNNNNNNNNNNNNNNNNNGGAAAGGATACGCCCAAGTCAAAGACCACGATTTTAAACATTTTACAGTAAACCAGTGTCAACTTCAGTGA
>GeMoMaG037628.1
GACGACGAATCTTCTTGGATAAGCAGGGGTTCTTCCAACCCACCGATATGTGTATGCGAATTTCTTACATTTTTTTTTAGGTTTGCATCTGTGGAGCAGTTTTGGGGCTACTACAGTAGACTGTTGCGGCCCTCGGATCTCACCTCTCATTCTGATATTCACATATTCAAAGATGGGATTAAACCTATGTGGGAGCATCTCGCTGCTGGNGAAAACATGATATTGGCTATGGTTGGAGAGCAGTTTATGGTCGGTGATGAAATATGTGGTGCTGTGATATCTGTTCGGTTTCAGGAGGACATCATATCCATATGGAACCGAACAGCCCAGGACTCTGCAATAACAGGTCGTATTAGAGACATCCTCAAGAGAGTTCTGAATCTTCCACCTAACACCATA…
>GeMoMaG011651.1
ATGATTGAGGTTTTATATTGGAAAATCTTCAGTAATGCCCGAGCACATTACAATACATGTGAAACTGCCAATGCCATCAAGAAAATGAGCTTGGCACGCGCTGTGCGTTTTTTGAAGAATGTCATGAACAAGAAGGAATGTGTTCCCTTCCGTGTATTCAATGGTGGTGTGGGTAGGTGTGCACAGGCCAAGGCATGGAAAACGTCTCAGGGTAGATGGCCCAAGAAGAGTGCCCGCTTCCTTCTTGATCTCTTGAAGAATGCTGAGAGTAATGCACAGTATAAGGGTCTTGAAGTAGATCACTTGGTTATTGAACACATC
>GeMoMaG020548.1
ATGCTGTCTGGGATAGTGTGCCGACAGCCGGTGACCCGCCAGCATCTGGCAAGCTGCCAGCAATCCGGTGGGTCGCCAGCCATAAAAATTATCAATATTGTGTCAGTTGAATTTTCCAATGATCATTCTCCTTCATCTTACATCAAGTCCCGGAACGGCAGATCAACCTCTTCGCTACAAACGACAACAAGAAATTCCTCGATAAGTGGCCCCGTACGAGGACCCTCTAGCGGAAACAGTGGACATCATGTCCCTCGACTGGAACAGATGGACCAGGATTTATCTGTTCCTTCCATCCAACCTGGTTATGAAAGTCCTCAACAAGCTGAGATCTTTTTAAGGAACAGCAGCCCTAGTGGCTCCCAAGTGGCCCAAGAGCAACTGGTTCCCGTTAATATT…
>GeMoMaG032774.1
GAAGGCGTGGGAGAACGTGAACGATCCCCGGAGAGGTCTAAGGATGCGGCTGCTACAGGCTGCTTACGGCGAGGAGAGTCCCCATCGGAGGACGGAGGAGGCGATTACTCGAAAGGGCGCCTCTTAGCACCCTTATAG
>GeMoMaG022594.1
ATGTATGGTGATTCAGGACTACGGGATTTAGTTGTGGAATCTGGAGTTATTTCTGAGGGATCTATTAACAAAGTGCTAGAAGGAAAACAATACAACAGAGCTGTAATTCCATGGTGTTTTGCAATGGACAAAACCAACTATGCCAGATATCTCCCTAGCAGAACACCGAGCTGCTGCTGTGAGGCAGTTACGGGAGAGAATATCCATCCATTGTTCAAGTCTAAGTCATCCAGACCTTGA
>GeMoMaG041142.1
TTGAAGGTTGCAATTGTATTTAGCCACGATGGAGAGATGTCGGCGTTGACAGGCGGATCAGGCGTCAGACTGTCGAGTGAAGGCGTGCACCAGAGGAGCGTGGTCTATGCGATTGATGAAGGGCGCGTCCTCTTCGTCAGGAGTGGAGGCGTTGATGGAGGTCTTGAAGTGGCTGTCCATAAGGGCGTCGGCTTTGGTCATCAATCAAGAAATCCCTCTAAATGCCCTTTCTCCTTTGCATCTAATTTGCTATGTAACAGCTTATTTTCTCCTAAATTTGCTCACCTTCCTCCTTGTGTTTAA
>GeMoMaG045107.1
GAAAGAACCAACCAGTTCTGTTCTAGGGGAACTTCCTACCCACCAATAAGCGAGTCTCCCTATTTTAAAGAATGGAAGGTTTGTATACTAGTAGGAACAATTAACAAATTCTTAAAGTGA
>GeMoMaG065698.1
CTGGCTGACAGTTCTATGGCCAGAAGTTCACTGACTAGTCAGCTTAATAAACCAGGTAGCCAAGGAACATGCCCCACCCCTTCTTCAACACACCGAGGACAGATGGATAGCCATAGTACCAGCAAGGGTCAAGATACTGGCCCCATGGGGGCGAGGTACTGGTTTCCACGGGACCATGCAACCATTGACAGGAGCCCTCTTCTTAACAAAGGGAATAGCAGTACTCTGTTAGACAAAGGAACAGCCCGTAATCCAGGTAGGAAGGTGAAGATAGCACCAAAGCTCATTCAACACAAGCTGACACCAGTAGTACCACCAAAATTGAAGTCCCTTATCATTTAA
>GeMoMaG015001.1
CAACTTCAATGTCTCTCTTTTGGGAGAGGGAGTCTTTTGTCCGGTCCTGGACGTAAATGCTCATTACGCCTTCGCAGACCTTTGGTCAGTACT
>GeMoMaG045447.1
ATGGTAATAGCGACTATGCTCTTGGAGCTGAGCGGTCGCTTCTGTGGCTACGCTCAAGGGGCTGAGCAGCTGCAGGATCAGTCTGGCCCTCTCTCGTTCGATTGCTCCTTTTGTCTCTTCTACAAAGTGTCCCCTCCCGTTCGCGTGAGAAGACACTCACAGAGACTCATCTTCGGAGGATTGTTCCTGTTACGATTCCGCAATCGTCGAGGATCGTTAGCTGACGATCTTTGGACGCACGCTAACGCCGCAAAAATTGGTTGGCATCCCTGGTGGGATGTCGTCATCAGAGCACTTAAGCAGGCGATGAGCCTGTGCCTTCTGACTAGGATCACTAATTACTTCCGGGGACGGGAGACCTTGCTGCCAGTCCATCAGGAGGAGGAGCTTCAGGGGTCG…
>GeMoMaG002798.1
ATGTTACTGTATATATATGGGTTATGGAAAAAATCCGCGAAATCCACAGTCACTAAGGAAAATCTAAATGTGTTGTGGAGGGCTAATGGAAAAGCCTGGGTAGCAAGACAATGGTTCATCAAGGGGATAAATATTTTTTTTGGCCCGATTGTGAAAAAGTATTTGGAAGAGAAGCACCTCCCTATGAAATGCCTGCTGCAGAATATTCCTTCATCAAGGTTCTCTATCTTCCACCAAACACCACCCGCTCTTCTCCAGCCCATAGACCAGCAAGTGATTTCAAATTTTAAGAATCTTTATACGAATAATCCCTTCAAGAGATGTTTTGAAATCATTGAGAGCACAAACCTCACCCTTCATCAATTTTGGAAGGAGCATTTTGATATTGAACTTACGACG…
>GeMoMaG020980.1
ATGAAATATCTAAATGAGATTCAATTGGATAACCGAATTATTTTATTTGTAGCTATCAGTAGAATTGTGAGAAAACAATCTCCATCAAAATATACTAAAAATAAAGGGGAGGTATATTTTTATTAA
>GeMoMaG036139.1
TACAACCATAATTTCTATTTTTGTGATAAACAAAAGAAGGAATCTTTGTGTCTCTTTCGCCTCAAACATTCTAGATTAAGAATAAAGTCAGAGCATCCTTGA
>GeMoMaG018943.1
GAATGTAAAGAGTTCTGTATGAGAAAAGACAAATTGAATGTGTTTGAGATGAAATGTCTAAGGATTATGGCTGGTGTATCTCTAGTAGATAGGGTTAGGAACGAAGTAGTGAGAGTAAGAACGGGTGTAAGAAATGAGTTAGCAGCTAGAGTGGATATGAATGTGTTTAGGTACACTTCCGATGATAATTTACTGAAGAATATAGAATTATTTGATCGTCTATCACTTCGTTTTAGTCAAAGAGTTTTATTCATTAAGGATGTCATAGGGTCCAACGAAATATGCCTATGGGCATATTATGGCCATGGGAAAAAATTAGCTGAAGTATGCTGTACATCAATTGTTTATGCAACTGATAGAAAACACACTAAGGTTAGGCGCTCATGTAGTCAACTGAGA…
>GeMoMaG052309.1
AACAAACAACCAATTTCTCAGCCTGGACGAAAATCTTCGTTCGTGATACAGCCATCTTTTAGCCATCGACATCCCCTCTTTCTTTTTGAGGGAGAAGGTGAAAAGGATGTTTTGAGAAGGTCGCCACCATCGTTTCCTTGTTTATGCTGTAGGAAGATTCCACGTGCTTGCTCTTGGGACCACACTTTTGTTTCTTCTTATTTGTCTTTCGTCTTCAGCTCATTCTTTTATTCTTTATTTGCCGATGGCCGATTGAATCTGGATTCTTATAACGTTGCAATTTCATATAGCCTGCTGGTTTTATTATCCACATTAAGTTTTGTCTTTATGAATATTAGATATCTTCTCATTTTATATCAAAGAATCGTTTTACCCCGTTCTTATTTAATTATCGACCTA…
>GeMoMaG012614.1
CCACCACCGGCTGAGGGACCAAGTGAAAGTCCCTATGGATTCGGCGGATATGGCTACAGACCACATNNNNNNNNNNNNNNCGGTTTTGGCTATGGTGGATATGGAGGTGGATATGGAGGTGGATTTGGAGGTTTTGTCATCAGAATAGCTAAAGGCATACTAGAAACTTCATTGACTCCCAATTGTCACGGGTTTCAAATCACCATAAACTGTCTTAGTGGCCCTTACCTCAAAGGCCTTTGGAACGAGAGACTTGTCTGCTTCAGGGGACTGTAG
>GeMoMaG036869.1
AACCCGACCGCGATAGCTAAAATCCGCGAAGTAGGGACACCATATTTACGTATTTATTTAACATGTATATTCAGACTTTTAAAACCTTCCCTTTATGTAGTACTGTTAACATACTACCCTTTAATGTACAGAACACTTAATGCATGTACTACAGTACCCTAA
>GeMoMaG028408.1
ATGGAGACGTTCGGCAAGGAGCTGGAGAGCAGCGATGCGCTGCGCAACCTGTCGGAAAAGGACCGCAAGGCGCTGATGCAACTGGTGTCGGGGGCAATCGGCGGGGTTCGGCTGCGGCGGGTGGGGCGACTTCGCAGATGGCGGAGCAGTTCAATCGGCAGTTGCANCAGTGATACTGCTTGCATATCCCAAAAGACTACGGAGTGGTCTGATCTGCTGGAGCGCACCGCCAAGGGCATGGTAGACGACGGGGAGAATGCCAAGAATATGGCTTATCTCCAAGCNTGTGCCCTATATGGGCAAGGCCATCATAGTCAACGGCGTGGCTGCTACTGCCGATGGCGCAGTACAGACCTATTTCAGTGCTACGCCTGCTCAGCGTGCAGATCCGAACGGCAA…
>GeMoMaG000605.1
TTCAGAAGTACCCCATACTACTGTATTTATGTCTACTCACAAAAAAAAATAAGGCTATCAAAAGCACAGATAACAAGAGTAACAAGAACACTTAGTAGGCATGATACCTCAGCTGCTGTAACTCAACAATGA
>GeMoMaG006115.1
ATCCCCCTTTCCTTCCATTTATCTTCCATTTTCTCCCATTCTTATCACCGTTCTCATATGGTCCACGACTCGCCCCTAAACATCCCCTTTCCTTCCATATATCTTCCCATCTCTCCCATTCTTATCAACATTGTCGCATGGTCCATGACTCGCCCCTAA
>GeMoMaG055824.1
ATGAAAGGGAAATGGGAGGAAAATGAATGTTTAAGGATCAGTTTACCATACGACAAACGTAGACAAGAATGCGAGAGAATGGGGGAGGATAGGGGATGTTTAGGGGCAAATCACTTTATTTATTTCCGTGTTTTATTTCCTCCCTGGGCTATTTTTTCCTATTGGAGCACTTGGGGTTATAGCATCCTGCTTTTCCAGCTAGGGTTGTAG
>GeMoMaG003380.1
ATGGTTCGTAAGAAGGATGGTTCTTTTCGGTTATGCGTAGATTATAGGTGGATAAATGCTGTTACCAAGGATAATGCATACCCTTTGCCATCTATTNNNNNNNNNNTGTTACTTAAAGTCAGGGAAAGCAGGTTTTTTTCTACTTTAGATTTAAAGTCCGGGTATCACCAAATTCCCTTAAATGACGAAAGTAAAGAAAAACCGGCCTTTATAGCAAATGATCAATTGTTTGAGTATAATTATCTCCCTTTCGGATTGAAGAATGCTCCTGCCCAATTTTCTCTTGTGATGATGTCTGTATTAGCTTCATTATTAGGACATAGTGCTTTTGTCTATTTGGATGATATAATTGTAATTGGGGCTACGGCAGACGAGCATGAAAAAAATCTTATACCAGTG…
>GeMoMaG017013.1
TGGCGGCGCAGGGGGCGTGGGTCCGGCACGCCTTGTGCTCATAGAAGTCCGGGCGCTTCACCCCGCAGAAGTTACTCTCACACTTCAAATACTCCTCCTGTAAAAGAATGA
>GeMoMaG056805.1
ATGTACCCCTTCCCTGGCTGCCGGCAACATGCCGACAGTCAATATGCTGCAGCCAGATGGCTTGACCACTTCCATATAGGTATTGTCTTACCATCCAAGATTGTGGCTATGCTGCTGAACGATCACCTCCTTCGAAGGGAACAGGATACGAAGGAGAGACTTGCCGCTTCGCTGTCCCATCAGGTACAGCTCGAACTCATGGCCGGGGATACCAGAGTCCCGGAC
>GeMoMaG008753.1
ATGTGTTCGCAGGTCACTTTGGTNNNNNNNNNNNNNAAAATTGCTGAACACTTTTATTGGCCAAAGATGAGATCTGAGGTAAAAAGGTTTGTTAATTCTTGCAAAACTTGTCAACTGGTTGGTAAACCCAAACAGAAAATTCCTAAGGCACCTTTAAAACCTATTCCAGCAGTGGGGGAACCTTTTCAAGAAATTTTGATTGACATTGTAGGCCCATTGCCTAAAACCAGCAGTGGTAATCAATACATACTAACTATAATGGACCGAATGTCTAGGTACCCGGAAGCAGTGCCCTTGAGGAGTTTTAAGAGTAAGCAGATCATAAATGCATTAACAAAGTTCTTTCCCAGGTTTGATTTGCCCAAGACGATTCAGTCTGATTGCGGGACTAATTTTACA…
>GeMoMaG058415.1
ATGTGTTCGCAGGTCACTTTGGTNNNNNNNNNNNNNAAAATTGCTGAACACTTTTATTGGCCAAAGATGAGATCTGAGGTAAAAAGGTTTGTTAATTCTTGCAAAACTTGTCAACTGGTTGGTAAACCCAAACAGAAAATTCCTAAGGCACCTTTAAAACCTATTCCAGCAGTGGGGGAACCTTTTCAAGAAATTTTGATTGACATTGTAGGCCCATTGCCTAAAACCAGCAGTGGTAATCAATACATACTAACTATAATGGACCGAATGTCTAGGTACCCGGAAGCAGTGCCCTTGAGGAGTTTTAAGAAGTTCTTGAGAGAGTCCAGGAGTAAGTTAACTACGGCATGGGAATTTGCTAAGAATAATCTAGTAATTGGTCAGGGGAAGATGAAGGAA…
>GeMoMaG010548.1
ATGGTAGGTAAAGGAAAAATGAGCTGTAGCCAGAGAGAGGCATCCAAAGGATCCCATAACTCTATAGTGGTAGCACAGCATCTCAACGGATGGCTGGTGCCCTGGCCAACCTTCTACCTAATAATAAAAGGGTTCAAGATAAGAGTAATATGTCACTCCATC
>GeMoMaG020373.1
CTTTTTTCAAAAATATTTTTCCATTTCAAAAAATTTCCTATTATCACTTTTTCAGAAAAGACGGATTTCTATGCAAAATATAAAATATATCTTCCACTGAATGTCCCAATACNNNNNNNNNNNNNTAGCGTGTACGAAGATTGA
>GeMoMaG020333.1
GTTATAAAATACAAAGGAAAAAGGGCTAAATGTATACTGCATAGAAAAATTTTACCAAATGGAACTCCACAGCCCAAATACGGAGTCTACCAAAGCCCCTGTGTTGGAAGAAGTTCCGTGAAGAAACAATTTTCTTTGGATCGTGACCTGCGGGTGAGCTGTCAGGATCCGCTCTGCATATACGTAGGTGAGCATTGCTCTCATGGGAGAGGGTCTTCACCCCAGTACATAATGAAATCAGTTTTCTGGGTTAGTGTTTCACCATTGTTGAAGCAAACACATGCTCTCTACAGGTCCTTTTTTGACCTGAGAAAAGCACAAAAATCCATCACACGGTTGGGGCCGGCTCAAAATGGCCACCTCCGGGGTTGGCTGTGCTCCACTTAA
>GeMoMaG045223.1
ATGTTCTGTAATAAAGTTACTCATTTGCTTTCATCTTGCCTTTTGAGTCACAGTCTCTCTCGGCCCGTCACAAAGGAAAGAAGTAGTTTAGTATATCTGGCTATTGATAATTACCAAATAGGTGTAGGTGTAGATACACGTGTTTTTCATTTAGATAAATCTGTGTTACTCTATACAAAAAAAAAAAAAAAATGA
>GeMoMaG029385.1
ATGCCTCCAACTTCCCAACTGAGAAGGTTAACGGATCACCGAGTTGACAATTTGGAGAAGTATCTGTTGGTATGGGGTGGAAAGTTTAAGAGTGTCAGTGAAGTTCCCGCTTTTGTA
>GeMoMaG061878.1
ATGAAGCGAAGACAGTCGACTTCTGGACCTGTTGAGACAGTGCTGGATCCGGCAGAGGGACCAGCCTCAGCTTCAGTTCCAATACTAGAGGGAACCACCAGGTTAACGGATCACCGAGTTGACAATTTGGAGAAGTATCTGTTGGTATGGGGTGGAAAGTTTAAGAGTGTCAGTGAAGTTCCCGCTTTTGTAAGACTTTCAGCCTTTGAATTTTTNTTTTATAAAAAACTAAATACCATTCTAATATGGATAAAGTATTTAAATNATTATCATCTCCTTCTACGCCTGTTGACGCAAAGGGCCTCGGTTAGATTTCGCCATTCATCTCTATCTTGA
>GeMoMaG058090.1
AGGTCGACGTGTTCTTTAAAAGGACGACCTTCCACCGAAGGAGATCGCGAACGATCTCCAGAGGTCCAGGACCAATGCAGGTGCAAGACCAACCGAGTGGGAGCTTCGGAGGAGGTTTGGGCAACAGAAGAAGAGGCCTTGGGTTTTTCTCCCTTCGAAGCAACCTTTGAAGGAGAAATATCCCGTTTGGACTACTTCTTCCGTCGTCGCGAAAACCTCTCCCACTGGGAGACTGACCACTCCCTACACTCACTACACTTGTTGATACTATCACACCATTGGCCCCTACAAGAATGA
>GeMoMaG003005.1
TTTATCATTGCAGACGTCACATTGCCAATCCTCGGTGCAGATTTCCTCTCTCATCGCCACCTTCTGGTCGATCCACCCCCTCCAACCTCACTCTCCACATCAGCGAACCCACGGATGCCTACGCCCACCTCCTCACGTCGTACCCAGAAGTTTTCCGTAAAGAACTTCGCCAAACACCCACGGCTCCTGCCAAGCACGGTATTTATCACCATATCAAGACGACGGGACCCCAGTCTTCACAAAATTCAGACGTCTGGCACTGGAACAATTGGCAGCCGCCAAAAAGACGTTCGCCGAAATGGCGGAAATGGGCCTTTGCTAAAAGGCCTCCAGCCCATGGTCCTCACCCTTACACATCGTTCTGAAGAAAGACGGCTCCCTCCATCCGTGCGGGGATTA…
>GeMoMaG004981.1
ATGAATAGAGAAAATCGGAAGGATATGCCTGAATATTCTCGTAGTTTTTCTCATTCGGTTGAGAACTACGAATTAAGTCGTGGTCGGATTGACCGTAACGTAAGTAATAGCAAGAACAAAATCATCGAGGGTGACGTCAGTAATAATGGTTATGGACAGTCGTTAGGTGAACGTTCCAGTGACCCAGTAACCCAGGATAGTTCTATTGGACAGAGGGATTTCGTAAGCACGTATGATTTCCCCGACATAGATAACCTCAATCAGAATAGATTAGGATTACCTTACGACAGACACAATCCTCCGTATTCAAATAGAAGCTTACAGTGGAATGGCAGGAGGTCAACTGGGTATTCCATGGAAGACGAAGAGGTCTTGGAGGGGGTCTCCTTAGATGATCCA…
>GeMoMaG038904.1
ATGAAGGAGTTCCGAATAGCCTCCAGTTCATCCTATTGCTGTAACAAAATTCTCACAGTCAGTTGCCTGTTCCGCCAGAACGCGAGCTCTGTGAGTAAAGTGAAATCCTCCTTCCAATGTTCACTGAGTTTAAAAAAAAAAAAAAGAGAGAGAGAGATCAGGTCTTCAGAAGTCTCTTGGAATCCGGGGCGGAGCCGTTCAGAACTGCTCTGGGAAGATTCCGTTCTGGAGTCATTCAGAACTCTATGCTAA
>GeMoMaG056231.1
ATGCAGTGGCTGAGAGATTTCACCAGAAGGTTCCCAGTTTCGACGTTAACGGGCTCAGACACTCTTCCGTTCTCGGATTCCCTCATCCATAGGGCCCTGACATCGAGGCCCTACAAACCTCCAGTAGCCCAACAGCCCCGTCCAGCTAAGGACGCGAAGAAGACGACAGCAGCAAAGCCAAAGGTGTCTAAGCCCTTTCCTGGTTATCGTGTCCCGTTCATAACATCTCTACCTCCCCTGACAGCGAAACCAGTGTCATTGAGCTCCCTTACCATGGGATCAGTAAGGGGGCAGCCTCTCCGAGCAGAAGTCGAGACCATGTTGAAGAAGGAAGCTCTCCAAGAGGTAGTGGACGGATCCCCAGGATTCTACAGTCGACTCTTTCTTGTAAAGAAGGCG…
>GeMoMaG035052.1
ATGTTGACTATATGTTCTAGTATTAGATATCCAGATGCAATTCCTTTACGGAATATAACAAATAAGAATCTTGTTCCACACCTTGTCAAGTTTTTTACCCAATATGGCATACCTAAAGTTGTTCAAACCGATCGTGGTACCAATTTTACATCAAAGCTTTTTCAGGATGTTATATTGGCTATGGGTCCAGGGGCTCTCGAGCGATTTCCCCAGACGCTTAAGGAGGCTCTGGCTAAGTACAGCCATGAACATCAAAAGGAGTGGGATGAGGGACTACCATTTGTGTTGCTCGCCATAAGAAATACTCAGCAAGACAGTTTGGGATATTCGCCTTCTGAACTACTTCATGGTAGGAGTGTTAGAGGGCCCTTAAAAGGTTTATATGATGTCTGGCTTGAA…
>GeMoMaG056960.1
ATTGTTTTGACCGAATCTTTTCCTAGTATTGATGACCAGTTCAATTCTGTTGAATGTGGTGCTAGGTCTGCAGTTGAGGATGACAAGGTGAGAGATGAAGTATGTTTAGATTTAGGGACAGATTTTGACTACTCTCTCTATATTTTGTTTAATGAAATTGTTCAAACCGATCGTGGTACCAATTTTACATCAAAGCTTTTTCAGGATGTTATATTGGCTATGGGTGTTCACCATTCAATATCTACACGATTTCCCCAGACGCTTAAGGAGGCTCTGGCTAAGTACAGCCATGAACATCAAAAGGAGTGGGATGAGGGACTACCATTTGTGTTGCTCGCCATAAGAAATACTCAGCAAGACAGTTTGGGATATTCGCCTTCTGAACTACTTCATGGTAGG…
>GeMoMaG062743.1
TATCTTAGGATTAAGAAGACAGCATACAGTATATTGCAATATTTTTATTGGCCTAGCCTTTTTCGTGATGTGAAGGTATTCTGCAATTGTTGCCTAACCTGTCAAAAAGTAGGTAAGCCCAACCAAGCACCTAAACCAAATCTTGTTCCACACCTTGTCAAGTTTTTTACCCAATATGGCATACCTAAAGTTGTTCAAACCGATCGTGGTACCAATTTTACATCAAAGCTTTTTCAGGATGTTATATTGGCTATGGGTGTTCACCATTCAATATCTACAGCTTATCATCCACAAAGCCAGGGGCTCTCGAGCGATTTCCCCAGACGCTTAAGGAGGCTCTGGCTAAGTACAGCCATGAACATCAAAAGGAGTGGGATGAGGGACTACCATTTGTGTTGC…
>GeMoMaG039803.1
ATGCCTAACTGGATGGCCATTGGCCACTTTCCCTCCTCTTTTAGCCTCAGGGTCTGTTCCCAATCTGGTGTTGGCCAGTTTGCTGAGGAGATTATTCCTAGTTGCTACCTTATATTTGCTTTTAAAGGAGAGCCTTCTGTCACTGGTGACATCTAA
>GeMoMaG002963.1
TCCCTACTCCCTCCTTTCCCACTTTCCATCCTCAACATATGCACATACCATCTCAAATTGGCACCTTGCCGTGACCAGGATTCGAACCTGGGTTATTGCGGCCACAACGCAATGTACTAA
>GeMoMaG038984.1
GTCCCTGATACTGTCAAGAACGTTTGCTATTGGTCACTGATACTGTCAAGAACATTTGTCCAAGTTCTGAGGTATTACCAAGGTTGTTGGTCACTGATACTGTCAAGAACGTTTGTCCAAGTATCACCGAGGCCATTGGTCACTGATACT
>GeMoMaG048702.1
GCCCATGTCTATTTCTTTTCAATACATATCAGAATATCCTCAACTTTAGACAGGAGATATTGTGTAATCCAGTGCGAGGTTTGCAGTCTTATTAAAACCCTAAATTGGTTATTGTCTAGATGGCTTTTGCTCATAATTCCATCATACTCTTCACAGAACAAAGATACAAATCCTCTTGGCCAGTTAAATGAGCCTACAAACATAACTTTGGAGGATTCTTTGAATACTTGGTGTAGCCTTTCATATACTTGTTTTCAAAGACCTCCACCCAAGCGCACAGTGTCCCGTGCTATTACTCTTACGTCAGCCCGCCGTCCATCGAACGAAGTACTCTGGAAATATTCTCGGGACCCTATCAAACAGCCTCTCCTGAAGAAGCTATTGCACAAAGAGGAGTTA…
>GeMoMaG061859.1
ATGTCTTTACGGGAAGGGACAAGGCGGAAAAAGATATCTGTGCTTCATATGCTTGGATCATGGGAAGGAAAAATAGATGGATGCAATTGTCCTTCGTGTAAAGAATATGATGAGGAGCAATTAATATCAGGTGTTAATAAAAGTCCAACAAAAACAGCCCAAAAAAGTATGAAAGGGTCCAAGACATTAACTAAGAAAACTGTTATCAAAGTGAAGACAACTAAAGTTGTGTTAAACAATAAGAAAATACCACCTAAAAAATGTGAGGGTAATCCAGATTTTTTGCCAGAATTTGGACAAAGTGAGGAATTTAATCATATTGATAGTGATATAAAGACTTTAGGGGTTAAGTATGAATCTAAGATTAATAACAAATTTATTTCAAAAGCTTCAGAACCT…
>GeMoMaG049781.1
GCCGACAGTCTGAGCAGAGCATCGCAGACAGTGAGTACCGAATGGTCTTTGGATTCTCTAGTAGCCAACAAAGTCCTGACTTTGTGGGGCGTTATCTTAAAAGAACAGCTGCAGTTCGGAATTAAACTGAGCGGCTTTTCGGACCTCTTGAAGATTAGGGCGACGGAAGCTAAGATTCCGTTTCCATCGAGGCACGATTGGGATTCGTTCTTCAGGGATGCCAAGCACATGAATGAAATGAAACCGGGTGAACGGCCAGATACCGTTCATTTTCAGGTACTCACATTTTGCTATATATTATTTTTAAATTGCTCGAACAGCCTTACTTTTTGTCATAGAGAGGTCAGGTTGGTCTCATTCTTTTGGAAAATGCCTAAAGTTTCTCATAAAGTTATCAAA…
>GeMoMaG047977.1
TATGGCATTGATCGCATTGTGGAGGATATCATACAGGAAGCAATTGCAAAAGGGGATTTTGACAATCTCTCTAATGCTGGGAAACCCTTAAAAAATCAAAATCATAATCCCTATGTTGATACAGTTACTCATAAGCTAAATGAGAATATAATCCATCTTATATCTAAGAGTAATCCCAGTGTGAGCTTGATTACAGTCGTCGAAGCTTTTTAG
>GeMoMaG029483.1
ATGGATAAATATTCAGTTCACTTCCTTGGTAATCATGAAATAAAAATCAAAGTCATTGAAATTTCGTTGGAGGTAATGAAAAAGATATTCTTGATATGCATTTATGCTAATTAG
>GeMoMaG029382.1
AAGTCAATCAGAGGGAATATTGAATACGATTACGCCTCGCTAGTATGTTGGAGCCCCGACAGTAAAGCCTTCATCATTCACAAACATGCGGGAAATGCTATTGAAGTCTACAAGGTGTCTAAAAGATCTGACGGCTCTGTGGGCAATCCACAGGTGGCTCTTACCTTTCCACAGCATAATGACATTGCAGATGTCATTGCTTTGGACATAGACATCAACGGAAGGTTTATCATGTCGTGCAACAATAAGAACGAACTTGTCTTATGGAACCTGAAAGGAGAAATTCTACAAACCGTTGATCCACGTCATGGAGACACTTACTCGGCGATCCTTTCGCCTTGCGGACGTTTCATTGCCACGACAGGTAACTTGCTACCCCTCCCTCCCTCACACACCGGT…
>GeMoMaG012228.1
CATAATATTAGGTATGTAGTTAATTATAAGTCTTGCACTCTCTATCATAAGGCTCAACACAATACAATTCAGTTGTTATCCTTTTCCTCTTCTTTTGGGGGAGACGGTGGTGGTGGTGGGGGAGGGGGAGGAGGTCTGGGCTTGGGGGCGGCTTTGGCTGGATTACTCGACCAGCTTCGCAACCTCCCTGATTATCGGCTACCAGCTGAGAACAAATTAACAATAAATCATTCTAAAAACAGTAACAACGTCAAAATATATGTC
>GeMoMaG016341.1
ATGGCTCGCCATTTCAGCTACGTGGAGCTAGACGAAGAAAGTCGTGACCTAACCACATTCATTATCCCATGGGGGAGATTTCGTTACCGTCGTACCCCCATAGGGCACTGCTCCACCGGCGATGCGTATACTCGACGATTCGACGACGCCATCCAGAACATCCAGAGGAAATATATGTGCGTAGACGACACCCTGCTCTACGACGACAGCATTAAAGGGGCTCTCTGGCACGCCTAG
>GeMoMaG005094.1
ATGTCGGCTACCCCCCAAAATTGGGGGAAGTGCCATGGTATATGTATGTATCGCCACCACTCGCCAGGATACTGTAACCATTCCTCAAATCCTCAGATCTTCTCTGCCCGTAGGGTCTCTAGAGGGGTGGAAGGGAGGGAGTTAAATTATATATATCCACCGGGTAAGTATGTTCAAAAATTTATTTTAATATGA
>GeMoMaG058956.1
ATGTGGCTAATTGCTTCAACAAACAACAATGATAAAATTACTACAAGCTTAGAAAAAGAAATAAGAAAATGGAAAGCACCGAGTAGAGGTGCATATTCTGTACTAATAAGAATACCAACTTCATCTATGGCAATCAAATGA
>GeMoMaG022317.1
GGTTCAGGTTCCGGATCTGGAGGATCAGGTACTACAGGATCAGGAGCTGGAGATGCAGGAAGTTCAGGATTTGGAGGATTTGGAGACAGATTTGGTGGAGGGTTCGGAAGTGGTTCTGCCGATACAGGACTTGGTGGAGGATTTGGATCATCCGATTCAGGACTTGGTGGAGGATTTGGATCATCCGATTCAGGACTANNNNNNNNNNNNNNNNNNNNNNNNNNGATTCAGGACTTGGTGGAGGATTTGGTTCAACTGATTCAGGACTTGGTGGAGGATTTGGTTCCTCTGATTCAGGACTTGGTGGAGGATTTGGTTCATCCGATTCAGGAGTAG
>GeMoMaG034702.1
GATTCAGGACTTGGTGGAGGATTTGGTTCAACTGATTCAGGACTTGGTGGAGGATTTGGTTCCTCTGATTCAGGACTTGGTGGAGGATTTGGTTCATCCGATTCAGGAGTAGGTGGAGGATTTGGTTCCTCTGATTCAGGACTTGGTGGAGGATTTGGATTTGGTGGAAGTGGTTCCTCCGATTCAGCGCTTGGTGGAGGATTTGGTTCCTCTGATTCAGGACTTGGTGGAGGATTTGGTTCCTCGGATTCAGGACTTGGTGGAGGATTTGGTTCCTCTGATTCAGGACTTGGTGGAGGATTAGGTGGAAGTACTTCCTCTGGTTCAGGATTTGGTGGAGGATTTGGTTCCTCTGATTCAGGACTAGGTGGAGGATTTGGTTCATCTGATTCAGGACTT…
>GeMoMaG058308.1
ATGAACCAAATCCTCCACCAAGTCCTGAATCAGAGGAACCAAATCCTCCACCAAGTCCTGAATCAGTTGAACCAAATCCTCCACCAACTCCTGAATCAAATCCTGATCCTCCTGCTCCAGAATCAAAACCACTTG
>GeMoMaG021335.1
TTACATCGAGAGTGGTATCTGGCCGACAGTTGGCGCTGGTGGCTATTATATATTCACTGGGTAAGTATATTCAAAAATTTATTTTATAATCAAAATATCATTTTTCATTTGTTTGCTGCTAAATATCAGTACTGTACTGTATTACAAAAGCTTCTTCTTTTTCAGACTCCTCAACCAGAAGATAAGTTAAGTTCACGTATGAAAGAAAAACTGGTTGCGTCTTACATTAAGACACATGAGAGCAATGAGGAGCAAGTTGACAAACGCTGGAAATTTGAGGAGAGAATAAAGAGGCCTTATTTTCATATCAAACCTTTAGATAAAAAACAAATTAAGAACTGGAAAGAATATTTAGACTTTGAAATTAACGAAGGTGATCCGATACGCATTGTTCCACTA…
>GeMoMaG037119.1
ATGGTCCCTTCGGGGCAAAGGGATTCTTCCCTTGCGCGTCAGGGTTCCCTTTCGCGCCCTTCTGCAGTATTAGCGCACAGGCGCTCTCCTGCTTGTCAGCGATCTCCTGTTCGCCAGCGCTCTCCTGATGATCGCCCCTCTTCTCGCCAGCGCTCTCCTGGGGACATCCTTCAGCCTGTTGTTCCTGTTGAGCGCCCAGCGTGCCAGCGTTCCCCTGCGTGCCCTTCTGCAGTGTTAGCGCACAGGCGCTCTCCTGCTCGTCAGCGCTCTTTTGACCGTCAGCGCTCTCCTGTTCGTCAGCGCGCTTCTGATGACCATCGCCCCACTGCTCGCCAGCGCTCTCCTGAGGACTTCGAACATCCTGCGGTTACTGTTGTGCGCCCTGCGCGCCATCAGTCT…
>GeMoMaG025339.1
ATGACAGTGGAACGGGTACAAGAAGCATACCCTGCTATCAGTGGACTTGCATGGAATAAATGGAACGGAACAAACAGTGAAATAATGGGGTGGTGGAAGAGAGACATCCCTGACCATCTGTTAATTCCAATTTATCCTCATCCCCTTAGTATCAGAGAATACAAGGTGTGTTCAATAAGTACTGAGAAAATGTCAGGAGAGACAATATTTATTTTCATAAGCTTACAAAACTTTGTCTCCTTCAAAATAATGGCTTCTCACATCTACACACTTCTGCATGGGTCACTCCCAATCCTGGAAGACCTCCTCAAAGTCCTTCTTCAGTAG
>GeMoMaG029635.1
GTTTTTTATCATAGTAAAATTTATATACATAACGGGAATAGCTTCATGAAGATTCTGATACTTGTTTTGCTGTCACAGGCTGTTGAACTTTGTGAAACACTCATTGGATCAGGAGTGCAACCTGCTGGTCTTGGTGCCCGAGATTCGCTAAGACTAGAAGCAGGCCTGTGTCTTTATGGCAATGACATTGATGAAACTACAACTCCTATAGAAGCTGGCTTAGCATGGACCATTGGTAAACGAAGAAGGCAGATGGCTGATTTCCCTGTGCTTCACTTTACTTTTGGTTCGGAGAGACGACAGACCTGTCTGCGCTCTCCTCCG
>GeMoMaG019335.1
GACACGGGTCAGACTGACCATCCATCACAGGATTGTCATGGGTTACTTACTAAATCCCCCTCCTCAACGTCCATGGAAGAAGCAACCTCTGCCACATTTCCCACAAACTACCGAAAACGCAAGGTTGACAACCCACTGGAGTCTACCTTGGAAGCTGATACCCCAAAGATTCAACCACCAGCAGGAACAAAAGAAGAGATCATCCAAGAATTTCCCTTGGAAGCTGGTAACCTGAAGACCTGCCCTAATCAGTGGAACAATCACAATGCTCCCGACAACACTTGTGACCCTATTTTGGTTTGGCATTTCAAATTGAATATTCAGATAGAGCAAATGTGCTCTGTCAAAACAGAGGAGGAATTTCATGTGAAAATACTCTTCAATATATTAATAACAATA…
>GeMoMaG006615.1
ACCGGAAGTTTCTCAAAAAATTATCAAAAATATGAAAAAAAAATTTTTATAGCATTTTTTGCAAGGACGTACCGGTACGTCCATGGGATACGTCCTTTGGGGGTAAAAGGGTTAAGA
>GeMoMaG040909.1
TGCAGAAAATTTTGTGTTTCAGTTTGTATTGCAATTAGGAAAAGGTTTGATCTGGACAACCCTTTGTGGAAGATGGTTTCGTTTTTGTCAATAAACNNNGATTATCAATCAAGAATAGCTATGCCATCTCTACAGGATTTAGTCAAATTAGTCCCAAGAATAGGTGTAGATGTAGAAAATAACCAGAAGTTAGACGATNNNNNNNNNNNNNNNNNNNNNNNNNNNNNNNNNNNNNNNNNNNNAAAGCACGAGACAAATATAGAAACATTTTATAAAGGATTGGGCAATTTAAAAGACGAAGAGGGTAATCTAATATTATCAGCATTGTCAAATTTTGGTCTACATATTTTATCTTTACCAACATCAAATGCTGATGCAGAGAGAANNNNNNNNNNNNNN…
>GeMoMaG009752.1
CATTTCTTGCATGAGCTTTATGTGGACATACTATGCATATATCAAAGGTCGTACTCACTGCTGTCAAAGGTGGGAGGACATTTGGAGGGGCGTGAGGCGCTTGATTTGCTTGTGACGGTGGAGCTAGGTAGGTTGGGGAATTCTTTTAAGGAGTGGGAAATATTGGGTGTATGTGTTACAGGTGCAGAGGAGGATGAGGTAGGTTTTTTGGCTGGGTGGCAATCTCCCTCCGGTTTTCCCTTCACATCTCTTGACAGTGATGATGGAGGGATGTTGGAGCACAGGTTCTAG
>GeMoMaG060540.1
ATGATACAAATGTACAGTGCGGGACCAATGAGAGACAAAAAACTATTAGCAGAAGCTCAGCAGATGTTACTGGATTCTAAAGCCAAAATTGAATATATTAAGATGCGCAGAATAAAGGCGAAACAAATCCAAACAGAAAATGGTGTAGATGCGGAGGGTAAGCCTAAAGGTGACACTGAAATATCAAGCTTCTCGCTCATAATCCCCTTG
>GeMoMaG013400.1
ATGTATCAAGTTCCTTCCGATGCTTTGTTTGAAAATTTGCAAAATTTAGGAATCTTGCAGGAAGGTTTGGAACATTTGGACGTTATTCAAAGAAGAGATGTACTTGATTTAATCTATTCCTTTACAGATTTATTTCAGGATTCTCCAGGTAGAATTAATCTTCTCCAGCATGATGTTGATGTGGGTGGTGCTCCTCCTGTTAAGCAAAGTCCTTATCGGCTGAATCCCGTGAAAATGGATATAGTCAGTAAGGAGATTGAGTATATGTTGGAGCACGACCTCATTCAGCCTTCTGTTAGTCCCTGGAGTTCTACTATAGTTCTTGTTAAAAAGTCCGACGGAAAGTTCCGTATGTGTGTAGACAACCGTAAGGTAAACGCACACACTAAGAATGACTCT…
>GeMoMaG020765.1
TTAATCTATTCCTTTACAGATTTATTTCAGGATTCTCCAGGTAGAATTAATCTTCTCCAGCATGATGTTGATGTGGGTGGTGCTCCTCCTGTTAAGCAAAGTCCTTATCGGCTGAATCCCGTGAAAATGGATATAGTCAGTAAGGAGATTGAGTATATGTTGGAGCACGACCTCATTCAGCCTTCTGTTAGTCCCTGGAGTTCTACTATAGTTCTTGTTAAAAAGTCCGACGGAAAGTTCCGTATGTGTGTAGACAACCGTAAGGTAAACGCACACACTAAGAATGACTCTTTTCCTTTGCCTCGGATAGATGACTGTCTCGATCACATAGGGGCTGCTAAATTCATAACAAAATTGGATTTATTGAAAGGGTATTGGCAGGTTCCCCGGTCTGATCGA…
>GeMoMaG038048.1
TCACGACCCAAGTATTTAGAGGTAAATGTGCTGAACTGGCCATTCAGCACATTACCAGCGTACCTTATCACCCGGAGAAGGTTGCTCGGTGCTTGGAAATTTGCACGGGAAAATCTGAGTTATTCGCAGGCTGTAATGAAGGATAATTTTGACAGAAAAGGNNNNNNNNNNNNNNNNNNNNGCTCTTGTCCGAGGTCAATTACGAAATTGAAACTCCAGGCTCAAGTAGAAATTCCTTCCGATGCTTTGTTTGAAAATTTGCAAAATTTAGGAATCTTGCAGGAAGGTTTGGAACATTTGGACGTTATTCAAAGAAGAGATGTACTTGATTTAATCTATTCCTTTACAGATTTATTTCAGGATTCTCCAGGTAGAATTAATCTTCTCCAGCATGATGTT…
>GeMoMaG048951.1
ATGTGTAGTGAGTGGGATAAAGCACTTCCCTTTGCCCTCTTTGCTATTAGGAATCATCCAAATTCTTCTACTGGTGTAGCTCCCTTCCAATTGGTATTCGGTCATAAAGTTCGTGGTCCTCAAGAAATTTTTAGCGAAGTGCTACAGTCCGGTCGAAGGGGAGAGGTTAAAGTAAGAATTTGTAGAGGATTTGAAAAAGAGGTCAATTACGAAATTGAAACTCCAGGCTCAAGTAGAAAGTGTAGAATTTATCATATAAACAAATTGAAGCCATATCATTGTAAAAGTGTCGATCCTGNNNNNNNNNNNNNTAGCAATTTTCCTTCCGATGCTTTGTTTGAAAATTTGCAAAATTTAGGAATCTTGCAGGAAGGTTTGGAACATTTGGACGTTATTCAA…
>GeMoMaG048177.1
TTTTTTTTTCTATTTCCTCAAACAGAGAAAAATCCCGTTTCGATTTTCTCTACCCATTTAATCAGAGATAAATCGATAAGAGAGGGGGGTGGATTTCTTCGTTTTTTCGTTTTTATTCAATACTTTTCATAA
>GeMoMaG036583.1
ATGGAACATGTTGAAGAACATAGGGAGTCCAATTTTATCTTTACTAATGGCTCCAAATCTGATGTTGGCGATGGATTTGAAGTATATAGCAGTGCTTTTAATTGTAGAGATGCACTTCCCCCAGTTTCTTCTATATTTACTCCTGAACTATATGGTATAATAACCGCTGCTGAAAAATAG
>GeMoMaG059479.1
ATTCTCATTATTATCACCAGTACGTTTGATTTTAATTTCCTATATGATGTTCAAAATAGGAAGGATGAATATTTCGAGTTCCAATATTCACCTCAATGTGTCAATGAGNNNNNNNNNNNNNNNNNNNNNNNNNNNNNAAGCGTTCCAGAGCAAAGGGTCACAGAAACTCAAACACAGCCATTCCTAATAAGACAGAGTCTATCAGTTAGTCCTACAAGTATGTATGAATTCATAATCGGGCAATTTTCCGCGCATGAGAATTAA
>GeMoMaG037992.1
ATGAGAGAGAAACTAAGTAATTTTAGTTTTACTGTTCACTGGTNNNNNNNNNNNNNNNNNNNNNGTGCTCATTGTATTCCGGATGCTTTATCACGTGCACCAGTTCAGGATCCTACAGAAGAAAATTGTTTGAAAGACGATGGATCCACTGATCCTTTGAATGACAAAACACTGGAAAAGATACGTGCTGCTGCTGAACAGGATGCAGAATACAATTCTCTTCGGGAGATTATAATGAAAGGTTTT
>GeMoMaG032246.1
CAGGTAAGGTCCCGGAGAGTTCTTCTGGAACCTTCTTACCCACGTTTGAAGCGTTTCCCTCGCAGTATCCCTCGACTCCGCTGTCTTGGGATCACCGAAACCTTTGGAGATCAAGGCCGAGCAGACGGTGCAACCCTTCGGATCCCAATACCTCAGGGTTTCAGTTGCGATGGAGCAGGGGACATGAGACCTGCACATCTTGTGGCCACAAAAGTCCCTGTTTTTGTGGTTGCTATACATGACTGCAAACTTCACCTTAGCCTCCTCCTGTAA
>GeMoMaG000482.1
TTCGTACATCGCAAATACAATCGCGGTCGACAACTTACCCATGTGTGGTTGTTTGTAGGAATAGAGCGAAACTCAAAAGAAAAAATTTNNNNNNNNNNNNNNNNNNNNNNNNNNNNNNNNNNNNNNNNNNNNNNNNNNNNNNNNNNNNNNNNNNNNNNNNNNNNNNTTTTGTCGACAGACGATAGTAGTGTCCACAAGCAAAACATTGAACGCCTTTGGCGTGATATAAAAGAGCGGTCGAGACGCCCTGCGAGATATTTGTTTATAGACAATTTCAATAAAGAACAGGGTCAGTTGCATCACAACTTTTTTATTGATGCTGGGAAATTATATGTACCCCATAGTGACCGACAACCACCACAGGCCGAAACCGATAATTCATCTTCGAACAGCGATATC…
>GeMoMaG005859.1
AGTGTCCACAAGCAAAACATTGAACGCCTTTGGCGTGATATAAAAGAGCGGNNNNNACCTGGTGCTAAGACATCCTTATTGTTCTGTGTTCATATACACTGCATGTTTTGTTATTATTACATTATGAGCGATGAATTATGTCGAGACTGTGTCAAAATTTATTGCCTTCTTCCTTTCCTTATTAGTGCACTGTATTTAAGAAGTGTTCTACTCTACCCTACAATCCCGACTTCCCACCAGGGTCCCCCATTA
>GeMoMaG012065.1
AGAAGGCCAAGACAGAAGTACGATAGTAGTGTCCACAAGCAAAACATTGAACGCCTTTGGCGTGATATAAAAGAGCGGTCGAGACGCCCTGGTAACCGAAAAAAAANNNNNNATCTCGAACAATATTTAGCGAGATATTTGNNNNNACCTGGTGCTAAGACATCCTTATTGTTCTGTGTTCATATA
>GeMoMaG052885.1
AGTAGTGTCCACAAGCAAAACATTGAACGCCTTTGGCGTGATATAAAAGAGCGGTCGAGACGCCCTGGTAACCGAAAAAAAANNNNNNATCTCGAACAATATTTAGCGAGATATTTGNNNNNACCTGGTGCTAAGACATCCTTATTGTTCTGTGTTCATATA
>GeMoMaG005015.1
TGGCAGAAGCCCAATGAAAAGATCCATAATACCAAGTATGTAGGACATTCTGCACATCCCTTCTTTGGGAAGACATTCCCCTTGACAACTCCTCCACCCTCCTCTGTGACGTCAGTACTTGTAGACTTAGACCCTGGTATCTGCCTTGGTTTTTCCTCCCTTTGGCATTGTCAAAGATGA
>GeMoMaG004030.1
ATGCATCATAAAATTCATACTGGGGAGAAGCCATTTAAATGCAATATCTGTGACAAAGCATTTACTCAAAAAATTCATCTCACAAATCATCATAGAATTCACACTGGGGAGACACCATTCAAGTGCAGTGTTTGTGACAAAGCATTTTTTAGAAAATATAATCTCACACAGCATCATATAATTCATACTGAGGAGAAGCCATTTAAGTGCAGTTTCTGTGACAAAGTATTTTCTCAAAAAAATTATCTCACAAATCATCATAGAAATCACACTGGGGAGACGCCATTCAAAACTACTCTCACACAGCATCTTAGAATTCATACTGAGGAGAAGCCATTTAAGTGCAATATCTGTGACAAATCATTTACTCAAAAAAATCATCTCACTGAGCATCTTAGA…
>GeMoMaG000266.1
CACCAGGACTTGGGCCGCCGATGCAGGGATCTCATACTGAGGCGGCGGCTTGGAGATTGGAGTCTAATATCATGCCTAGATATCCCATACTTCCTGGAAGACGGATGGATTGGGATCTGGAAGTACCCCCGGGAAACGATGGTGCTCGTGCCCGAGAGGAGGAGAGTTTCCATGACCTTTCTGGAGCTCTGCTTGGACAAATTCTCGGATCGCAACAGGATGCCCAGAGATCCAAGCCAGACACCCAGCCACGAA
>GeMoMaG004662.1
GAATTTTCAATAAAAAGTGAAATTGAAGATCTATTTTCACCTGCAATCGATGCAGAAAATAATGATACGTCAGGCAGTGTTGCTCTCTTTAATGATGGCGCTGTTTTCTTGGATTCAAAAATGGAAGTCAAACAAAACATTTATACAAAATTAAATCTCACTATACATTTAAGACTTCACACGGGAGAGAAGCCATACAAGTGCAGTGTCTGTAGCAAAACATTTATTAGAAAATCAACTCTCACTGAACATTTAAGAATTCACACGAGAGAGAAGCCATACAAATGCAATGTCTGTAGCAAAACATTTACCCAGAAACAAAGTCTCACTCTACATTTAAGAATTCACACGGGAGAGAGGCCACACAAATGTAATGTCTGTAGCAAAACATTTAATACA…
>GeMoMaG014547.1
ATGTTTTTTAATAAATTATCTCTTTCAGTGCATTTAAGAATTCACACGGGAGAGAACAAAACATTTAATACAAAATCAACTCTCACTGAACATTTAAGAATTCACACGGGAGAGAAGCCATACAAATGCAATGCCTGTAGCAAAACATTTACCCAGAAACAAAGTCTCACTCTACATTTAAGAATTCACATGGGAGAGAAGCCATACAAATGTAATGTTGGTAGCAAAACATTTAATACAAAATCAACTCTCACTCAAAACATTTATACAAAATTAAATCTCACTATACATTTAAGACTTCACACGGGAGAGAAGCCATACAAGTGCAGTGTCTGTAGCAAAACATTTATTAGAAAATCAACTCTCACTGAACATTTAAGAATTCACACGAGAGAGAAG…
>GeMoMaG021446.1
ATGAATTCTGAACCACCTTTTGAATTTTCAATAAAAAGTGAAATTGAAGATCTATTTTCACCTGCAATCGATGCAGAAAATAATGATACACTTCACACGGGAGAGAAGCCATACAAGTGCAGTGTCTGTAGCAAAACATTTATTAGAAAATCAACTCTCACTGAACATTTAAGAATTCACACGAGAGAGAAGCCATACAAATGCAATGTCTGTAGCAAAACATTTACCCAGAAACAAAGTCTCACTCTACATTTAAGAATTCACACGGGAGAGAGGCCACACAAATGTAATGTCTGTAGCAAAACATTTAATACAAAATTAAATCTCACTGAACATTTAAGAATTCACACGGGAGAGAAGCCATACAAATGTAATGTCTGTAGTAAAACATTTACCCTG…
>GeMoMaG022435.1
ATGATGAATTCTGAACCACCTTTTGAATTTTCAATAAAAAGTGAAATTGAAGATCTATTTTCACCTGCAATCGATGCAGAAAATAATGATACGTCAGGCAGTGTTGCTCTCTTTAATGATGGCGCTGTTTTCTTGGATTCAAAAATGGAAGTCAAAGTAGAGCCAGAAATATTTGATTCTAGCGAAAGCGTCTTGAAAAATTCCTATGAGTACCATGCATCAGTGAGTGAAAACGATTCAGGAAATTGGAAAGGGGATGTCGATAATGAGAAAAGTAAGCCATACAAGTGCAGTGTCTGTAGCAAAACATTTATTAGAAAATCAACTCTCACTGAACATTTAAGAATTCACACGAGAGAGAAGCCATACAAATGCAATGTCTGTAGCAAAACATTTACC…
>GeMoMaG032445.1
ATGATGAATTCTGAACCACCTTTTGAATTTTCAATAAAAAGTGAAATTGAAGATCTATTTTCACCTGCAATCGATGCAGAAAATAATGATACGTCAGGCAGTGTTGCTCTCTTTAATGATGGCGCTGTTTTCTTGGATTCAAAAATGGAAGTCAAAGTAGAGCCAGAAATATTTGATTCTAGCGAAAGCGTCTTGAAAAATTCCTATGACAAAACATTTACCCAGAAACAAAGTCTCACTCTACATTTAAGAATTCACATGGGAGAGAAGCCATACAAATGTAATGTTGGTAGCAAAACATTTAATACAAAATCAACTCTCACTGTACATTTAAGAATTCACACGGGAGAGAGACTTCACACGGGAGAGAAGCCATACAAGTGCAGTGTCTGTAGCAAA…
>GeMoMaG044750.1
ATGAATTCTGAACCACCTTTTGAATTTTCAATAAAAAGTGAAATTGAAGATCTATTTTCACCTGCAATCGATGCAGAAAATAATGATACGTCAGGCAGTCAAAACATTTATACAAAATTAAATCTCACTATACATTTAAGACTTCACACGGGAGAGAAGCCATACAAGTGCAGTGTCTGTAGCAAAACATTTATTAGAAAATCAACTCTCACTGAACATTTAAGAATTCACACGAGAGAGAAGCCATACAAATGCAATGTCTGTAGCAAAACATTTACCCAGAAACAAAGTCTCACTCTACATTTAAGAATTCACACGGGAGAGAGGCCACACAAATGTAATCCATACAAATGCAATGTCTGTAGCCAAACATTTACCCAGAAAAAAAGTCTCACTATA…
>GeMoMaG046496.1
TATACAAAATTAAATCTCACTATACATTTAAGACTTCACACGGGAGAGAAGCCATACAAGTGCAGTGTCTGTAGCAAAACATTTATTAGAAAATCAACTCTCACTGAACATTTAAGAATTCACACGAGAGAGAAGCCATACAAATGCAATGTCTGTAGCAAAACATTTACCCAGAAACAAAAGAGGCCACACAAATGTAATGTCTGTAGCAAAACATTTAATACAAAATTAAATCTCACTGAACATTTAAGAATTCACACGGGAGAGAAGCCATACAAATGTAATGTCTGTAGTAAAACATTTACCCTGAAACACAAGAAGCCATACAAATGTATTATCTGTAGCAAAACATTTTCCCTGAAACACAGTCTCACTGTACATTTAAGAATTCACACGGGA…
>GeMoMaG000807.1
CAAAATTACTTCGTATGGTCAATTTGTCAAATTCTGGAATGGTATTTTGCCGCCATTTTAAAAAATNNNNNNTTGCGTAATGTGTACATTACGCATATTTTTGCCCAATGTGAACACTGGGCAAAATGGTTTGCCCAGTGTACATAA
>GeMoMaG054209.1
TATACATTAAAACGTGATGTAAAACACCTGAGCAGAAAATTTAATTTATTTGTCGATATCTGTCGATCAATATATGGATTATTCGAGGTTTATTTTATTAATTGTGTTGTTGGTCTTCCTAATTTGACCAGTATTAGTGTTATGTAA
>GeMoMaG029177.1
TATACATTAAAACGTGATGTAAAACACCTGAGCAGAAAATTTAATTTATTTGTCGATATCTGTCGATCAATATATGGATTATTCGAGGTTTATTTTATTAATTGTGTTGTTGGTCTTCCTAATTTGACCAGTATTAGTGTTATGTAA
>GeMoMaG023769.1
ATGTATGTGAAGAGGCGATGGAGACAGGCACAGTTCCTCGCTGACGAATTCTGGCGCAGGTGGATACAGGAGTATCNNNNNNNNNNNACCCTGCTTCAGGAGCGCCAGAAGTGGTCAGCCCAAAGCCGGCTTCCCCGAGGCAGCTGGCCTGTAGGGAAAGTCATGGAGGTCACTCGGAGCGCTGACGGTCGCATACGTCAAGCTTTGATCAAGACTGAGAACGGCGAGTTCAGAAGGCCCGTGCAGACACTGTGCCTTCTCTTGGAAAATGATAAAGGCGATGATATAAAGGGGCAGTGTAAGATACGCCATAACGTATTTCCAAGAAATTTTTTGTGTTCTTTNNNNNNNNNNNNNNNNNNNNNNNNNNNNNNNNNNNNNNNNNNNNNNNNNNNNNAT…
>GeMoMaG064502.1
AAAAACAATAACAACATCAAAACAGATATTTCATATATAAACTATAAAAAGACTTATATCAGCCTGAAGATCATTCCACAACTTGGTCACAGCTGGAATAAAACTTCTAGAGTACTGTGTAGTAGTGAGCCTCATGATGGAGAAGGCCTGACTATTAGAATTACTGCATGCTTAGCATTACGAACAGGATGGAACTTAACAACATTAAAACTATTCTTCTCATTTACTAGGTTGGATCTGCACTCATCGGGTAATCCATCCGTGATTGGTCTAGCCTGGGTTTCAGGAATGTGTCGTCCGTCCATCTCTTGCACAATGAATGAAGGCAGATCATTCATGGCGGTTTATGTGGTTGCTCACGAGATGGGACACAACCTCGGAATGAACCACGACGGGCAT…
>GeMoMaG013362.1
CTGTGCTCCCTCTATCCAGGTACATGGAACCATTCCCATTTGTCCTCAGAAATTCCATGCCCCTGTTTTCAGAGGGGAGGAGGGAGGGACCTTTTATATATGGCTGTAGAAAGTCTCTGTGGGGCTGTC
>GeMoMaG045810.1
GGTGTCCCCGGAGACGAAGGAGGTCCTGAAGTGGATCAGGACAATGACACTTTGAAGGAGCTGTTGAAGAGTAATATTGAGAAAGAACTCAAAATGACTGTGTACAGCAGCAAGACTCAGACAATTCGAACTGTGAACATCACCCCATCCAACCTCTGGGGTGGCCAAGGGCTGCTGGGTGTTTCCATTCGATTTTGCTCCTTTGAAGGAGCAAATGAAAATGTTTGGCATATATTGGAAGTGGAGCCCAATTCTCCAACAGATATAGCTGGGTTGCAGTCACACACTGACTATATCATTGGTGCTGATTCTGTGCTTCATGAAAGCGAAGATCTCTTCTCCTTAATAGAGGCTCATGAGGGCAGACCTTTGAAACTC
>GeMoMaG057183.1
AATCTTATTAAAGATTTCATTCGCCAGATCCACTTGAAAGGTGGACAAAGAAGGACAGACAGAAGTTTATTGAAATTTCTTTCGGGAATATGTCTGCACCCATGGACCATTCCAACTCTATCGGTTTGTATCGAGATAGAGTATCCACCGTCACATCGTGGATCAGTTGTAAATGAACTGCTGGTAGGTGCCGTCCCTTTAAGAGAGGGATGGGTATCTTCACCAAGACTGAATGAGACGTTTGAATGGAGCCTGATCTATGTGGAGGGGGCTTCCCCACCCATGAAAGGACCAGCAGAGTCTTGTGACTTTCACGCTCTAATTTCTGTTAGGGAAGCGATTAAAGAGGGACCAATCTCAGTCTGTATTGATCTCTTCAAGCGTTTGATACGTGTTTTC…
>GeMoMaG023879.1
ATGAGGAATGTGTGCTTTCTNNNNNNNNNNNNNNNNNNNNNNNNNNNNNNNNNNNNNNNNNNNNNNNNNNNNNNNNNNNNNNNNNNNNNNNNNCTGCTTCTCGTTCTCGATGCCAGGACGATACCGCCTCCCGTTCACGATACCAGCACGATACCTCCTCTCGTTCGCTTCGCCACGACGATACCGCCATTTGTTCTCTACGCCAGGACGATGTCTCCTCTCGTTCACGACGATACCGACCCTAGTTGTCGACGCCATGACGATACCGCCTCTCGTTCACGACGCCATGACGATACCGCCTCTCGTTCTTGA
>GeMoMaG063503.1
ATGCAGAGAGGACTTCTCGAGATTTACCAAGATCCCCAGATCTTGGCAAAGTCCCAGGAGCCTGTCTCGGTGTCGAAGAAGGGACTGCCGAGATTCGGACACAGAGTCCGTAATTCCCGCTGGAGGGAAGGGGATCGCCTGACCCTTCGGAGTGGACGCAACTGGGCCTACCTGCAAAAAAGAAGGGGAANNNNNNNNNGTTGCCATGACCACTCCGACGATTCTTCCTTGTCCTGCGAGAGAGACCTGCGCTTGCGCGGAGGTGATCCTGACTGCGACCTGGAAACACGCGTCCCTGCTGCCGCCANNNNNNNNNNNNNNNNNNTCCGACGAGAACGGGGGTCACGCTGGGGGTCGCGCGGGGGAGTTTCCAATGGATCGCGCGCGAGGGGCTGCTGG…
>GeMoMaG041287.1
CTTGATTCCTGCAGTATCCATTGCTCGCCGACCACCAGCTCTCGCCCTTCCTCACGCTCGCCCTCCTTCTGCGCTCCTTCGCGCACTTTCGTTTGCGTTTCTGCGTGCCCGCGTATGGGCGCTTCCACGTTCGGCAACGCGCAAACCATTGATTTAACATCGCGCGAGCGCCAGGGTGATTGTGACTGCGATTCCTGTTGGGGTATCGCAGCATGA
>GeMoMaG029790.1
TACTGTCTGACCATAATTTTGTATATCACTTATTCTGACAAAACCAAGATTTCTAAACAAGAATTTTTAATTATACAAGTTCAATGTAAACACAATGGATATACAGTCGGACACAAGAATTCCTGCACCACCCACAATGCTCTGCCAATTCCTACACTATCTGTTTGGTTACTCTCGGGCTCATTATTCTATCTTATTTCTCTTCCTCTTGGTGTTTTTTTGAAGTTTTCAGTTTATATATGA
>GeMoMaG050500.1
TCTGCCAGTGATCTCCTGCATGCTCAGGCCGAAGCCGACGCAGGAGAAGGAACATCGAAGCAGGCACCCCCAGAGTTCAAGGCTTCTAGTGGTTGGTTTGAAAAATATAAGACGCTCAGGCATCCATTCGGTGGTGCATCATAG
>GeMoMaG019232.1
GTAAGCACGGGAAGGACAAAGAGGAGTGTCACCAAGAACACCATCTCGGCCTGGATTCGAAGGGTTATCCATCACGCCTTGAATCCTGACCCTCCTCCGTCACGTCGACCGAGAGCACACGACGTCAGGGGCATCGCTACGTCCCTGGCCTTTAAGAGAAACTTCTCTGTGACGCAGGTGCTACAAGCTGGGGTATGGAAGCGTCAGACGACCTTCACAGNNNNNNCCCACTACCTGCAGGACAGTATTTGTTCCGTAACCGAAATACAAACCACGCTATTTACATTGGTGGTAGCTAGCTACCCCTCCCCCCCTCACACACAGGTGAATGCTCCACTTTCA
>GeMoMaG030882.1
GCACCTACCCAGTACAACTGGGAACATGGTGAACATTACTATGGGTGTTCTACCGCTACCTTCAAAGAAAGGTTGCAAGTCAGTAGGATGGGCTGTGCTGGATCACCAACAAAGGATACATCCCTAACCGATGACTCCATCTCTAAGGATAAGAAAAAGAAGAAGAAAGGTCTTCGCACCCCAAGCTTTCTCAAGAAGAAAAAGGATAAGAAGAAGGAGAAAGAGGCTGCCCACCATTAG
>GeMoMaG021708.1
TCCTCTACTGAAGTCACTACCTCCTCTACTGAGGTCACTACCTCCTCCACTGACATCACTACCTCCTCTACTGACGTCACTACCTCCTCTACTGAGGTCACTATCTCCTCCACTGAGGTCACTACCTCCTCTACTGAGGTCACTAACTCCTCTAATGAGGTCACTACCTCCTCCACTGACGTCACTACCTCCTCCACTGACGTCACTACCTACTCTACTGACGTCACTACCTCCTCCACTGACATCACTACCTCCTCTACTGACGTCACTACCTCCTCCACTGAGGTCACTACCTCCTCTACTGAGGTCACTACCTCCTCCACTGAGGTCACTACCTCCTCTACTGAGGTCACTACCTCCTCCACTGAGGTCACTACCTCCTCTACTGACGTCACTACC…
>GeMoMaG045416.1
ATGTCAGTGGAGGAGGTAGTGACCTCAGTAGAGGAGGTAGTGACTTCAGTAGAGGAGGTAGTGACGTCAGTGGAGGAGGTAGTGACCTCAGTGGAGGAGGTAGTGACCTCAGTGGAGGAGGTAGTGACCTCAATAGAGGAGGTAGTGACGTCAGTACACTGTAGGCCTTACTTGAGGGTCTTTGAAGCTTTCTTGGTTCCCCAATCTGCCAGTTGTGGAATGATCTTCCTAATCGGGTAG
>GeMoMaG019958.1
ACCCACCTGGGTAAGTTTTCTTGGTACTTGCATACATTTTCAAGTTTGAGATTACTTCCTCATTATCTTGAATCTTTACTTAACTTTAATTCTTTATTTATTTTCCAAAACTGCATCCCTATGGACATTACACGGATGAGGAAACTGGGGAATCCCAAGTCAAAGGAACAAAATTTCCCAATATGTGTGATAAAAAAAAAAACTCGCTCAAAATATCTACATGTTAGTGGCATTTTCATATAA
>GeMoMaG010906.1
ATGAATAGTTTCAGAAATATATATACATCTATATCCTCCGGTAATGGGGGACCCACAGTGGGAACTCGGGGTTTTGGAAATTATTTAAAATACGTATGGAAACATCTATCATTGCTATCATTAGTAATGTCATCGTGCCTTATTGCAGTAGTGTCTTGGCTAGGCTATGAATACGTAAGTTTCAGCCTGAGGGTTTCCTTTCCAAACGACGCAAAATAA
>GeMoMaG005453.1
CGGCATTCATGTCAGCTTCGGTTGACGTTGAATAGGCATCCTCGTCGTCAGGGGTGGAGGCTCATTATTAAATGGTTCCTGCCTGTGAAATTCACTCGTCAAACCGTTTCGAATTTAGTTGATAGATGGTTCACCTATATTACCGAGATCTGTTTTATAGACTATGTATCCTCTACATTGCATTCTAACATCCTTGAAATTTGTAAGTGTGCACCTGAATTGCCTGTGTCCTTGTCACTTGATGATTTAAAGAAGGGGCAAGTAGAAATTCCAGACCTTCTTCATTTGTTTTTTACCACACTTCTCTGTGGCTTGCAGAATAAAGAAAAGCCTAGTGAATCAGAAAAACGAAGGGTAGTCTCACTATCCCAGGATGTTACTTTCTGTATCAGCCGGGGA…
>GeMoMaG028668.1
ATAAAAACAGCCTCTACATTGCATTCTAACATCCTTGAAATTTGTAAGTGTGCACCTGAATTGCCTGTGTCCTTGTCACTTGATGATTTAAAGAAGGGGCAAGTAGAAATTCCAGACCTTCTTCATTTGTTTTTTACCACACTTCTCTGTGGCTTGCAGAATAAAGAAAAGCCTAGTGAATCAGAAAAACGAAGGGTAGTCTCACTATCCCAGGATGTTACTTTCTGTATCAGCCGGGGAAGAGTAAAACCATCCAAGCAACTTTATCTGGGAGTCGGAATGAAAAGCATCACAGGTAGATGCAGAGTTGTGGAAATTCTTAATCACTTAGGTTATACGGTAAGTTATCACACAGCTGAATCAATTGAGATGGATATAGCGTCAAAAATCACAGCAGAA…
>GeMoMaG047798.1
AAAACAGCCTCTACATTGCATTCTAACATCCTTGAAATTTGTAAGTGTGCACCTGAATTGCCTGTGTCCTTGTCACTTGATGATTTAAAGAAGGGGCAAGTAGAAATTCCAGACCTTCTTCATTTGTTTTTTACCACACTTCTCTGTGGCTTGCAGAATAAAGAAAAGCCTAGTGAATCAGAAAAACGAAGGGTAGTCTCACTATCCCAGGATGTTACTTTCTGTATCAGCCGGGGAAGAGTAAAACCATCCAAGCAACTTTATCTGGGAGTCGGAATGAAAAGCATCACAGGTAGATGCAGAGTTGTGGAAATTCTTAATCACTTAGGTTATACGGTAAGTTATCACACAGCTGAATCAATTGAGATGGATATAGCGTCAAAAATCACAGCAGAAGGG…
>GeMoMaG003029.1
GTTTGCTGTGTATGTGAAACATTATTGAAAGAAGATCAACAGGTAAAGTTTATAAACTATAGAGTTCTAAGGAAAGACAGAGTAGGTCAAAGAAAGGGGGGTGTAATGATCCTTATTAGACGTGACGTTTGTTATGTAGTGGGAAACACCACAGAATATCCAAATATGGAAGTTCAACACATCAAAGTCAAACTCAAGAGAGGTAATTTAGATATAAATGCGTATAACCCTAGTGACAGGTTGACTAAAGAGGAATTTGTTTATTACATAGGGAAAACGGGGAGAAATTTTATAGTTGTAGGGGATTTTAACGCTCATCACTCCTTGTGGGAACCTAATATCGCTGAAAATAAAATAAACAACAGCGGGAGAAGGATAGTGGAAGTATGTAATGAAAAC…
>GeMoMaG007418.1
CTGTCGGAGTTAAAACTGATGTTGTACAGTGTCAAACCACATGTTTGCTGTGTATGTGAAACATTATTGAAAGAAGATCAACAGGTAAAGTTTATAAACTATAGAGTTCTAAGGAAAGACAGAGTAGGTCAAAGAAAGGGGGGTGTAATGATCCTTATTAGACGTGACGTTTGTTATGTAGTGGGAAACACCACAGAATATCCAAATATGGAAGTTCAACACATCAAAGTCAAACTCAAGAGAGGTAATTTAGATATAAATGCGTATAACCCTAGTGACAGGTTGACTAAAGAGGAATTTGTTTATTACATAGGGAAAACGGGGAGAAATTTTATAGTTGTAGGGGATTTTAACGCTCATCACTCCTTGTGGGAACCTAATATCGCTGAAAATAAAATA…
>GeMoMaG013515.1
TTATCTATAATTCAATGGACTGCAAGGGGTGTGTGTAACAATCTGTCGGAGTTAAAACTGATGTTGTACAGTGTCAAACCACATGTTTGCTGTGTATGTGAAACATTATTGAAAGAAGATCAACAGGTAAAGTTTATAAACTATAGAGTTCTAAGGAAAGACAGAGTAGGTCAAAGAAAGGGGGGTGTAATGATCCTTATTAGACGTGACGTTTGTTATGTAGTGGGAAACACCACAGAATATCCAAATATGGAAGTTCAACACATCAAAGTCAAACTCAAGAGAGGGAAAACGGGGAGAAATTTTATAGTTGTAGGGGATTTTAACGCTCATCACTCCTTGTGGGAACCTAATATCGCTGAAAATAAAATAAACAACAGCGGGAGAAGGATAGTGGAA…
>GeMoMaG014472.1
GAAAATCTTAGAAAGGATTTAAGCGTAAGGGAAAAACCAATAGCAAAATATCCAAATATGGAAGTTCAACACATCAAAGTCAAACTCAAGAGAGGTAATTTAGATATAAATGCGTATAACCCTAGTGACAGGTTGACTAAAGAGGAATTTGTTTATTACATAGGGAAAACGGGGAGAAATTTTATAGTTGTAGGGGATTTTAACGCTCATCACTCCTTGTGGGAACCTAATATCGCTGAAAATAAAATAAACAACAGCGGGAGAAGGATAGTGGAAGTATGTAATGAAAACGACAATTTAGTACTAATTACTCCACAGGGACTACCTACAAGACTAAATCTTATTACAGGGACATTTTCAACAATAGATTTATGTTTCAGTTCATCCACAATAGCGAAT…
>GeMoMaG016496.1
ATGGATATTATTTCAAAATTATCTATAATTCAATGGACTGCAAGGGGTGTGTGTAACAATCTGTCGGAGTTAAAACTGATGTTGTACAGTGTCAAACCACATGTTTGCTGTGTATGTGAAACATTATTGAAAGAAGATCAACAGGTAAAGTTTATAAACTATAGAGTTCTAAGGAAAGACAGAGTAGGTCAAAGAAAGGGGGGTGTAATGATCCTTATTAGACGTGACGTTTGTTATGTAGTGGGAAACACCACAGAATATCCAAATATGGAAGTTCAACACATCAAAGTCAAACTCAAGAGAGGTAATTTAGATATAAATGCGTATAACCCTAGTGACAGGTTGACTAAAGAGGAATTTGTTTATTACATAGGGAAAACGGGGAGAAATTTTATAGTT…
>GeMoMaG022927.1
ATGGAAGTTCAACACATCAAAGTCAAACTCAAGAGAGGTAATTTAGATATAAATGCGTATAACCCTAGTGACAGGTTGACTAAAGAGGAATTTGTTTATTACATAGGGAAAACGGGGAGAAATTTTATAGTTGTAGGGGATTTTAACGCTCATCACTCCTTGTGGGAACCTAATATCGCTGAAAATAAAATAAACAACAGCGGGAGAAGGATAGTGGAAGTATGTAATGAAAACGACAATTTAGTACTAATTACTCCACAGGGACTACCTACAAGACTAAATCTTATTACAGGGACATTTTCAACAATAGATTTATGTTTCAGTTCATCCACAATAGCGAATTATTTTAATATAAAAAAGGTAGCTGATNNNNNNNNNNNNNNNNNNNNGGTAAGGTGG…
>GeMoMaG029739.1
TTATCTATAATTCAATGGACTGCAAGGGGTGTGTGTAACAATCTGTCGGAGTTAAAACTGATGTTGTACAGTGTCAAACCACATGTTTGCTGTGTATGTGAAACATTATTGAAAGAAGATCAACAGGTAAAGTTTATAAACTATAGAGTTCTAAGGAAAGACAGAGTAGGTCAAAGAAAGGGGGGTGTAATGATCCTTATTAGACGTGACGTTTGTTATGTAGTGGGAAACACCACAGAATATCCAAATATGGAAGTTCAACACATCAAAGTCAAACTCAAGAGAGGTAATTTAGATATAAATGCGTATAACCCTAGTGACAGGTTGACTAAAGAGGAATTTGTTTATTACATAGGGAAAACGGGGAGAAATTTTATAGTTGTAGGGGATTTTAACGCT…
>GeMoMaG053078.1
GAAACATTATTGAAAGAAGATCAACAGGTAAAGTTTATAAACTATAGAGTTCTAAGGAAAGACAGAGTAGGTCAAAGAAAGGGGGGTGTAATGATCCTTATTAGACGTGACGTTTGTTATGTAGTGGGAAACACCACAGAATATCCAAATATGGAAGTTCAACACATCAAAGTCAAACTCAAGAGAGGTAATTTAGATATAAATGCGTATAACCCTAGTGACAGGTTGACTAAAGAGGAATTTGTTTATTACATAGGGAAAACGGGGAGAAATTTTATAGTTGTAGGGGATTTTAACGCTCATCACTCCTTGTGGGAACCTAATATCGCTGAAAATAAAATAAACAACAGCGGGAGAAGGATAGTGGAAGTATGTAATGAAAACGACAATTTAGTACTA…
>GeMoMaG053919.1
ATGGATATTATTTCAAAATTATCTATAATTCAATGGACTGCAAGGGGTGTGTGTAACAATCTGTCGGAGTTAAAACTGATGTTGTACAGTGTCAAACCACATGTTTGCTGTGTATGTGAAACATTATTGAAAGAAGATCAACAGGTAAAGTTTATAAACTATAGAGTTCTAAGGAAAGACAGAGTAGGTCAAAGAAAGGGGGGTGTAATGATCCTTATTAGACGTGACGTTTGTTATGTAGTGGGAAACACCACAGAATATCCAAATATGGAAGTTCAACACATCAAAGTCAAACTCAAGAGAGGTAATTTAGATATAAATGCGTATAACCCTAGTGACAGGTTGACTAAAGAGGAATTTGTTTATTACATAGGGAAAACGGGGAGAAATTTTATAGTT…
>GeMoMaG058548.1
GAATTGGAAAATCTTAGAAAGGATTTAAGCGTAAGGGAAAAACCAATAGCAAGTAAAAATGGATATTATTTCAAAATTATCTATAATTCAATGGACTGCAAGGGGTGTGTTGTCAAACCACATGTTTGCTGTGTATGTGAAACATTATTGAAAGAAGATCAACAGGTAAAGTTTATAAACTATAGAGTTCTAAGGAAAGACAGAGTAGGTCAAAGAAAGGGGGGTGTAATGATCCTTATTAGACGTGACGTTTGTTATGTAGTGGGAAACACCACAGAATATCCAAATATGGAAGTTCAACACATCAAAGTCAAACTCAAGAGAGGTAATTTAGATATAAATGCGTATAACCCTAGTGACAGGTTGACTAAAGAGGAATTTGTTTATTACATAGGGAAA…
>GeMoMaG063482.1
ACTGTTGACGATGGGGAATTGGAAAATCTTAGAAAGGATTTAAGCTTAAAACTGATGTTGTACAGTGTCAAACCACATGTTTGCTGTGTATGTGAAACATTATTGAAAGAAGATCAACAGGTAAAGTTTATAAACTATAGAGTTCTAAGGAAAGACAGAGTAGGTCAAAGAAAGGGGGGTGTAATGATCCTTATTAGACGTGACGTTTGTTATGTAGTGGGAAACACCACAGAATATCCAAATATGGAAGTTCAACACATCAAAGTCAAACTCAAGAGAGGTAATTTAGATATAAATGCGTATAACCCTAGTGACAGGTTGACTAAAGAGGAATTTGTTTATTACATAGGGAAAACGGGGAGAAATTTTATAGTTGTAGGGGATTTTAACGCTCATCAC…
>GeMoMaG024071.1
ATGGCTCTCCAGGCTGATGGCATAACCCCTCTTGAAGTTATCAGAAAGATAACATTCCTTGACACAAATGACCCTGCCACATGTACTGGAAACTGGAACACATCTGTTGAGCTGTACATGTACCGGCTCCAGAAGTCACCAATTCTGATTACACCTACGATAACACAGTGGTTGTTAGAGCTTCATCCACATTGCGCACAAAACTATCATCTGCCCCTGTCAACTACATTTTGGGCTGGATATGGCAACAGGGCACTATCCATGCAAGATCAAAATTATGTGCAAATTCATGCAAAGTCAAAACATCTCAATGCAAGCCAATATCTCCCCACAACTTTACAATCCAAAGAAGACATGTTTGTTATACAATTGAACAAAAAGATAGAAGTTCGTTGTTCA…
>GeMoMaG002506.1
AAGTTCGGTTTCTTCTACCCGAAGAACAACACCCACGGGGGGCACTACACCATTAAGAGCGGCGTCCAGGGCATGGAGGATTACCAGAACATCGTCAGCTGGAAGGGAAGTCCAGTCGTCGACTTCTGGAAGAAGGATATGTGGGGCAGCGACACTTGCAACATGATCAACGGGACGTCGGGCAATCAGTTTGCAAGGCCCGTGACTAAAAACAAGCGTCTTGAACTTTACACTGCCGAGTTATGTCGGTCCATCTTTGCCGTCTATCAGAAGGAGGTGGTCCACGGCCCAATGACCCTGTACCGGTACGTCCTTCCCGACTATCTGCTGGCGAACACGCCCGAAAATAAGTGTTACTGCGTCGAGGATTTCACCTGCCGGGCATCCATGATTGACGTC…
>GeMoMaG019993.1
AAGAAACCAGCCCACCTGCTGGGGAAGTTCGGTTTCTTCTACCCGAAGAACAACACCCACGGGGGGCACTACACCATTAAGAGCGGCGTCCAGGGCATGGAGGATTACCAGAACATCGTCAGCTGGAAGGGAAGTCCAGTCGTCGACTTCTGGAAGAAGGATATGTGGGGCAGCGACACTTGCAACATGATCAACGGGACGTCGGGCAATCAGTTTGCAAGGCCCGTGACTAAAAACAAGCGTCTTGAACTTTACACTGCCGAGTTATGTCGGTCCATCTTTGCCGTCTATCAGAAGGAGGTGGTCCACGGCCCAATGACCCTGTACCGGTACGTCCTTCCCGACTATCTGCTGGCGAACACGCCCGAAAATAAGTGTTACTGCGTCGAGGATTTCACC…
>GeMoMaG054560.1
CCAGCCCACCTGCTGGGGAAGTTCGGTTTCTTCTACCCGAAGAACAACACCCACGGGGGGCACTACACCATTAAGAGCGGCGTCCAGGGCATGGAGGATTACCAGAACATCGTCAGCTGGAAGGGAAGTCCAGTCGTCGACTTCTGGAAGAAGGATATGTGGGGCAGCGACACTTGCAACATGATCAACGGGACGTCGGGCAATCAGTTTGCAAGGCCCGTGACTAAAAACAAGCGTCTTGAACTTTACACTGCCGAGTTATGTCGGTCCATCTTTGCCGTCTATCAGAAGGAGGTGGTCCACGGCCCAATGACCCTGTACCGGTACGTCCTTCCCGACTATCTGCTGGCGAACACGCCCGAAAATAAGTGTTACTGCGTCGAGGATTTCACCTGCCGG…
>GeMoMaG065518.1
AAGTTCGGTTTCTTCTACCCGAAGAACAACACCCACGGGGGGCACTACACCATTAAGAGCGGCGTCCAGGGCATGGAGGATTACCAGAACATCGTCAGCTGGAAGGGAAGTCCAGTCGTCGACTTCTGGAAGAAGGATATGTGGGGCAGCGACACTTGCAACATGATCAACGGGACGTCGGGCAATCAGTTTGCAAGGCCCGTGACTAAAAACAAGCGTCTTGAACTTTACACTGCCGAGTTATGTCGGTCCATCTTTGCCGTCTATCAGAAGGAGGTGGTCCACGGCCCAATGACCCTGTACCGGTACGTCCTTCCCGACTATCTGCTGGCGAACACGCCCGAAAATAAGTGTTACTGCGTCGAGGATTTCACCTGCCGGGCATCCATGATTGACGTC…
>GeMoMaG062902.1
ATGTACCCGCCCGACTGTTCCAGTTCAGCTTGCCAGGCCCCTCCCTGCTATAATGTATCGCGGTGGCTGGTAGAAAGCTGGACTTCGGAATGA
>GeMoMaG047979.1
GCAGAAACAAAAGAAGCAGACGAAAATAAGAAGCAGAAGGAAATAATAGTTGACGTAAACAAAAGCATAAGAAAAGAAAAGCAGAAGGAAACAAAAGTAGACGTAACAAAAGCAGACGTAAACAAAAGCATAAGGAAACTAAAGAAACAAATGAAGACGAAACNNNTAAACAAAAGCAGAAGGAAACAAAAGAAAACGTAA
>GeMoMaG061160.1
ATGTCTGCTTTTAGTTTCGTCTGCTTTTGTTACGTCTACTTTTGTTTCCTCCTGCTTTTGTTACGTCTACTTTTGTTTCCTCCTGCTTTTGTTTTATGTCTGCTTTTGTTGCGTCTACTTGTGTTTCCTTCTGCTTTTTTATATCTGCTTTTAGTTTCGTCTGCTTTTGTTACGTCTACTTTTGTTTCCTGCTTTTGTTTTATA
>GeMoMaG048805.1
ATGAAAACAGACGTGAACCGAGTTATCAAAGCTTGTCATGAAGGCTTTGGTGGTGCACATATGGGAAGGGATAAGACCATTGGAAAAATTACCGCTAAGTATTATTTCAAGGGCATCAAAGAACTTGTTAGTGATTATGTTTTTAAATGTGACATGTGCCAGAGAGCAAGTAATAAACCAGCAATGCAAGCTCCAGAGTTACATCCAGTTTATGTTCCTGAAAAAGTTTGGTCTCAAGTTGGAATGGACTTGATTGGACCCTTGCCCCAGACAGAGAGCGGACACTGTTATATTGTAGCAATGACAGACTACTTTACAAAATTTCCAGTTGCTTCACCTTTAAAACATAAGTCTGCAGCAGAAGTTGCACAGTTCTTTTTA
>GeMoMaG042401.1
GGGGTAGCAAGCTACCCTTCCCCTACCCCCCTACTGTATCTCATTTTACACATACCTCTGTATACTCTACAAGAAAATCAGTATGCAAGCATAAATATTCAGATCGTCTGCGAGCAATTATTTCCCTCTGTATGCTCTTATTTTGTGGACTATTACAGTACTAATGAAACTATCAAGCAATGCACAGAAAGCAGTCAATGGTCTGTTCTGGAAGATGATGCCCTCGAGAGTGCTGTGAAGTCTTCAAGAGTCATACCAGCAGCAGCCTCTAGTCCTGGTGGAGGAAGTACTGGCCAGGGTGGAGAGATTCTCCAAACTCGTACATATGATCTTCATATTACCTACGATAAATATTATCAGACTCCACGTCTTTGGCTTACAGGTTATGATGAGGTAAAT…
>GeMoMaG019262.1
ATGTACGTACAACTTGAAATATATAGGTACGTATTTGAATCTTTAGCTATCGCATATATATTTTGTCCGCCATTTGACCGTATCTGTACCTTAAAATTCCCAAGCTTATTTGCAGCTTGA
>GeMoMaG065707.1
CTCACTCGCCAGCAGGAACTGAAGAATCTTCTCAACTCGGGAGGAGACTTGAATCTAGACAGCGGTTCGCACTCCGCCCACGACTGCGCCTCGGTCCTGAAGTCGTTCCTCGCTGACCTGCCCGAACCGCTGCTGACGGAAGCTCATTATTCCATCCATTGTAAGATCGCCGAAGTCGCACACAACCGCCAGATAAAAGCATTAAGGCTGCTGTTTCTGTTGTTACCCCCAGAGAATTACCAGCTGTTACAAGACCTCCTCATCTTGCTGCACCGCGTGACGGCGCACAAGGAACAGAACCTCATGTCCGCCACGAATCTGGGGACGATGTTTGCTCCGCATATCTTGTGTCCCAGAAAGGTTGTGTTGTGGCCTATTCTTTCCACATTCTCTTCTGTC…
>GeMoMaG010639.1
AAGGAAGACACCTTCTCCCCTTGGGGTGCGGCCACTGGGCTTTATTTCTTTCCAAATCATCTACATCTACATCTGGAAGAGAACTCAGACTTTAGACTCGATACAATGGCAATGTCAGTTACAAAATGGTATTTNNNNNNNNNNNNNNNNNNNNNNNNNNNNNNNCTAGGCGTGATTAAGACATTTGACTGA
>GeMoMaG007583.1
TTGTTTTTTATTCCATCTCGAGTGCGGACTAGTGACAACGATGTCATAACTGAGGAATTGGGACGTCATTGCACACTGTTGATAGGAGAACTTCAAGTTACTCCACCTCTGCCACACTTGTCTTTTGACGATGCCAGTGGAAGCAAATTGCTTCCCCCATCTTTTCCTCTTTATTGA
>GeMoMaG029964.1
GACGAGGAATATTTGAAGTTTGAGATTAATGGAAAGCAGAATTGCAAATGTGCCTCAAAAGAAAGTGTGGAAGTGCTTGAACTGATGATTCCAAATGCGTTCCCAGTGGGTCTAGTGCATCCTGTATTACAAACCAATCGTCTTCAAGTAATTCAAAGGATAAAATCGGTAGTCGGC
>GeMoMaG051301.1
ATGACCGGTACCGGACTTACTACAATCACTTCTCAACCCGTGGTCGAAGGCCAAGAGCCTAATGAGGACCATGCCCTTGCAACCACCTCTGCCGTCGATGACCATCCACATGGATATCTCGATAGAAGGATGGGGAGTTCACTCCCATCAAAGGAAAGTCCAATGGACTTGGTTATTTTCATGTTCGCTATAGCCTCAGGGGCTAGAGTTAATGAAATTGTAGCCCTATCAAGAAATGAGGGCCACATTCAGTTCACAGAAAATTCGTCGGCGCAGAGTAGTCCTGGACTTGTCGAAACTGAATTCTTACATTCTTTGCGACAAGTTCCGTATGCTGACTGTCTCGCAGGTGAGGACCCTTCTTCCCCGTGGGGCCGTCACCACCTCTACCGATCTTAC…
>GeMoMaG007782.1
ATGGAGGTACGCAGAGCATATGCCTATAGAGCCTTTACTAGTTCCAAGATGCCGGCTCTCAGCAAAAAGCACCCATCCTTTATTGCTGACTCCGAACGTGCCTTCCCCTTTATGGAGAAAGGGTTTAAGGCAGCATTAAAGGCAGTTGAGGCAGGGAAACCTTGCCCTACACTTGAAGAGTGTAGACCATTTTCATTCGCCTTC
>GeMoMaG027434.1
CCACGATCTCCTGTGCGCCCACGATCTCCTGTGCGCCCACGATCTCCTGCTCGCCAGCGTGCCACTGCGCGCCCTCAGCCTGATGCGCGCCCTCAGCCTGATGCGCGCCCTCAGCCTGATGCGCGCCATGCACGCCCACGGTCTCCTGCTCGTCAGCGCTCTCCTGTTCGTCAGCGCTCTCCTGCTCGCCAGCGCTCGCCTGCGCGCCATTGTTCGCCTGCTCGCCCACGATCTTCGGATCTGGGTTCCAGAGGGAAGACTTTTTCCTCCCCTGCTCGCCAGCGCTCTCCACCGCGCCACCGGACCTCGCCTACTCGCCATCCCTCGCCTACGAGCCGTCGCCCGCAGTCTCCATCGCGCGCCCACTCGCCCACTGCTAGAACTACAGTTATAGATGAG…
>GeMoMaG054604.1
CTGTTACTATGGCGGACTCCACGGAAGTTGGCACCGCCCCATTCAAACTTTTGTTGTTCGCCAGCGGAGAGGCATTTGCTTGGTTTCAGTACGCAGAAGTCCAGTTCTGCATCAAGGGCGTGA
>GeMoMaG027700.1
CCACCTCGCGCTGAGAAGTCTTTCAGGGTAGGGGCTGAAAAGAACTTGCCACCGTCTATGTTGAAGTCCATCATTCTTCCCAGGAAGGAGTCGAAGGACTCGAAGATGGTACCAAAAACATCCGCGAATCTCCCCAAGAAG
>GeMoMaG063221.1
ATTGGTGCTTTCCTATCTGTTTGCACGCAATCTCCCTCACCGGTGAGTTGTGAGCTCAGGCTCTTATTGCGCTCTCTAGTTATTCCGGAAATAACTGTGACAGGGAATAAAGACAAGGTCAAATGCACCTTTTGTGTACCTTCAGCACAGTCCAAGGACTGA
>GeMoMaG060149.1
GGGAGGCAACGTGATCTGCCTGACCATCAATGGTGCCACTCTTCCTCGACTTCCTCCCGGAGGGAGGCAGGCAAGGAAGAGAGGAAGAGTCTGAAGGGAGAGATCGAGAGGCCGAAGAAGAGGACGTACTGGTATGTTTCACAAAAGCCATCCCTTTACCCCCATGGACATACCGGTACTAAGACCAACCTGACCTCTCTATGGCAAAAATTAAGGCTGTTAGAGCAATTT
>GeMoMaG001161.1
CTTCTGATTTGGCTATGCTTGAATGCAGATGTTCACATTGCTCTCTCCCGGTCTTCTTTACCTAATCCACTGGCCATAATAACTTTGTTTACTCTTCCTTTTCAGGTGTGTGCATTCTTGAGGAACTGCAATTATGCAGGTTTATCCTGGTATATCCTGGCACTCTTGCTGTTCCTTTATGTTGGCTAA
>GeMoMaG010729.1
CTTATCAATCTTCACCTTAACAGACCTCAACTTATCAATCTTCACTTTAACAGATCTCAACTCATCAATCTTCACCTTAACAGACCTCAACTTATCAATCTTCACTTTAATAGACCTCAACTTATCAATCTTTACCTTAACAGACCTCAACTTATCAATCTTCTCTTTAACAGACCTCAACTTATCAATATTTACCTTAACAGACATCAACTTATCAATCTTCACCTTAACAGACCTCAACTAATCAATCTTTAA
>GeMoMaG056684.1
ATGTTTTACCCCCTATTTGTGTGTGTCTGTGTGTGCGTTTGTAAACAGCTTCCTGGCCACAATTTTAATTGTAGAGTAATGAAACGTACAAGGATTATATATAAATATGTAACCAATATTTTTTCTACAAACTAG
>GeMoMaG027495.1
ATGCAGGAAACTTCGGAACAGTGGGATAGAGATATTGATTTTCTGATGTATATTATAAGAAGTGTACCACAAGAGTCCACTGGAGTGTCCCCTTTCAAATTAATGTTCGGAAGAAAGCCCCGAACCCCTCTCAGTATGGTGAAGGAAAATCTAATTCACAAGAAGGAAGAAGCGATTACAAACATTTTATCATATCTACAGGAGCTAAAGGATAAAATTGTATCACTTCATGTATTTGCTAATACTAATCTTTTGCGTTCCCAGGAGATGATGTCCCGCTTGTATGATAAAAAGGCAAAGCTTCGTGTATTTCAGCCAGGAGATGAGGTGCTTGTATATCATCCCATACCCGNNNNNNNNNNNNNNNNNNNNNNNNNNNNNNNNNNNNNNNNATTACAA…
>GeMoMaG051609.1
ATGGGCAATGGTGGTGATAACTTTTTTTTATTATTATCTTTAATATCAGAATCTAAGGTAGAAAAGCAAGTTGCTACATGTCCAAGGGCTCCAACGCAGAAAGTAGCACAATTTTTCTTTCCTGATTTTCTTTTTGTGAATCATCCTTACTGTGTATATTTCCTTTTTGGCAGGGTGTTCATTTTTATCGGCAAGAGTTTTCTTGCTTTCTAA
>GeMoMaG032088.1
AAAAAGGGCTTAACTTTACCCAGCTGTTTCGAAAAATGTCCGCAGAGAAATTTCGAAAAAAAGACGAATACGACCCCGAGGAGGAAAATATTTTTGCAATATAAAGTCTTCAGTATTCTCCATCTC
>GeMoMaG030260.1
TCAAAACACAAACATCGTCACTGGATAAGAAAAACTCTGTCTTTTTTGGGACGGTATCTGGCGATCAACCGTCCCAGCAACACGGGAATAAAATCAACAACAGTTGGCTAA
>GeMoMaG005104.1
TGGATTTTGGACAGTTATCTTGGAGGAATCGAAGAAGCAGGCTATGCATCTTCAAATGTCTCTCTGGCTAGAAAAGAAGGCAATAGAGAGGGTGCGGGACTTAAAATCACCAGGATTTTACAACCGCTCATTCCTGGTTCCCAAGAACTTTGGGGGGGATGGAGACCAGTCCTGGACGTAAGTATCCTCAACAACTACGTTCAAAAGACAAAGTTCTCTATGGAGACTCAGAAGACTGGGCTTGCAGCAGTAAGGAAGGGCGACTGGATGATGTCATTAACCTCCAGGACTCTTTCTTTCATGTCCTGA
>GeMoMaG038610.1
ATGAGAAGGACTAAAATCTTATGGTCTATATCCGAGTTTGATCATCTCCTCATAGGAGGAATCGAAGAAGCAGGCTATGCATCTTCAAATGTCTCTCTGGCTAGAAAAGAAGGCAATAGAGAGGGTGCGGGACTTAAAATCACCAGGATTTTACAACCGCTCATTCCTGGTTCCCAAGAACTTTGGGGGGGATGGAGACCAGTCCTGGACGTAAGTATCCTCAACAACTACGTTCAAAAGACAAAGTTCTCTATGGAGACTCAGAAGACTGGGCTTGCAGCAGTAAGGAAGGGCGACTGGATGATGTCATTAACCTCCAGGACTCTTTCTTTCATGTCCTGA
>GeMoMaG040780.1
CTGAATAACAAATACAATGAATTGGATATGAGATTGGAAGAGGCAGATTCTTATGAATTGGGTTGTTGCTTGACAACAACAACAANTAATAATAATGATGATGATGATGATGATCATCATCATCATCATCATCAGCTGCAAGGTACGACAAATAAACACGTCGGAAATTGTCATGATAATTCTTTGCTGAACGCCACTGCATGTGGATGA
>GeMoMaG030747.1
AGTAGTAGTAGTAGTAGTAGTAGTAACAATAATAATAATAATAATAATATTAATAGTAATAGTAATAGTAATAATAATAGTAATAATGATAATAATAATAATAATATATTTGAAAATTCTGATTCTAGCACCACGTATCTTTTTTTCTATTGCTACCTACCACCTTTTGGCTCCTCCTATTCCTGGCTAGGGCTTCTTTTTTCCTTATCATTTATAATTTTTAAGCTAGAATCCACCATTAAACGGGTCTTCGACTTACAATCGTTCGACTTACGAACATTCGCGTTACAAACATTCAACTTACAAACATTCAACATACAAACCTTCGACTTACAAACC
>GeMoMaG013151.1
ATGCCGTCGCCGCACGAGATTTCATGGGCTTCCACGCAGACCAAGCTGAAGCCGATTTTGAAAATCTTGCTACCCCCCCTGCCCCCCCTCCCTCTCACACACCTGTGCTTGAGCTCACTTTGCTCTCGGCTCGGATGCAGTCCCCTGCGTGCGCGCGAGCGCACCAGCAGTCTCCCGTGCGCGAGTCCCGNNNNNNNNNNNGCGAGCACCATTACTCTCCCTCGCGCGAGCACCATTACTCTCCCTCGCGCGAGCACCATTACTCTCCCTCGCGCGAGCACCATTACTCTCCCTCGTGCGAGCACCATTACTCTCCCTCGTGCGAGCGTCAATATCCTCCCGCGCGCAAGACTGCTGAACTACGCACGGCAAGGTCGCCATCGCCTCATTCCCCTCCCC…
>GeMoMaG001832.1
CGGTGTTTAGTGACAGGGAAACTTTGTGACAGGGAAANNNNNNNNNNNNNNNNNNNNNNNNNCACCCTTCGGGGTCTCGCAACTCAGGCTACCTTAGGCCTTTGGTCTCTCGTGCCCTTAGTCACTCTGATCCTTCGGGATCTCATTCTCCTAGATCTGCTAACCTGCCATCTCTACTGCTATCCAGAGACACCCTGTTCCAGGCACTGCTTGCCAACGTTCCCTGCGCATTGGCGCACGTCGTTGGAGTTCCTGAGATAG
>GeMoMaG039470.1
ATGGCGACGGCCGGACCGAGTAGCAGTAATGACAGTCGGAGTGAAAGCAGTAATAATGCCTCTGGAGGTGCAGAAGGAGGAGAAGATGCAACGGATAACTCAAACTTCGAGTGCAACATATGTTTAGACACAGCGAAGGATGCTGTCATATCAATGTGCGGTCATCTCTTTTGTTTTGATAAGAGGTATGTT
>GeMoMaG001305.1
CGCATGAGGATCTCATCGAGCAAATTATTATCTGTCAATAATTTTTTACATGTATCAACAACTGTGAGTGTGTGGGGTAATATGTCACTAACAAGTGGACATTCCAGGCAATATTCGTGTTTCATGCTTAAAATTCTAGTGGATGCTGGACAACCTAGAATAAATCTCATTGCTTGGTTCTGGAATTTTTCAAGTGGCTGTAGAGTTGATCTGGAGACTTTATTTATCCTACCTGGTGCTGCATATACATTGCACAGTCGTATGGTGCCTCCGCCAACATTAGATGGTCAAAGGCTACGAGACTGTCCATGCGAGTGTCCATGCTCTCTAAACGAGATTCAATGGGTTCAAAACCCATGCCACACATTGGCTCCGGGCTCCTTACATCTCGGGCATTTC…
>GeMoMaG042564.1
ATGATTCCAATTGGTCTCAAGTCACTCAGAGCTGGGAGTTCTTCTCATTTTGAGGAAGGGTCTTGTGACTTTTCTAGCCTGTCTTTGATGAGAAGGTTTTGTGGCGATTGGTGTTTAGAATCATTCCCAGATACACCAGTCTTCTGA
>GeMoMaG008870.1
ATGCAAGAGTGCATACAAATAACAAATACAAAAAAGTGCCATCCAAGAGTGCATACAAATAACGAATCCATTATAAAACGACTCAGAGAACACAATCATGCAGGAGATATTGCTCGTGTTGAAGCTACCAAAGTAATCAACATAACTAAAGAAAAAGCAATAAAAACTCAAGAAACGACACATTTTGCAGGTCAGCTACCAACACCACAGTACTTAAAAAGGAAAATACGAAATGCAAGAAATGTAGCAGCACAAGTTCCTGCAAATCCAGTATGTTTACTCGAGTTAAGCATCCCCCCCAAATATAGGATAACACATTCACATCAGCCATTTCTTCTTCCAAGCAACTGGTATGCAGATGGGACGTTTAAAACAACACCACCTTTATTTCATCAACTC…
>GeMoMaG038336.1
ATTTTATACAAAAAATGCCATCCAAGAGTGCATACAAATAACGAATCCATTATAAAACGACTCAGAGAACACAATCATGCAGGAGATATTGCTCGTGTTGAAGCTACCAAAGTAATCAACATAACTAAAGAAAAAGCAATAAAAACTCAAGAAACGACACATTGTATCGCAACCCAAGTGTATGTAGGAGTATCCCAAGCAGTTGCAGGTCAGCTACCAACACCACAGTACTTAAAAAGGAAAATACGAAATGCAAGAAATGTAGCAGCACAAGTTCCTGCAAATCCAGTATGTTTACTCGACCATTTCTTCTGTTTGACAATGATGATGGATCAGACAGGATTATTATATTTTCGACTNNNNNNNNNNNNNNNNNNNNNNNNGAGTCCAAGCAACTGG…
>GeMoMaG007863.1
[truncated: 129,545 more rows]
