# Supplementary material for: Genome survey and high-resolution backcross genetic linkage map construction of the ridgetail white prawn Exopalaemon carinicauda applications to QTL mapping of growth traits
Source: BMC Genomics. 2019 Jul 22;20:598. doi: 10.1186/s12864-019-5981-x (PMC6647322; doi:10.1186/s12864-019-5981-x)
Supplement: Supplementary file 3 — Table S3. The SNP marker number and the read depth of each genotyped marker in the backcross mapping family. (XLSX 15 kb) [file 12864_2019_5981_MOESM3_ESM.xlsx]

## Sheet: sheet1
Table S3 The SNP marker number and the read depth of each genotyped marker in the backcross mapping family
aa to dv represent the 100 progenies of mapping family
M is the abbreviation of maternal parent and P is the abbreviation of paternal parent
Indi	MarkerNum	Total_Depth	Aver_Depth
P	4050	62206	15.36
M	4050	92130	22.75
aa	3183	21730	6.83
ab	3084	23909	7.75
ac	3262	25418	7.79
ad	2981	21507	7.21
ae	3217	20503	6.37
af	2816	20703	7.35
ag	3119	22855	7.33
ah	2932	18056	6.16
ai	2895	15890	5.49
aj	3090	21393	6.92
ak	3287	27502	8.37
al	3114	20033	6.43
am	3073	23124	7.52
an	3011	18901	6.28
ao	3018	15725	5.21
ap	3026	17356	5.74
aq	2990	22033	7.37
ar	3019	20450	6.77
as	3140	18903	6.02
at	3084	23173	7.51
au	3229	17846	5.53
av	3130	19363	6.19
aw	2948	15432	5.23
ax	3067	16380	5.34
ay	2960	19253	6.5
az	3253	28144	8.65
ba	3021	21580	7.14
bb	3157	19012	6.02
bc	3060	25528	8.34
bd	2894	16548	5.72
be	3217	26691	8.3
bf	2731	19315	7.07
bg	2851	19234	6.75
bh	3010	21028	6.99
bi	3146	19669	6.25
bj	2929	20329	6.94
bk	2730	15497	5.68
bl	3110	20747	6.67
bm	3200	21339	6.67
bn	3068	22715	7.4
bo	3126	19372	6.2
bp	3175	17179	5.41
bq	3080	18353	5.96
br	3276	22245	6.79
bs	3132	18794	6
bt	3229	21408	6.63
bu	2938	13666	4.65
bv	3134	17148	5.47
bw	3065	21918	7.15
bx	2679	13876	5.18
by	2992	21551	7.2
bz	3194	30946	9.69
ca	2990	17614	5.89
cb	3124	23557	7.54
cc	3141	28177	8.97
cd	3057	15683	5.13
ce	2897	20209	6.98
cf	3046	19501	6.4
cg	3096	15901	5.14
ch	3088	17286	5.6
ci	3001	19384	6.46
cj	3086	16760	5.43
ck	3075	21184	6.89
cl	3014	22736	7.54
cm	2940	18711	6.36
cn	3100	22675	7.31
co	3175	17378	5.47
cp	3019	17311	5.73
cq	3196	21902	6.85
cr	3036	20329	6.7
cs	2851	16612	5.83
ct	3376	28610	8.47
cu	2893	19823	6.85
cv	3210	23127	7.2
cw	2877	17312	6.02
cx	3236	23548	7.28
cy	2823	14859	5.26
cz	3106	20700	6.66
da	2995	20856	6.96
db	3164	18646	5.89
dc	2809	15323	5.45
dd	2960	18157	6.13
de	2917	14970	5.13
df	3159	19232	6.09
dg	3000	18475	6.16
dh	2743	13433	4.9
di	2659	12135	4.56
dj	2731	14433	5.28
dk	3064	21043	6.87
dl	3305	28468	8.61
dm	3029	19150	6.32
dn	2939	16284	5.54
do	3143	16245	5.17
dp	3111	16445	5.29
dq	3236	22833	7.06
dr	3056	15840	5.18
ds	3101	24281	7.83
dt	2578	17109	6.64
du	2823	14661	5.19
dv	3068	21857	7.12
Offspring	304115	1982035	6.52
