# Supplementary material for: Genome survey and high-resolution backcross genetic linkage map construction of the ridgetail white prawn Exopalaemon carinicauda applications to QTL mapping of growth traits
Source: BMC Genomics. 2019 Jul 22;20:598. doi: 10.1186/s12864-019-5981-x (PMC6647322; doi:10.1186/s12864-019-5981-x)
Supplement: Supplementary file 4 — Table S4. The SNP marker number and the read depth of each genotyped marker in the reverse backcross mapping family. (XLSX 15 kb) [file 12864_2019_5981_MOESM4_ESM.xlsx]

## Sheet: sheet1
Table S4 The SNP marker number and the read depth of each genotyped marker in the reverse backcross mapping family
dw to hr represent the 100 progenies of mapping family
M is the abbreviation of maternal parent and P is the abbreviation of paternal parent
Indi	MarkerNum	Total_Depth	Aver_Depth
P	6334	107044	16.9
M	6334	180580	28.51
dw	5475	33476	6.11
dx	5588	41137	7.36
dy	5577	44067	7.9
dz	5296	25652	4.84
ea	5203	30692	5.9
eb	5697	48552	8.52
ec	5545	41141	7.42
ed	5367	31873	5.94
ee	5361	37490	6.99
ef	5473	32012	5.85
eg	5708	44751	7.84
eh	5227	24044	4.6
ei	5517	29931	5.43
ej	5057	28697	5.67
ek	5279	24426	4.63
el	5710	43504	7.62
em	5493	29775	5.42
en	5431	34442	6.34
eo	5608	50841	9.07
ep	5545	44060	7.95
eq	5583	47463	8.5
er	5303	32021	6.04
es	5579	34053	6.1
et	5645	35696	6.32
eu	5298	23314	4.4
ev	5397	27686	5.13
ew	5193	23555	4.54
ex	5588	33481	5.99
ey	5092	27700	5.44
ez	5540	41562	7.5
fa	5560	34213	6.15
fb	5634	50538	8.97
fc	5493	44146	8.04
fd	5435	38084	7.01
fe	5520	44750	8.11
ff	5354	31721	5.92
fg	5411	38958	7.2
fh	5627	47199	8.39
fi	5516	35628	6.46
fj	5502	39315	7.15
fk	5359	34082	6.36
fl	5417	36319	6.7
fm	5440	39048	7.18
fn	5268	30568	5.8
fo	5430	42322	7.79
fp	5700	35561	6.24
fq	5691	32343	5.68
fr	5507	43450	7.89
fs	5382	42955	7.98
ft	5493	36628	6.67
fu	5400	48160	8.92
fv	5560	47810	8.6
fw	5509	49205	8.93
fx	5515	39056	7.08
fy	5605	35618	6.35
fz	5547	50083	9.03
ga	5635	53608	9.51
gb	5517	38460	6.97
gc	5665	32448	5.73
gd	5560	43380	7.8
ge	5579	50164	8.99
gf	5453	44237	8.11
gg	5226	37996	7.27
gh	5509	51611	9.37
gi	5142	33854	6.58
gj	5322	37799	7.1
gk	5124	41540	8.11
gl	5322	36711	6.9
gm	5287	33681	6.37
gn	5219	33050	6.33
go	5319	42601	8.01
gp	5275	37541	7.12
gq	4927	36844	7.48
gr	5654	45007	7.96
gs	5545	44709	8.06
gt	5497	44156	8.03
gu	5521	42051	7.62
gv	5519	41429	7.51
gw	4949	29536	5.97
gx	4938	24090	4.88
gy	5280	39759	7.53
gz	5105	31018	6.08
ha	5278	40822	7.73
hb	5400	43150	7.99
hc	5089	33128	6.51
hd	5153	36945	7.17
he	5381	43896	8.16
hf	5293	34466	6.51
hg	5247	35842	6.83
hh	5590	41957	7.51
hi	5538	41773	7.54
hj	5534	43897	7.93
hk	5459	35333	6.47
hl	5484	39558	7.21
hm	5513	37235	6.75
hn	5620	46353	8.25
ho	5396	34498	6.39
hp	5633	47623	8.45
hq	5508	42229	7.67
hr	5658	48476	8.57
Offspring	543113	3849315	7.09
