# Supplementary material for: Genome survey and high-resolution backcross genetic linkage map construction of the ridgetail white prawn Exopalaemon carinicauda applications to QTL mapping of growth traits
Source: BMC Genomics. 2019 Jul 22;20:598. doi: 10.1186/s12864-019-5981-x (PMC6647322; doi:10.1186/s12864-019-5981-x)
Supplement: Supplementary file 5 — Table S5. Marker information of Backcross linkage map. (XLSX 107 kb) [file 12864_2019_5981_MOESM5_ESM.xlsx]

## Sheet: Sheet1
Table S5 Marker information of Backcross linkage map
Linkage Group	Position	Locus
1	0	Marker89768
1	0	Marker89762
1	0.98	Marker60848
1	0.981	Marker69550
1	0.981	Marker118799
1	0.981	Marker89765
1	0.981	Marker100169
1	0.981	Marker56483
1	2.185	Marker89767
1	2.185	Marker54840
1	2.185	Marker25355
1	2.186	Marker89764
1	2.186	Marker56485
1	2.186	Marker16429
1	3.947	Marker89763
1	6.353	Marker89766
1	9.474	Marker65864
1	12.586	Marker86774
1	13.621	Marker73484
1	13.621	Marker77255
1	15.658	Marker73483
1	16.677	Marker86773
1	17.693	Marker1003
1	17.693	Marker1006
1	17.693	Marker1007
1	17.693	Marker1013
1	17.693	Marker111620
1	17.693	Marker36561
1	17.693	Marker116661
1	17.694	Marker36559
1	17.694	Marker36560
1	17.694	Marker116662
1	17.694	Marker1000
1	18.714	Marker1008
1	20.762	Marker111617
1	20.762	Marker111618
1	24.897	Marker96967
1	24.898	Marker111619
1	30.139	Marker111615
1	30.139	Marker36562
1	41.814	Marker111616
1	45.32	Marker63607
1	51.146	Marker67349
1	53.353	Marker19236
1	61.805	Marker90565
1	61.805	Marker55849
1	61.805	Marker122561
1	61.806	Marker55848
1	61.813	Marker55845
1	63.483	Marker83898
1	63.483	Marker83899
1	63.87	Marker83896
1	63.872	Marker56720
1	63.873	Marker41517
1	64.458	Marker83901
1	64.458	Marker83897
1	64.459	Marker83900
1	64.469	Marker97257
1	64.682	Marker25226
1	64.704	Marker55846
1	64.704	Marker99816
2	0	Marker89095
2	0	Marker88843
2	0.152	Marker78544
2	0.152	Marker78543
2	0.153	Marker89102
2	0.153	Marker89097
2	0.153	Marker88838
2	0.153	Marker89096
2	0.153	Marker78542
2	0.153	Marker72580
2	3.093	Marker89100
2	3.093	Marker88846
2	3.093	Marker88845
2	3.093	Marker72581
2	3.093	Marker98133
2	3.093	Marker30958
2	3.188	Marker88841
2	5.149	Marker88840
2	6.144	Marker89099
2	10.127	Marker21075
2	11.844	Marker115771
2	15.565	Marker98134
2	16.559	Marker121604
2	18.512	Marker59168
2	21.315	Marker9174
2	24.859	Marker9175
2	29.983	Marker9172
2	30.826	Marker29464
2	36.079	Marker26287
2	37.902	Marker96747
2	41.539	Marker96745
2	42.445	Marker37326
2	44.257	Marker96746
2	45.187	Marker26286
2	47.024	Marker96744
2	47.909	Marker25163
2	48.784	Marker28597
2	49.652	Marker96742
2	49.652	Marker42259
2	49.652	Marker44053
2	49.652	Marker96743
2	55.837	Marker40207
2	62.97	Marker60990
2	62.97	Marker40206
2	62.97	Marker15325
2	62.97	Marker30393
2	62.97	Marker95991
2	62.97	Marker15330
2	62.97	Marker15328
2	62.971	Marker15331
2	62.971	Marker40208
2	62.971	Marker15326
2	62.971	Marker15329
2	62.971	Marker11961
2	62.971	Marker28598
2	62.971	Marker11962
2	62.971	Marker44050
2	62.971	Marker44054
2	62.971	Marker78766
2	62.972	Marker65960
2	62.972	Marker120805
2	67.28	Marker69688
2	68.381	Marker73830
2	71.273	Marker78767
2	79.283	Marker42261
3	0	Marker40604
3	0	Marker75636
3	14.59	Marker93611
3	14.59	Marker63430
3	14.59	Marker65096
3	14.59	Marker65097
3	14.59	Marker98012
3	14.59	Marker47857
3	14.591	Marker99553
3	14.591	Marker99554
3	14.591	Marker86335
3	16.364	Marker93610
3	20.499	Marker37577
3	20.499	Marker110405
3	20.499	Marker61485
3	23.256	Marker40600
3	23.256	Marker54829
3	23.256	Marker89442
3	23.256	Marker60124
3	23.256	Marker61486
3	23.256	Marker32539
3	23.257	Marker93612
3	23.257	Marker13100
3	23.257	Marker20514
3	23.257	Marker99552
3	23.257	Marker99555
3	33.824	Marker37512
3	33.824	Marker61909
3	33.824	Marker76137
3	33.824	Marker78903
3	33.824	Marker78904
3	33.824	Marker78905
3	33.824	Marker6944
3	33.825	Marker6943
3	33.825	Marker74209
3	33.825	Marker6942
3	33.825	Marker74210
3	33.825	Marker74212
3	33.825	Marker80350
3	33.825	Marker17010
3	33.825	Marker78906
3	33.825	Marker40603
3	33.825	Marker110406
3	33.825	Marker75313
3	33.825	Marker46012
3	35.887	Marker86339
3	35.887	Marker37510
3	35.887	Marker75312
3	35.887	Marker40601
4	0	Marker95458
4	1.034	Marker100433
4	1.035	Marker100435
4	1.035	Marker100432
4	1.113	Marker120746
4	1.349	Marker120745
4	4.074	Marker120743
4	9.715	Marker29285
4	10.126	Marker100434
4	13.173	Marker29286
4	15.423	Marker52216
4	17.127	Marker52215
4	17.829	Marker20382
4	18.428	Marker21261
4	19.01	Marker52214
4	19.905	Marker21264
4	19.905	Marker120669
4	19.909	Marker20386
4	21.932	Marker21263
4	23.665	Marker122220
4	24.109	Marker41069
4	26.091	Marker41068
4	27.227	Marker32605
4	27.227	Marker45413
4	27.227	Marker46801
4	27.292	Marker99944
4	27.292	Marker99946
4	27.357	Marker77649
4	27.421	Marker114461
4	28.217	Marker114462
4	29.065	Marker88339
4	29.415	Marker76329
4	29.814	Marker82462
4	29.814	Marker82460
4	30.2	Marker82461
4	30.247	Marker82458
4	31.081	Marker32364
4	31.222	Marker82459
4	32.227	Marker92942
4	32.227	Marker76330
4	32.67	Marker92941
4	32.69	Marker49483
4	33.289	Marker82463
4	34.921	Marker77259
4	34.921	Marker88233
4	34.921	Marker88235
4	34.921	Marker106772
4	34.921	Marker97632
4	34.921	Marker97631
4	34.921	Marker26719
4	34.921	Marker62194
4	34.922	Marker81508
4	34.922	Marker81509
4	34.922	Marker108050
4	35.653	Marker96854
4	35.653	Marker40810
4	35.898	Marker3099
4	35.925	Marker3098
4	35.928	Marker96856
4	35.939	Marker92189
4	35.945	Marker3104
4	35.945	Marker3102
4	35.945	Marker3103
4	35.951	Marker3096
4	35.954	Marker3094
4	35.966	Marker3101
4	35.985	Marker3095
4	35.994	Marker85490
4	36.003	Marker119154
4	36.164	Marker119153
4	37.406	Marker81511
4	37.406	Marker3097
4	38.055	Marker71178
4	38.055	Marker62192
4	38.055	Marker62193
4	38.055	Marker62196
4	38.055	Marker62197
4	38.055	Marker40817
4	38.055	Marker40816
4	38.055	Marker48219
4	38.056	Marker53699
4	38.056	Marker53697
4	38.056	Marker53698
4	38.056	Marker96853
4	38.805	Marker11442
4	40.043	Marker73514
4	40.043	Marker42031
4	41.583	Marker41786
4	42.213	Marker73515
4	44.317	Marker42030
4	45.479	Marker83278
4	46.25	Marker112948
4	49.83	Marker119155
4	50.533	Marker110567
4	51.212	Marker105584
4	51.897	Marker29420
4	52.174	Marker110566
4	54.198	Marker120032
4	54.331	Marker30596
4	57.369	Marker30595
4	57.816	Marker106223
4	57.842	Marker106224
4	58.145	Marker53011
4	59.329	Marker115329
4	59.681	Marker115326
4	59.727	Marker115328
4	60.612	Marker115330
4	62.013	Marker115331
4	62.358	Marker115327
4	62.359	Marker117716
4	62.84	Marker30330
4	63.291	Marker72442
4	64.078	Marker102526
4	64.281	Marker77118
4	64.313	Marker72443
4	64.538	Marker117945
4	64.655	Marker77119
4	65.734	Marker117951
4	66.773	Marker81395
4	67.156	Marker81394
4	67.371	Marker51378
4	67.7	Marker82343
4	68.142	Marker77645
4	68.447	Marker120744
4	69.417	Marker77646
4	69.604	Marker80574
4	69.689	Marker80577
4	69.689	Marker80578
4	69.689	Marker80580
4	69.689	Marker80584
4	69.942	Marker82344
4	70.145	Marker80575
4	70.386	Marker80579
4	70.506	Marker88207
4	70.974	Marker68058
4	71.088	Marker37918
4	71.113	Marker50355
4	71.113	Marker50357
4	71.113	Marker50356
4	71.37	Marker66377
4	72.1	Marker95089
4	72.419	Marker113174
4	72.427	Marker113175
4	72.555	Marker113173
4	72.83	Marker29287
4	72.873	Marker36350
4	73.281	Marker50354
4	73.818	Marker36354
4	74.084	Marker95088
4	74.976	Marker113176
4	77.863	Marker113172
4	78	Marker113171
5	0	Marker18596
5	0	Marker40506
5	0	Marker88665
5	1.478	Marker115598
5	2.02	Marker19749
5	2.588	Marker101318
5	3.638	Marker115599
5	3.638	Marker88666
5	5.557	Marker72028
5	6.053	Marker88663
5	6.418	Marker29866
5	9.017	Marker19398
5	9.431	Marker62245
5	10.13	Marker21397
5	10.552	Marker80294
5	10.552	Marker17249
5	12.664	Marker17251
5	16.133	Marker88268
5	16.278	Marker64453
5	18.007	Marker59885
5	18.007	Marker109831
5	19.685	Marker86334
5	20.206	Marker69289
5	20.206	Marker17255
5	20.465	Marker115685
5	20.465	Marker17254
5	20.532	Marker50054
5	22.935	Marker81505
5	23.007	Marker99324
5	23.08	Marker81506
5	23.166	Marker81503
5	23.751	Marker122422
5	23.751	Marker122425
5	23.751	Marker52386
5	23.751	Marker52387
5	23.782	Marker99328
5	23.782	Marker80651
5	23.901	Marker47586
5	24.864	Marker50053
5	25.442	Marker62964
5	25.442	Marker122424
5	25.484	Marker110821
5	25.681	Marker24459
5	25.939	Marker43318
5	26.001	Marker43320
5	26.072	Marker73122
5	26.342	Marker81504
5	27.692	Marker52309
5	28.053	Marker52310
5	28.452	Marker102585
5	28.507	Marker102587
5	28.726	Marker24460
5	28.743	Marker102591
5	28.743	Marker79203
5	30.416	Marker102588
5	31.291	Marker72895
5	31.519	Marker52308
5	31.583	Marker79202
5	31.658	Marker102590
5	32.107	Marker57779
5	33.06	Marker57778
5	33.122	Marker72899
5	35.398	Marker60559
5	35.487	Marker90063
5	36.013	Marker104745
5	36.013	Marker104744
5	36.013	Marker123059
5	36.013	Marker102348
5	36.142	Marker114153
5	36.142	Marker108910
5	36.271	Marker92492
5	36.355	Marker104746
5	36.355	Marker109528
5	36.355	Marker109531
5	36.439	Marker87836
5	36.439	Marker87837
5	37.216	Marker82756
5	37.216	Marker112621
5	37.688	Marker43878
5	37.717	Marker121555
5	37.882	Marker90057
5	38.033	Marker32343
5	38.639	Marker90054
5	38.743	Marker109524
5	39.851	Marker90058
5	39.851	Marker90061
5	39.851	Marker32344
5	40.911	Marker90059
5	40.911	Marker90056
5	40.911	Marker90062
5	42.329	Marker32496
5	43.347	Marker57776
5	44.299	Marker43880
5	44.93	Marker81502
5	45.011	Marker114436
5	45.828	Marker57777
5	46.012	Marker57655
5	46.409	Marker102589
5	46.668	Marker109526
5	46.88	Marker122427
5	46.88	Marker57653
5	47.572	Marker64452
5	47.652	Marker65455
5	48.127	Marker53290
5	48.219	Marker61083
5	48.546	Marker104742
5	49.312	Marker57774
5	50.496	Marker114437
5	50.581	Marker17009
5	50.959	Marker57657
5	52.815	Marker104740
5	52.997	Marker104741
5	54.439	Marker52958
5	54.439	Marker114977
5	54.439	Marker35284
5	54.439	Marker32347
5	54.439	Marker38362
5	54.439	Marker52311
5	54.439	Marker43319
5	54.439	Marker43883
5	54.439	Marker43882
5	54.439	Marker73124
5	54.439	Marker42119
5	54.439	Marker23061
5	54.439	Marker43877
5	54.439	Marker43879
5	54.439	Marker48613
5	54.439	Marker35282
5	54.439	Marker32346
5	54.439	Marker114371
5	54.469	Marker53289
5	54.469	Marker100497
5	54.469	Marker53713
5	54.469	Marker52956
5	55.242	Marker29865
5	55.242	Marker38844
5	55.242	Marker19748
5	55.242	Marker101317
5	55.242	Marker44774
5	55.242	Marker29864
5	56.444	Marker100821
5	56.492	Marker114372
5	56.813	Marker114373
5	56.813	Marker26915
5	57.141	Marker83062
5	57.169	Marker83068
5	57.169	Marker83070
5	59.774	Marker57775
5	59.835	Marker103233
5	59.835	Marker103232
5	59.874	Marker97518
5	60.011	Marker57085
5	60.336	Marker82843
5	62.14	Marker42630
5	62.611	Marker59806
5	63.042	Marker59811
5	63.087	Marker97519
5	64.98	Marker57081
5	65.145	Marker57084
5	65.861	Marker96018
5	65.889	Marker57083
5	65.932	Marker57087
5	66.522	Marker97515
5	69.057	Marker59813
5	71.286	Marker59812
5	71.995	Marker108794
5	73.82	Marker107959
5	74.04	Marker59807
5	76.941	Marker59805
5	79.039	Marker101319
5	81.471	Marker67084
5	81.842	Marker75310
5	83.862	Marker59883
5	83.972	Marker46013
5	86.292	Marker9601
5	88.059	Marker43777
5	88.984	Marker15836
5	89.654	Marker15837
5	90.207	Marker79937
5	90.235	Marker43776
5	91.868	Marker61086
5	96.973	Marker73136
5	100.56	Marker110337
5	101.421	Marker110338
5	101.676	Marker84032
5	102.492	Marker64331
5	103.591	Marker121748
5	103.681	Marker102758
5	103.787	Marker121747
5	104.133	Marker121749
5	104.54	Marker121750
5	104.817	Marker19909
5	105.516	Marker19908
5	105.695	Marker1513
5	106.155	Marker42619
5	106.466	Marker1512
5	108.758	Marker42621
5	110.163	Marker60747
5	110.423	Marker56429
5	111.088	Marker42624
5	111.105	Marker42620
5	112.354	Marker42622
5	112.355	Marker42623
6	0	Marker65385
6	0	Marker98606
6	0	Marker32614
6	15.215	Marker20209
6	15.219	Marker98098
6	15.22	Marker98099
6	15.22	Marker65377
6	15.22	Marker98101
6	15.22	Marker84650
6	15.22	Marker52865
6	15.22	Marker52871
6	15.22	Marker84648
6	15.22	Marker84647
6	15.22	Marker52864
6	15.22	Marker98097
6	15.225	Marker36484
6	15.23	Marker44820
6	15.23	Marker52867
6	15.23	Marker52866
6	15.235	Marker102002
6	15.24	Marker61754
6	15.24	Marker52873
6	15.24	Marker52868
6	15.24	Marker52869
6	15.245	Marker32613
6	15.25	Marker65380
6	15.255	Marker84649
6	15.255	Marker65382
6	15.255	Marker3213
6	19.879	Marker20210
6	20.731	Marker113392
6	20.731	Marker20211
6	20.731	Marker65381
6	20.731	Marker86153
6	20.731	Marker62271
6	20.731	Marker20208
7	0	Marker114704
7	0	Marker122069
7	0.561	Marker122070
7	3.995	Marker114699
7	3.995	Marker114700
7	3.995	Marker114701
7	4.245	Marker68468
7	4.245	Marker68469
7	4.495	Marker114703
7	5.963	Marker64619
7	6.172	Marker110933
7	6.172	Marker68472
7	6.381	Marker12330
7	6.442	Marker64620
7	6.59	Marker68471
7	6.746	Marker64618
7	6.812	Marker114702
7	8.202	Marker68178
7	8.289	Marker68470
7	10.45	Marker68180
7	12.009	Marker39655
7	12.848	Marker16647
7	13.399	Marker22290
7	14.805	Marker16648
7	15.602	Marker116528
7	15.602	Marker22289
7	16.462	Marker22291
7	17.234	Marker40680
7	17.892	Marker31205
7	19.745	Marker27570
7	20.688	Marker40678
7	21.471	Marker31206
7	23.44	Marker40676
7	26.45	Marker45992
7	26.45	Marker120315
7	27.446	Marker40675
7	31.764	Marker54019
7	34.009	Marker35323
7	42.575	Marker118282
7	52.041	Marker77075
7	58.64	Marker32568
7	63.808	Marker77665
7	66.874	Marker6058
7	69.976	Marker58073
7	69.976	Marker60231
7	69.976	Marker28335
7	70.327	Marker58074
7	70.328	Marker90828
7	71.272	Marker60228
7	71.272	Marker58075
7	71.272	Marker20625
7	71.272	Marker44559
7	73.231	Marker60229
7	73.231	Marker77189
7	73.231	Marker60232
7	73.739	Marker20626
7	73.739	Marker57364
7	74.203	Marker17346
7	74.27	Marker58072
7	74.27	Marker118182
7	74.27	Marker77188
7	74.401	Marker100112
7	74.401	Marker118181
7	74.725	Marker54465
7	74.725	Marker118183
7	74.97	Marker77190
7	75.038	Marker80288
7	75.038	Marker120038
7	75.066	Marker2075
7	75.066	Marker86810
7	75.188	Marker49669
7	75.716	Marker77517
7	75.848	Marker77518
7	76.391	Marker79363
7	76.391	Marker77520
7	76.391	Marker77522
7	76.391	Marker72135
7	76.391	Marker80290
7	77.647	Marker112034
7	77.648	Marker80284
7	77.648	Marker77519
7	77.648	Marker77521
7	78.311	Marker12563
7	78.311	Marker104860
7	78.931	Marker64801
7	79.508	Marker106723
7	80.744	Marker23315
7	82.166	Marker69229
7	82.166	Marker49670
7	82.166	Marker63226
7	82.599	Marker46130
7	82.599	Marker23664
7	83.161	Marker23658
7	84.076	Marker49673
7	84.076	Marker114592
7	84.076	Marker104012
7	84.076	Marker60912
7	84.076	Marker69814
7	84.076	Marker48465
7	84.69	Marker60909
7	84.69	Marker114593
7	84.69	Marker49671
7	84.69	Marker84862
7	84.69	Marker49666
7	84.69	Marker49667
7	84.69	Marker41121
7	84.691	Marker1145
7	84.691	Marker63911
7	84.691	Marker63912
7	84.691	Marker104014
7	84.691	Marker34898
7	84.691	Marker48468
7	84.691	Marker48469
7	84.691	Marker49674
7	84.691	Marker48466
7	84.691	Marker65541
7	85.332	Marker49672
7	85.332	Marker1147
7	85.332	Marker63909
7	85.332	Marker63910
7	85.332	Marker23722
7	85.332	Marker25484
7	85.332	Marker23656
7	85.332	Marker32435
7	85.332	Marker53607
7	85.332	Marker20629
7	85.332	Marker13682
7	85.332	Marker34897
7	85.332	Marker23657
7	85.332	Marker56430
7	85.332	Marker60907
7	85.332	Marker60911
7	86.324	Marker93773
7	86.324	Marker55411
7	86.324	Marker55409
7	86.324	Marker55407
7	86.324	Marker69227
7	86.324	Marker83544
7	87.15	Marker55410
7	88.17	Marker25524
7	90.153	Marker25522
7	91.092	Marker25523
7	91.092	Marker47848
7	91.15	Marker10414
7	91.209	Marker47851
7	91.209	Marker47849
7	92.274	Marker55405
7	92.274	Marker47852
7	92.274	Marker47853
8	0	Marker70951
8	0.322	Marker70948
8	0.539	Marker79264
8	0.98	Marker79267
8	1.098	Marker79268
8	1.098	Marker79269
8	1.411	Marker10063
8	2.253	Marker79266
8	2.253	Marker79271
8	2.98	Marker79265
8	4.596	Marker70949
8	5.245	Marker19329
8	5.757	Marker103099
8	5.757	Marker42106
8	6.136	Marker42107
8	6.392	Marker85301
8	6.647	Marker16959
8	8.27	Marker78509
8	9.686	Marker56188
8	10.094	Marker122053
8	10.317	Marker122055
8	11.098	Marker3552
8	11.463	Marker92336
8	11.504	Marker92338
8	11.504	Marker92339
8	11.988	Marker92337
8	12.873	Marker122054
8	15.194	Marker13869
8	16.855	Marker111763
8	16.968	Marker92335
8	18.085	Marker56186
8	18.085	Marker56185
8	18.971	Marker103098
8	20.574	Marker82113
8	20.574	Marker13870
8	21.089	Marker13867
8	21.806	Marker82114
8	22.631	Marker88239
8	23.037	Marker88238
8	23.318	Marker92368
8	23.837	Marker80336
8	23.837	Marker110377
8	23.837	Marker82734
8	24.002	Marker92367
8	24.042	Marker110378
8	25.182	Marker16664
8	25.182	Marker110376
8	25.543	Marker58620
8	25.543	Marker76206
8	25.829	Marker21975
8	26.038	Marker110312
8	26.091	Marker77155
8	26.28	Marker21976
8	26.639	Marker13145
8	26.768	Marker36535
8	26.949	Marker110311
8	27.183	Marker36534
8	27.418	Marker81940
8	27.693	Marker51803
8	28.02	Marker53312
8	28.051	Marker19264
8	29.475	Marker30206
8	29.615	Marker40229
8	29.921	Marker109004
8	29.921	Marker43563
8	29.922	Marker19265
8	30.844	Marker108155
8	31.372	Marker50459
8	31.372	Marker35129
8	31.712	Marker108157
8	33.514	Marker32095
8	33.514	Marker112408
8	33.514	Marker108156
8	33.976	Marker122930
8	33.976	Marker104874
8	34.355	Marker85967
8	34.442	Marker38646
8	34.442	Marker43562
8	34.442	Marker116319
8	34.442	Marker112407
8	34.442	Marker85966
8	34.442	Marker85968
8	35.545	Marker10027
8	35.828	Marker93315
8	37.395	Marker113239
8	37.477	Marker102154
8	37.637	Marker96299
8	37.77	Marker96300
8	38.134	Marker86569
8	38.732	Marker96302
8	38.748	Marker62491
8	41.372	Marker9483
8	41.619	Marker64511
8	42.2	Marker9484
8	43.168	Marker96301
8	45.586	Marker64515
8	45.588	Marker64517
8	45.861	Marker64513
8	46.146	Marker64516
8	46.511	Marker33013
8	47.006	Marker105390
8	47.39	Marker21235
8	48.171	Marker21234
8	49.061	Marker105389
8	50.396	Marker64512
8	51.276	Marker64514
8	54.556	Marker64814
8	56.486	Marker88237
8	59.233	Marker49984
8	59.234	Marker49982
8	59.234	Marker49980
8	59.241	Marker33014
8	60.311	Marker33015
8	61.029	Marker115892
8	62.778	Marker115891
8	64.929	Marker49981
8	64.929	Marker49979
8	65.043	Marker115890
8	65.796	Marker123125
8	66.564	Marker66460
8	66.564	Marker36026
8	66.564	Marker36025
8	66.721	Marker108202
8	68.763	Marker36028
8	69.869	Marker68309
8	70.114	Marker68305
8	71.253	Marker110843
8	72.491	Marker68310
8	72.929	Marker89191
8	73.495	Marker100038
8	74.244	Marker70561
8	74.428	Marker46223
8	74.456	Marker100447
8	74.532	Marker57515
8	75.237	Marker77781
8	75.282	Marker84789
8	75.491	Marker97236
8	75.626	Marker97238
8	75.626	Marker84783
8	75.626	Marker84784
8	75.626	Marker68932
8	75.626	Marker84788
8	75.761	Marker13144
8	75.761	Marker13143
8	76.048	Marker97237
8	76.048	Marker84785
8	76.946	Marker33018
8	81.356	Marker102158
8	81.841	Marker33017
8	82.849	Marker104761
8	83.136	Marker96628
8	84.49	Marker86570
8	84.99	Marker76730
8	87.112	Marker56391
8	87.147	Marker76729
8	88.684	Marker56389
8	90.61	Marker102157
8	91.554	Marker66595
8	92.082	Marker21015
8	92.113	Marker120748
8	92.812	Marker119701
8	93.231	Marker83221
8	93.246	Marker83227
8	95.498	Marker109005
8	95.837	Marker85832
8	96.544	Marker53776
8	96.546	Marker53774
8	96.661	Marker49352
8	96.791	Marker94711
8	97.227	Marker89684
8	97.904	Marker120749
8	98.504	Marker103495
8	98.737	Marker103494
8	99.836	Marker102662
8	99.836	Marker102661
8	100.45	Marker102660
8	103.405	Marker88935
8	107.561	Marker88934
8	112.511	Marker88933
8	113.82	Marker88929
8	117.611	Marker122480
8	117.702	Marker72012
8	118.271	Marker79078
8	118.371	Marker79077
8	119.449	Marker66229
8	119.642	Marker79076
8	119.833	Marker78919
8	120.232	Marker29539
8	120.376	Marker112401
8	120.946	Marker112403
8	120.946	Marker29543
8	120.946	Marker29540
8	123.489	Marker112402
8	123.986	Marker29541
8	124.73	Marker29542
8	125.887	Marker80916
8	126.437	Marker41237
8	127.08	Marker121821
8	127.091	Marker41079
8	127.091	Marker105864
8	127.45	Marker41078
8	127.684	Marker41077
8	127.934	Marker87079
8	128.181	Marker87077
8	129.013	Marker70444
8	129.013	Marker70443
8	129.55	Marker6851
8	129.55	Marker99774
8	129.55	Marker6858
8	129.55	Marker6857
8	129.55	Marker6860
8	129.551	Marker26759
8	130.249	Marker99771
8	130.249	Marker99773
8	130.249	Marker6852
8	130.672	Marker87078
8	130.86	Marker99772
8	131.21	Marker35630
8	132.009	Marker87076
8	133.355	Marker23352
8	133.681	Marker33070
8	134.492	Marker115940
8	135.245	Marker105388
8	135.337	Marker84213
8	135.522	Marker48054
8	135.622	Marker79917
8	136.772	Marker97815
8	137.607	Marker26326
8	138.043	Marker79916
8	138.181	Marker119574
8	139.504	Marker55322
8	140.118	Marker89703
8	140.373	Marker97817
8	141.017	Marker113533
8	141.128	Marker97816
8	143.199	Marker119497
8	143.295	Marker113535
8	143.936	Marker84602
8	144.115	Marker113532
8	146.049	Marker104691
8	146.15	Marker113534
8	147.937	Marker42846
8	147.937	Marker104690
8	147.937	Marker74499
8	147.943	Marker113531
8	149.633	Marker74502
8	149.979	Marker52177
8	153.045	Marker52173
8	153.089	Marker42845
8	153.089	Marker74500
8	153.963	Marker52176
8	154.646	Marker52170
8	154.993	Marker78593
8	155.426	Marker87113
8	155.456	Marker66066
8	155.623	Marker93085
8	156.162	Marker42547
8	156.177	Marker14036
8	156.629	Marker14037
8	156.629	Marker14039
8	156.629	Marker14034
8	156.674	Marker60528
8	156.72	Marker70278
9	0	Marker73574
9	0.258	Marker117736
9	0.258	Marker91386
9	0.261	Marker91387
9	0.261	Marker24302
9	0.364	Marker34204
9	0.364	Marker80590
9	0.364	Marker80593
9	0.467	Marker88520
9	0.57	Marker123499
9	0.57	Marker34206
9	0.674	Marker24301
9	0.936	Marker57946
9	0.936	Marker23523
9	0.936	Marker123500
9	1.006	Marker83525
9	4.507	Marker82088
9	5.818	Marker34205
9	5.818	Marker34203
9	5.916	Marker49988
9	8.384	Marker96534
9	8.384	Marker34209
9	12.578	Marker83527
9	13.636	Marker80594
9	28.373	Marker122452
9	28.373	Marker46149
9	28.743	Marker43266
9	28.743	Marker100612
9	28.743	Marker119887
9	28.743	Marker100613
9	28.743	Marker37156
9	28.743	Marker56064
9	28.743	Marker15800
9	28.743	Marker56066
9	28.743	Marker96528
9	29.181	Marker100614
9	29.857	Marker96529
9	29.857	Marker39816
9	29.857	Marker25487
9	30.702	Marker111433
9	30.725	Marker25488
9	30.739	Marker96533
9	30.739	Marker83526
9	30.739	Marker111429
9	30.739	Marker83528
9	30.754	Marker39739
9	30.768	Marker122608
9	30.768	Marker122607
9	30.768	Marker43265
9	30.768	Marker98482
9	30.768	Marker56065
9	30.768	Marker96530
9	30.768	Marker96531
9	30.768	Marker96532
9	30.768	Marker111432
9	30.768	Marker111430
9	30.783	Marker54871
9	30.783	Marker61060
9	35.247	Marker88672
9	35.247	Marker58010
9	35.247	Marker110823
9	35.247	Marker94043
9	35.247	Marker43267
9	35.247	Marker88673
9	35.247	Marker28027
9	35.247	Marker73477
9	35.247	Marker120285
9	35.469	Marker37155
9	35.469	Marker121519
9	35.469	Marker29766
9	36.384	Marker94472
9	36.384	Marker110071
9	47.289	Marker25482
9	47.289	Marker25478
9	47.818	Marker45412
9	47.993	Marker25483
9	47.993	Marker25479
9	47.993	Marker25480
9	60.452	Marker100617
9	60.599	Marker58011
9	62.508	Marker100615
9	62.508	Marker29765
9	62.508	Marker117509
9	62.508	Marker118460
9	62.508	Marker118461
9	62.508	Marker118462
9	62.508	Marker94870
9	62.508	Marker119455
9	62.508	Marker118463
9	62.508	Marker116724
9	63.89	Marker61971
9	63.996	Marker117737
9	63.996	Marker25481
9	63.996	Marker107510
9	64.407	Marker116173
9	64.407	Marker79795
9	64.407	Marker117738
9	64.469	Marker99625
9	64.469	Marker33100
9	64.469	Marker86626
9	64.531	Marker61972
9	64.592	Marker17364
9	64.654	Marker121213
9	64.654	Marker120298
9	64.654	Marker95699
9	64.654	Marker99624
9	64.654	Marker117735
9	64.759	Marker62777
9	64.864	Marker97520
9	64.918	Marker107511
9	64.918	Marker39815
9	65.594	Marker100616
9	65.906	Marker24672
9	66.601	Marker24668
9	67.165	Marker65125
9	67.165	Marker122376
9	67.208	Marker120994
9	68.604	Marker97521
9	69.117	Marker79796
9	69.844	Marker39940
9	69.888	Marker81302
9	69.889	Marker79797
9	70.619	Marker79794
9	70.619	Marker39939
9	71.35	Marker123001
9	71.35	Marker96880
9	73.05	Marker61970
9	73.553	Marker120286
9	75.621	Marker96881
9	78.585	Marker112968
9	85.138	Marker112966
9	90.438	Marker112967
9	104.749	Marker118685
9	111.86	Marker90309
9	114.643	Marker121931
9	121.044	Marker123501
9	125.169	Marker65479
9	127.261	Marker57755
9	127.922	Marker57754
9	128.424	Marker63943
9	131.014	Marker120374
9	131.014	Marker95779
9	131.166	Marker95780
9	131.41	Marker63937
9	131.5	Marker75599
9	131.834	Marker95782
9	131.834	Marker120899
9	132.911	Marker120900
9	132.912	Marker63939
9	132.912	Marker89138
9	132.912	Marker60678
9	132.912	Marker59263
9	132.912	Marker59264
9	132.912	Marker59262
9	132.912	Marker120375
9	132.912	Marker94892
9	132.912	Marker73040
9	132.939	Marker89139
9	134.126	Marker63942
10	0	Marker71220
10	0.231	Marker52027
10	0.322	Marker113759
10	0.322	Marker113756
10	0.322	Marker113758
10	0.322	Marker113754
10	3.917	Marker77269
10	3.917	Marker21871
10	3.917	Marker65773
10	3.917	Marker17909
10	3.917	Marker21872
10	3.917	Marker21873
10	3.917	Marker52026
10	3.917	Marker40782
10	3.917	Marker40783
10	3.917	Marker65772
10	3.918	Marker40784
10	3.918	Marker65771
10	3.918	Marker71212
10	3.918	Marker71218
10	3.918	Marker115794
10	3.918	Marker21875
10	3.918	Marker52029
10	3.918	Marker21869
10	3.918	Marker21870
10	4.702	Marker21874
10	4.702	Marker71213
10	4.702	Marker71219
10	8.57	Marker116769
10	8.57	Marker43741
10	9.546	Marker78790
10	9.546	Marker104697
10	13.351	Marker52030
10	16.761	Marker113753
10	20.785	Marker122387
10	21.466	Marker81285
10	21.747	Marker82664
10	22.165	Marker61361
10	24.713	Marker82665
10	26.133	Marker101214
10	27.83	Marker107675
10	28.402	Marker101101
10	29.903	Marker101215
10	41.815	Marker82670
10	41.815	Marker44156
10	41.816	Marker81605
10	43.242	Marker24662
10	43.263	Marker116135
10	43.264	Marker81602
10	43.285	Marker74897
10	43.306	Marker44155
10	43.306	Marker107119
10	44.123	Marker116136
10	44.124	Marker81603
10	44.124	Marker42162
10	44.124	Marker62485
10	44.124	Marker69088
10	44.124	Marker44154
10	44.124	Marker81604
10	44.143	Marker24658
10	44.162	Marker114183
10	44.162	Marker101102
10	44.181	Marker24655
10	44.181	Marker104659
10	44.181	Marker24661
11	0	Marker98321
11	1.09	Marker53430
11	1.091	Marker86459
11	1.657	Marker98323
11	1.658	Marker110581
11	1.658	Marker98322
11	1.658	Marker107042
11	1.658	Marker32966
11	1.658	Marker107043
11	1.658	Marker67976
11	1.658	Marker67984
11	1.658	Marker52809
11	1.658	Marker55237
11	1.658	Marker86457
11	1.658	Marker86458
11	1.658	Marker86456
11	1.658	Marker110582
11	1.658	Marker67985
11	1.658	Marker32723
11	1.658	Marker32724
11	1.658	Marker117576
11	5.945	Marker117577
11	5.996	Marker44871
11	5.996	Marker32730
11	5.996	Marker117581
11	5.996	Marker117574
11	5.996	Marker32731
11	5.996	Marker117573
11	5.996	Marker32729
11	5.996	Marker44870
11	5.996	Marker117579
11	6.037	Marker117580
11	6.037	Marker117575
11	6.037	Marker67983
11	6.037	Marker115620
11	6.037	Marker67986
11	6.038	Marker32725
11	6.038	Marker117578
11	6.047	Marker107036
11	6.047	Marker32964
11	6.047	Marker107040
11	6.047	Marker67980
11	6.047	Marker107039
11	6.047	Marker67228
11	12.801	Marker42009
11	12.801	Marker107044
11	12.802	Marker107041
11	14.903	Marker56084
11	18.077	Marker74123
11	19.155	Marker44332
11	19.156	Marker17414
11	19.156	Marker56083
11	20.238	Marker17415
11	20.238	Marker105527
11	25.751	Marker63881
11	31.582	Marker17427
11	36.2	Marker84470
11	38.445	Marker3788
11	42.735	Marker114441
11	44.817	Marker117766
11	46.857	Marker36125
11	49.664	Marker36122
11	49.664	Marker36124
11	49.664	Marker34745
11	49.664	Marker104784
11	49.664	Marker57495
11	49.665	Marker10284
11	49.665	Marker64003
11	49.665	Marker57499
11	49.665	Marker104967
11	49.665	Marker57496
11	49.665	Marker57498
11	49.665	Marker57497
11	49.665	Marker104964
11	49.665	Marker104965
11	49.666	Marker36126
11	50.37	Marker47573
11	50.37	Marker36129
12	0	Marker61574
12	0	Marker25387
12	0	Marker88914
12	0	Marker61571
12	0.43	Marker89072
12	0.43	Marker99701
12	0.577	Marker10837
12	0.578	Marker88912
12	0.725	Marker99695
12	0.873	Marker99696
12	0.873	Marker99699
12	0.873	Marker61568
12	0.873	Marker61572
12	1.021	Marker99697
12	1.021	Marker63217
12	1.021	Marker89070
12	1.021	Marker42942
12	1.021	Marker99693
12	1.021	Marker99694
12	1.021	Marker61576
12	1.021	Marker89071
12	6.185	Marker99698
12	6.185	Marker88916
12	6.185	Marker89068
12	6.185	Marker26327
12	7.964	Marker21635
12	7.965	Marker88911
12	8.947	Marker76357
12	9.926	Marker88723
12	9.927	Marker113960
12	10.918	Marker26328
12	13.704	Marker108603
12	14.688	Marker12431
12	14.688	Marker41419
12	14.688	Marker18428
12	14.688	Marker18433
12	14.688	Marker18432
12	14.689	Marker93959
12	14.689	Marker18430
12	14.689	Marker59990
12	14.689	Marker100157
12	14.689	Marker108602
12	14.689	Marker77251
12	15.533	Marker93091
12	15.533	Marker73971
12	15.533	Marker12432
12	16.238	Marker85822
12	17.22	Marker45962
12	17.22	Marker55478
12	18.037	Marker93090
12	20.502	Marker41417
12	20.502	Marker87738
12	21.357	Marker87736
12	22.923	Marker113240
12	24.269	Marker113638
12	25.002	Marker113238
12	26.034	Marker113236
12	27.464	Marker113237
12	30.23	Marker113639
12	31.225	Marker120852
12	31.226	Marker63812
12	31.253	Marker108774
12	31.254	Marker108775
12	31.254	Marker47647
12	31.254	Marker47648
12	34.361	Marker59236
12	34.361	Marker108773
12	34.849	Marker79319
12	35.503	Marker105038
12	37.16	Marker72044
12	38.186	Marker72047
12	39.775	Marker88913
12	39.775	Marker61567
12	39.859	Marker88915
12	39.985	Marker107168
12	40.019	Marker105081
12	40.365	Marker88917
12	41.838	Marker105082
12	41.838	Marker17522
12	43.483	Marker105083
12	44.93	Marker105084
12	47.144	Marker72522
12	47.504	Marker23894
12	47.892	Marker23895
12	48.722	Marker111760
12	49.376	Marker97079
12	49.822	Marker105931
12	50.315	Marker97080
12	50.316	Marker46392
12	50.826	Marker41727
12	51.766	Marker6848
12	53.018	Marker48489
12	53.664	Marker48488
12	54.92	Marker85865
12	55.666	Marker10425
12	56.231	Marker10422
12	58.315	Marker10426
12	58.833	Marker10423
12	58.833	Marker107363
12	62.007	Marker71878
12	62.808	Marker14130
12	62.808	Marker122134
12	64.732	Marker36945
12	64.732	Marker41713
12	64.732	Marker41711
12	64.732	Marker45965
12	64.732	Marker41712
12	64.732	Marker69711
12	64.733	Marker41714
12	64.733	Marker21689
12	64.733	Marker48615
12	64.733	Marker68889
12	64.733	Marker68890
12	64.733	Marker69710
12	64.733	Marker21774
12	64.733	Marker68888
13	0	Marker70077
13	0.96	Marker70068
13	0.961	Marker70067
13	2.69	Marker70074
13	2.691	Marker70076
13	3.098	Marker70073
13	4.971	Marker24482
13	7.999	Marker24484
13	9.108	Marker24487
13	10.871	Marker62648
13	14.094	Marker122451
13	21.504	Marker63388
13	25.186	Marker22619
13	26.984	Marker48204
13	28.053	Marker48435
13	28.136	Marker68792
13	28.136	Marker31167
13	28.197	Marker75150
13	28.825	Marker73178
13	28.825	Marker68791
13	29.358	Marker58556
13	29.358	Marker35203
13	29.68	Marker48436
13	29.815	Marker91037
13	30.269	Marker33257
13	30.324	Marker33256
13	30.765	Marker82645
13	30.866	Marker82646
13	30.888	Marker58231
13	30.919	Marker82643
13	31.641	Marker82644
13	32.369	Marker82647
13	33.687	Marker36937
13	33.725	Marker108414
13	34.772	Marker108415
13	36.476	Marker108416
13	36.526	Marker93003
13	37.229	Marker9697
13	37.274	Marker97349
13	38.234	Marker26044
13	38.234	Marker48432
13	39.224	Marker87019
13	39.496	Marker82275
13	41.473	Marker70340
13	42.154	Marker57070
13	43.171	Marker57071
13	44.21	Marker82916
13	45.163	Marker82917
13	47.098	Marker58433
13	47.997	Marker57068
13	48.717	Marker94096
13	50.647	Marker57069
13	50.766	Marker85212
13	50.885	Marker58431
13	52.39	Marker85213
13	58.034	Marker95927
13	59.092	Marker68970
13	67.981	Marker74868
13	70.12	Marker59064
13	72.058	Marker98237
13	73.236	Marker98238
14	0	Marker112906
14	0	Marker92526
14	0	Marker98766
14	0	Marker23802
14	0	Marker35924
14	0	Marker19602
14	0	Marker46825
14	1.218	Marker121103
14	1.554	Marker32282
14	1.554	Marker93256
14	1.554	Marker98471
14	1.86	Marker98463
14	1.86	Marker34134
14	1.86	Marker92524
14	1.86	Marker74423
14	1.86	Marker24712
14	1.86	Marker20283
14	1.86	Marker74708
14	1.86	Marker74709
14	1.86	Marker98470
14	1.86	Marker98472
14	1.86	Marker98469
14	1.861	Marker98473
14	5.196	Marker10940
14	5.197	Marker32283
14	5.197	Marker23803
14	8.368	Marker98764
14	8.368	Marker32286
14	8.368	Marker98765
14	10.338	Marker22207
14	14.128	Marker39492
14	14.128	Marker32285
14	22.325	Marker32284
14	26.929	Marker53147
14	33.184	Marker19601
14	41.748	Marker59968
14	42.042	Marker81668
14	43.414	Marker46667
14	46.287	Marker46665
14	49.117	Marker96754
14	51.726	Marker30732
14	53.413	Marker30731
14	53.413	Marker30729
14	53.413	Marker56417
14	56.058	Marker98983
14	57.674	Marker75430
14	57.675	Marker56416
14	59.166	Marker86956
14	69.91	Marker65563
14	70.266	Marker123194
14	70.293	Marker104768
14	70.293	Marker64277
14	70.324	Marker85067
14	70.365	Marker112591
14	70.365	Marker112592
14	70.365	Marker112594
14	70.365	Marker112595
14	70.365	Marker112588
14	70.365	Marker112593
14	70.365	Marker123191
14	70.458	Marker68335
14	70.458	Marker68336
14	70.599	Marker56767
14	70.702	Marker35762
14	70.804	Marker35767
14	70.804	Marker112587
14	70.804	Marker88931
14	70.804	Marker112589
14	70.832	Marker119349
14	70.891	Marker56034
14	70.93	Marker123195
14	70.93	Marker112590
14	70.946	Marker56028
14	70.946	Marker1601
14	70.974	Marker58154
14	70.974	Marker52368
14	70.974	Marker112491
14	72.033	Marker123192
14	72.033	Marker11798
14	72.067	Marker123193
15	0	Marker4167
15	1.25	Marker61831
15	1.25	Marker27436
15	5.117	Marker82657
15	5.117	Marker47537
15	5.117	Marker35933
15	5.117	Marker117564
15	5.117	Marker91057
15	5.117	Marker35927
15	5.117	Marker36468
15	5.135	Marker115651
15	5.135	Marker118758
15	5.135	Marker118759
15	5.135	Marker43818
15	5.135	Marker76066
15	5.135	Marker91058
15	5.135	Marker118757
15	5.135	Marker115650
15	5.135	Marker117563
15	5.136	Marker28276
15	5.153	Marker54145
15	5.171	Marker35932
15	5.171	Marker35926
15	5.171	Marker35928
15	5.189	Marker35931
15	5.189	Marker27435
15	5.189	Marker47538
15	16.511	Marker43248
15	17.408	Marker69333
15	17.408	Marker69327
15	17.408	Marker69334
15	19.28	Marker105177
15	19.28	Marker105179
15	20.219	Marker107823
15	20.219	Marker69332
15	21.111	Marker107822
15	21.111	Marker28277
15	23.008	Marker107825
15	23.009	Marker69328
15	23.009	Marker105178
15	23.009	Marker105176
15	23.934	Marker107826
15	25.634	Marker104236
15	26.541	Marker104235
15	28.827	Marker107821
15	29.736	Marker41200
15	31.499	Marker88747
15	34.809	Marker67781
15	37.405	Marker31874
15	39.271	Marker66178
15	39.323	Marker36716
15	42.679	Marker82659
15	42.679	Marker82658
15	42.679	Marker45883
15	42.679	Marker82660
15	42.679	Marker82661
15	42.679	Marker36719
15	42.734	Marker54164
15	42.789	Marker36715
15	42.789	Marker36713
15	42.789	Marker36720
15	42.79	Marker66180
15	42.79	Marker89588
15	42.883	Marker66176
15	42.975	Marker36709
16	0	Marker23016
16	0	Marker92213
16	0	Marker96741
16	0	Marker14542
16	0	Marker92214
16	0.001	Marker14543
16	0.001	Marker14544
16	0.001	Marker14537
16	0.001	Marker23019
16	0.001	Marker43850
16	10.292	Marker103177
16	10.292	Marker95527
16	10.292	Marker23017
16	10.292	Marker23018
16	10.293	Marker48968
16	10.293	Marker68036
16	10.293	Marker13208
16	10.293	Marker29551
16	10.293	Marker13209
16	10.293	Marker22979
16	10.293	Marker33940
16	10.293	Marker68035
16	10.293	Marker36569
16	10.293	Marker33938
16	10.293	Marker112596
16	10.293	Marker23014
16	10.294	Marker103176
16	10.294	Marker103298
16	10.294	Marker23015
16	10.294	Marker109972
16	10.294	Marker103178
16	10.294	Marker14538
16	14.388	Marker14540
16	14.388	Marker14546
16	14.388	Marker104616
16	14.388	Marker91636
16	14.388	Marker100898
16	14.388	Marker76207
16	14.388	Marker14536
16	14.389	Marker14539
16	14.389	Marker103299
16	14.389	Marker108281
17	0	Marker70388
17	0	Marker70389
17	0.178	Marker70385
17	0.178	Marker70382
17	0.238	Marker70384
17	2.136	Marker70386
17	2.587	Marker29575
17	2.629	Marker51783
17	4.254	Marker55986
17	4.256	Marker55988
17	4.256	Marker55983
17	4.267	Marker55985
17	5.271	Marker55987
17	5.332	Marker57689
17	5.362	Marker51782
17	5.397	Marker102571
17	5.397	Marker102570
17	5.4	Marker117812
17	5.433	Marker99381
17	6.448	Marker42326
17	6.58	Marker77332
17	6.58	Marker77334
17	6.599	Marker77335
17	6.612	Marker77331
17	9.092	Marker76548
17	9.986	Marker76900
17	11.528	Marker120931
17	14.044	Marker110223
17	14.164	Marker41730
17	16.003	Marker37812
17	17.182	Marker37814
17	17.183	Marker37813
17	17.395	Marker37815
17	21.797	Marker70387
18	0	Marker58067
18	1.062	Marker58063
18	1.179	Marker58062
18	3.204	Marker58060
18	3.204	Marker58065
18	3.294	Marker105901
18	4.293	Marker105899
18	4.293	Marker105900
18	7.591	Marker58066
18	7.94	Marker38650
18	10.666	Marker105897
18	10.679	Marker105898
18	10.802	Marker65288
18	12.074	Marker65286
18	12.275	Marker58068
18	16.045	Marker115125
18	20.402	Marker29728
18	23.437	Marker29726
18	26.588	Marker29727
18	27.091	Marker29729
18	29.294	Marker76158
18	31.29	Marker76159
18	34.847	Marker22111
18	38.478	Marker22110
18	40.566	Marker22113
18	45.283	Marker22115
18	48.299	Marker86475
18	49.084	Marker7274
18	51.271	Marker7272
18	53.206	Marker7275
18	53.206	Marker7273
18	53.708	Marker64013
18	53.708	Marker61135
18	53.708	Marker61136
19	0	Marker16825
19	1.291	Marker16826
19	1.536	Marker104030
19	2.129	Marker104033
19	3.993	Marker16827
19	4.295	Marker104031
19	4.296	Marker104032
19	10.305	Marker121135
19	11.54	Marker121134
19	15.117	Marker120329
19	15.784	Marker100793
19	21.954	Marker90069
19	24.923	Marker109876
19	25.029	Marker120327
19	29.205	Marker109921
19	29.205	Marker97722
19	29.205	Marker114386
19	29.205	Marker47119
19	29.29	Marker119540
19	29.29	Marker95082
19	29.291	Marker116788
19	29.291	Marker72675
19	30.489	Marker108917
19	30.489	Marker72676
19	30.489	Marker119542
19	30.489	Marker99019
19	30.489	Marker111442
19	30.489	Marker121548
19	30.49	Marker95282
19	30.49	Marker86012
19	30.49	Marker79949
19	30.49	Marker79950
19	30.49	Marker56563
19	30.49	Marker49437
19	30.49	Marker33949
19	30.49	Marker22548
19	30.49	Marker22546
19	30.49	Marker11289
19	30.507	Marker11290
19	30.53	Marker11291
19	30.53	Marker122129
19	30.587	Marker122130
19	30.618	Marker110268
19	35.387	Marker22547
19	36.483	Marker95045
19	37.547	Marker105023
19	39.437	Marker107664
19	41.442	Marker5454
19	41.758	Marker50420
19	42.255	Marker109550
19	43.975	Marker109549
19	50.79	Marker6502
19	52.118	Marker97268
19	52.964	Marker108054
19	52.964	Marker108056
19	55.013	Marker83941
20	0	Marker69877
20	0	Marker69871
20	0.63	Marker69879
20	0.63	Marker69880
20	0.63	Marker69881
20	1.438	Marker69872
20	1.826	Marker94948
20	2.6	Marker103135
20	3.117	Marker106555
20	5.41	Marker118791
20	9.286	Marker118792
20	12.099	Marker106641
20	13.187	Marker111905
20	13.848	Marker47994
20	14.284	Marker71847
20	14.322	Marker71853
20	15.322	Marker77098
20	16.082	Marker98174
20	16.082	Marker98172
20	16.222	Marker91450
20	16.265	Marker91451
20	16.387	Marker91452
20	16.387	Marker91454
20	16.391	Marker91449
20	17.571	Marker91448
20	18.283	Marker91453
20	18.396	Marker117888
20	18.567	Marker52047
20	18.656	Marker110019
20	18.704	Marker41968
20	19.913	Marker117886
20	19.913	Marker117889
20	19.99	Marker117890
20	20.215	Marker73292
20	20.585	Marker73293
20	20.889	Marker20637
20	20.889	Marker20638
20	20.944	Marker119467
20	21.312	Marker70646
20	21.615	Marker70645
20	21.641	Marker108709
20	21.641	Marker108710
20	21.641	Marker108711
20	21.641	Marker108713
20	22.209	Marker108714
20	22.809	Marker63438
20	23.077	Marker111195
20	23.086	Marker111196
20	23.089	Marker111192
20	23.337	Marker108712
20	23.346	Marker63439
20	23.346	Marker84818
20	23.387	Marker63445
20	23.452	Marker63440
20	23.502	Marker63441
20	23.502	Marker63442
20	23.502	Marker63443
20	23.502	Marker63444
20	23.629	Marker84816
20	23.828	Marker84817
20	24.293	Marker122509
20	24.293	Marker122510
20	24.461	Marker123286
20	24.475	Marker2941
20	24.475	Marker28541
20	24.475	Marker28542
20	24.475	Marker13636
20	24.475	Marker13637
20	24.475	Marker93685
20	24.483	Marker119122
20	24.49	Marker119123
20	24.505	Marker121800
20	24.511	Marker121802
20	24.542	Marker122591
20	24.578	Marker122592
20	24.617	Marker122593
20	24.633	Marker93749
20	24.649	Marker31278
20	24.649	Marker31277
20	24.649	Marker31276
20	24.666	Marker41970
20	24.758	Marker111194
20	24.78	Marker118444
20	29.715	Marker103379
20	31.691	Marker103382
20	31.863	Marker103383
20	32.119	Marker103380
20	32.196	Marker103381
20	32.648	Marker88030
20	32.748	Marker92277
20	33.604	Marker88029
20	35.273	Marker40982
20	35.374	Marker92279
20	35.628	Marker86809
20	35.645	Marker121129
20	36.26	Marker116240
20	36.427	Marker3553
20	36.967	Marker63437
20	37.477	Marker33772
20	37.515	Marker33771
20	37.599	Marker111193
20	37.722	Marker13638
20	37.899	Marker119247
20	37.9	Marker119246
20	37.978	Marker119245
20	38.573	Marker117887
20	42.969	Marker115349
20	44.261	Marker115350
20	44.604	Marker115351
20	44.669	Marker115352
20	45.133	Marker115348
21	0	Marker98665
21	0.294	Marker38234
21	0.365	Marker113872
21	0.75	Marker118619
21	0.75	Marker119383
21	0.75	Marker119381
21	0.791	Marker119385
21	0.832	Marker38236
21	0.873	Marker112840
21	0.873	Marker119384
21	0.914	Marker119380
21	0.914	Marker116489
21	0.914	Marker9223
21	0.914	Marker38237
21	0.914	Marker98664
21	0.914	Marker98666
21	0.914	Marker80607
21	1.83	Marker38235
21	8.438	Marker119382
21	9.382	Marker100674
21	9.382	Marker98671
21	9.464	Marker113873
21	12.952	Marker1696
21	12.952	Marker108908
21	12.952	Marker100675
21	12.952	Marker13676
21	12.953	Marker118069
21	14.616	Marker95998
21	14.616	Marker106517
21	14.888	Marker119714
21	14.888	Marker103029
21	14.889	Marker93929
21	14.889	Marker98841
21	15.466	Marker59892
21	15.466	Marker67247
21	16.199	Marker112528
21	16.199	Marker121508
21	16.2	Marker121309
21	16.629	Marker104800
21	16.629	Marker113059
21	17.185	Marker85932
21	17.185	Marker95997
21	17.686	Marker114363
21	17.686	Marker95996
21	18.2	Marker98477
21	18.201	Marker76723
21	19.583	Marker95995
21	20.044	Marker112934
21	20.763	Marker114364
21	21.567	Marker122736
21	21.568	Marker100010
21	22.253	Marker118130
21	22.253	Marker100008
21	25.718	Marker95442
21	26.584	Marker74555
21	38.494	Marker120715
21	53.094	Marker98628
21	55.134	Marker24957
21	57.121	Marker102949
21	57.804	Marker38085
21	57.804	Marker73995
21	58.458	Marker114309
21	59.196	Marker102942
21	59.883	Marker102948
21	60.595	Marker85361
21	63.467	Marker85360
21	64.71	Marker85359
21	65.311	Marker80795
21	68.902	Marker80796
21	71.717	Marker13567
21	71.717	Marker85354
21	75.337	Marker51077
21	77.871	Marker119308
21	78.018	Marker60722
21	79.76	Marker51076
21	80.701	Marker119307
21	83.097	Marker119306
21	83.941	Marker119305
21	83.941	Marker86341
21	83.978	Marker16378
21	84.755	Marker110266
21	84.8	Marker36675
21	84.845	Marker73860
21	85.642	Marker16377
21	85.676	Marker92134
21	85.676	Marker92133
21	87.966	Marker34638
21	90.724	Marker85998
21	90.724	Marker59731
21	90.724	Marker69203
21	92.452	Marker44642
21	92.452	Marker44643
21	92.452	Marker85999
21	92.452	Marker103185
21	92.452	Marker82673
21	92.453	Marker59732
21	92.453	Marker85997
21	92.453	Marker30588
21	92.453	Marker86000
21	92.453	Marker103186
21	92.453	Marker27833
21	92.453	Marker113326
21	92.453	Marker69202
21	92.453	Marker37523
21	92.453	Marker44644
21	92.453	Marker27836
21	92.453	Marker23793
21	92.453	Marker23797
21	92.453	Marker82672
21	92.453	Marker44646
21	92.453	Marker86343
21	94.51	Marker113690
21	94.97	Marker114442
21	94.97	Marker36770
21	94.97	Marker83437
21	94.97	Marker86342
21	94.97	Marker93973
21	94.971	Marker86344
21	95.423	Marker86340
[truncated: 2,052 more rows]
