# Supplementary material for: Genome survey and high-resolution backcross genetic linkage map construction of the ridgetail white prawn Exopalaemon carinicauda applications to QTL mapping of growth traits
Source: BMC Genomics. 2019 Jul 22;20:598. doi: 10.1186/s12864-019-5981-x (PMC6647322; doi:10.1186/s12864-019-5981-x)
Supplement: Supplementary file 6 — Table S6. Marker information of reverse Backcross linkage map. (XLSX 151 kb) [file 12864_2019_5981_MOESM6_ESM.xlsx]

## Sheet: Sheet1
Table S6 Marker information of reverse Backcross linkage map
Linkage Group	Position	Locus
1	0	Marker80850
1	0	Marker94942
1	0	Marker94939
1	0	Marker94940
1	0	Marker94938
1	0	Marker25273
1	0	Marker84628
1	0	Marker94613
1	0	Marker49272
1	0.991	Marker49273
1	0.991	Marker62468
1	0.991	Marker70819
1	0.991	Marker33351
1	0.991	Marker70820
1	0.996	Marker70821
1	0.996	Marker76573
1	0.996	Marker76574
1	1.032	Marker76575
1	1.067	Marker76577
1	1.072	Marker94941
1	1.072	Marker98806
1	1.072	Marker100077
1	4.629	Marker76579
1	9.347	Marker65770
1	9.347	Marker65769
1	11.268	Marker70823
1	14.104	Marker85391
1	15.114	Marker97935
1	17.131	Marker87493
1	18.977	Marker69996
1	18.977	Marker61451
1	18.977	Marker87490
1	19.26	Marker87491
1	19.26	Marker97934
1	19.26	Marker69108
1	19.26	Marker87488
1	19.26	Marker87489
1	19.26	Marker69997
1	19.302	Marker69110
1	19.302	Marker69109
1	19.302	Marker109510
1	20.051	Marker3811
1	20.051	Marker3812
1	20.051	Marker3813
1	20.051	Marker3814
1	20.052	Marker3815
1	20.052	Marker3816
1	20.052	Marker3818
1	20.052	Marker3819
1	20.052	Marker3820
1	20.052	Marker19623
1	20.052	Marker19622
1	20.57	Marker98178
1	20.57	Marker98176
1	20.955	Marker14336
1	20.955	Marker62633
1	20.955	Marker70441
1	20.955	Marker56016
1	20.955	Marker86375
1	20.955	Marker1015
1	20.955	Marker101860
1	20.955	Marker98177
1	21.636	Marker32911
1	21.636	Marker32912
1	21.636	Marker1014
1	21.636	Marker25187
1	21.636	Marker25188
1	21.636	Marker62634
1	21.637	Marker23467
1	21.637	Marker90316
1	21.637	Marker90317
1	21.637	Marker2578
1	21.637	Marker42215
1	21.637	Marker5717
1	22.506	Marker36021
1	23.322	Marker94022
1	23.322	Marker38461
1	24.236	Marker94025
1	24.267	Marker94028
1	24.267	Marker94029
1	24.267	Marker94027
1	24.267	Marker38460
1	35.089	Marker94026
1	37.877	Marker94030
1	37.877	Marker94024
1	40.009	Marker94023
1	65.829	Marker32104
1	66.186	Marker32106
1	67.014	Marker110026
1	67.337	Marker87651
1	67.48	Marker82499
1	67.644	Marker87653
1	67.896	Marker82498
1	67.896	Marker13049
1	67.896	Marker76674
1	67.896	Marker5498
1	67.896	Marker88765
1	67.896	Marker78488
1	67.896	Marker61513
1	67.896	Marker110682
1	67.896	Marker110683
1	67.896	Marker110684
1	67.896	Marker48935
1	67.896	Marker4913
1	67.896	Marker5497
1	67.897	Marker110681
1	67.897	Marker61512
1	67.897	Marker4912
1	67.897	Marker24654
1	67.897	Marker99947
1	74.544	Marker87652
1	86.888	Marker70940
1	86.888	Marker58279
1	86.888	Marker85231
1	89.007	Marker80569
1	89.008	Marker66306
1	90.372	Marker58280
1	90.398	Marker67634
1	90.508	Marker107013
1	90.508	Marker102983
1	90.508	Marker87022
1	90.508	Marker39189
1	90.508	Marker57825
1	90.716	Marker100644
1	91.096	Marker1830
1	91.407	Marker72237
1	93.61	Marker107014
1	93.61	Marker107017
1	93.61	Marker107020
1	94.782	Marker107018
1	94.782	Marker107019
1	96.24	Marker107016
1	96.24	Marker100643
1	97.927	Marker107015
2	0	Marker11198
2	13.786	Marker42809
2	13.786	Marker83327
2	13.786	Marker76342
2	13.786	Marker42906
2	13.786	Marker42907
2	13.786	Marker53348
2	13.786	Marker41175
2	13.786	Marker43328
2	13.786	Marker83326
2	13.786	Marker83328
2	13.786	Marker107640
2	13.786	Marker43327
2	13.786	Marker43322
2	13.786	Marker43324
2	13.786	Marker72867
2	13.786	Marker83325
2	13.786	Marker43325
2	13.786	Marker43326
2	13.786	Marker43323
2	13.786	Marker25888
2	13.786	Marker49506
2	13.786	Marker44881
2	13.786	Marker64196
2	13.786	Marker45366
2	13.786	Marker96236
2	13.786	Marker82574
2	22.076	Marker10076
2	22.076	Marker82572
2	22.076	Marker10075
2	22.076	Marker10074
2	31.045	Marker96238
2	40.198	Marker96237
2	50.223	Marker82573
2	50.223	Marker19110
2	50.223	Marker19111
2	50.223	Marker3715
2	50.223	Marker38829
2	50.223	Marker38830
2	50.223	Marker59610
2	50.223	Marker42905
2	50.223	Marker42904
2	50.223	Marker65771
2	50.223	Marker25933
2	50.223	Marker101025
2	50.223	Marker101026
2	50.223	Marker9116
2	50.223	Marker36891
2	50.223	Marker19112
2	50.223	Marker19113
2	50.223	Marker19114
2	50.223	Marker83584
2	50.223	Marker101027
2	50.223	Marker99861
2	50.223	Marker19105
2	50.223	Marker58563
2	50.223	Marker98215
2	50.223	Marker98216
2	50.223	Marker19109
2	50.223	Marker104694
2	50.223	Marker10077
3	0	Marker46438
3	11.597	Marker1708
3	20.586	Marker90347
3	30.965	Marker108238
3	37.23	Marker15136
3	37.23	Marker62318
3	37.23	Marker1706
3	37.23	Marker46439
3	37.23	Marker31187
3	37.23	Marker16816
3	37.23	Marker61738
3	37.23	Marker61739
3	37.23	Marker61740
3	37.23	Marker75918
3	37.23	Marker75919
3	37.23	Marker90346
3	37.23	Marker61736
3	37.23	Marker61737
3	37.231	Marker61188
3	37.231	Marker75667
3	37.231	Marker86339
3	37.231	Marker32703
3	37.231	Marker32704
3	37.231	Marker61735
3	37.231	Marker16817
3	37.231	Marker22900
3	37.231	Marker43700
3	37.231	Marker53795
3	37.231	Marker62312
3	37.231	Marker46437
3	37.231	Marker31181
3	37.231	Marker31178
3	37.231	Marker31179
3	37.231	Marker31180
3	37.231	Marker31188
3	37.231	Marker31185
3	37.231	Marker62319
3	37.231	Marker46440
3	37.231	Marker31189
3	37.231	Marker31186
3	37.231	Marker1707
3	37.231	Marker62317
3	41.529	Marker41085
3	41.529	Marker82778
3	41.529	Marker58631
3	41.529	Marker58907
3	41.529	Marker94247
3	41.623	Marker35483
3	41.623	Marker110159
3	41.624	Marker59609
3	41.624	Marker35484
3	41.624	Marker4500
3	41.624	Marker19214
3	41.624	Marker14446
3	41.624	Marker33373
3	41.624	Marker49507
3	41.624	Marker87369
3	41.624	Marker87370
3	41.624	Marker58633
3	41.624	Marker58634
3	41.624	Marker58632
3	41.624	Marker40586
3	41.624	Marker62801
3	41.624	Marker41086
4	0	Marker113453
4	2.144	Marker91505
4	2.158	Marker41444
4	15.242	Marker31770
4	15.242	Marker92317
4	15.242	Marker104697
4	15.242	Marker92316
4	15.242	Marker101946
4	15.242	Marker92312
4	15.242	Marker60256
4	15.242	Marker23283
4	15.242	Marker61326
4	15.243	Marker23282
4	20.382	Marker41443
4	20.382	Marker23285
4	20.382	Marker79643
4	20.382	Marker103658
4	20.382	Marker31771
4	20.382	Marker72463
4	20.382	Marker50901
4	20.383	Marker79644
4	20.383	Marker34810
4	20.383	Marker72465
4	20.383	Marker114514
4	20.383	Marker104696
4	20.383	Marker104698
4	22.702	Marker26529
4	22.702	Marker82098
4	22.702	Marker61197
4	22.702	Marker44339
4	22.702	Marker9486
4	22.702	Marker76098
4	22.702	Marker76102
4	22.702	Marker70720
4	22.702	Marker52612
4	22.702	Marker44343
4	22.702	Marker52609
4	22.702	Marker52613
4	22.702	Marker39821
4	22.702	Marker25404
4	22.702	Marker73059
4	22.702	Marker37681
4	22.702	Marker34867
4	22.702	Marker34813
4	22.702	Marker27790
4	22.702	Marker27792
4	22.702	Marker27795
4	22.703	Marker14269
4	22.703	Marker14268
4	22.703	Marker52661
4	22.703	Marker111922
4	22.703	Marker61133
4	22.703	Marker61134
4	22.703	Marker102819
4	22.703	Marker102821
4	22.703	Marker81498
4	22.703	Marker52662
4	22.703	Marker111921
4	22.703	Marker64057
4	22.703	Marker86082
4	22.703	Marker64058
4	22.703	Marker41309
4	22.703	Marker52663
4	22.703	Marker52664
4	22.703	Marker64056
4	22.703	Marker60000
4	22.703	Marker60001
4	22.703	Marker90035
4	22.703	Marker52610
4	22.703	Marker76100
4	22.703	Marker86081
4	22.703	Marker59998
4	22.703	Marker60002
4	22.703	Marker59999
4	22.703	Marker111026
4	22.703	Marker51815
4	22.703	Marker31846
4	22.703	Marker44749
4	22.703	Marker9487
4	22.703	Marker98828
4	22.703	Marker98829
4	22.703	Marker107086
4	22.703	Marker93551
4	22.703	Marker76097
4	22.703	Marker98278
4	22.703	Marker76168
4	22.704	Marker76404
4	22.704	Marker39819
4	22.704	Marker52611
4	22.704	Marker23454
4	22.704	Marker111023
4	25.603	Marker111025
4	25.603	Marker107633
4	25.603	Marker111024
4	25.603	Marker111027
4	25.603	Marker77075
4	25.603	Marker24362
4	25.603	Marker111028
4	25.603	Marker109300
4	25.603	Marker109294
4	27.533	Marker109305
4	27.533	Marker14200
4	27.533	Marker109299
4	27.533	Marker109304
4	27.533	Marker66449
4	27.533	Marker31845
4	27.533	Marker61194
4	30.421	Marker109307
4	30.421	Marker109306
4	30.421	Marker85220
4	31.385	Marker85221
4	35.196	Marker61195
4	36.128	Marker51637
4	37.026	Marker111030
4	37.027	Marker63008
4	51.083	Marker551
4	51.083	Marker99484
4	51.083	Marker91745
4	51.083	Marker47966
4	51.083	Marker11478
4	51.083	Marker97855
4	51.238	Marker51638
4	51.238	Marker111029
4	51.238	Marker105510
4	51.238	Marker105509
4	51.238	Marker99483
4	51.238	Marker10279
4	51.239	Marker99481
4	51.239	Marker549
4	51.239	Marker550
4	51.239	Marker96505
4	51.239	Marker99482
4	51.239	Marker28933
4	56.201	Marker37045
4	57.195	Marker81640
4	63.748	Marker81641
4	69.983	Marker81642
4	75.522	Marker55317
4	77.513	Marker80999
4	82.747	Marker89268
4	84.316	Marker76357
4	85.124	Marker76359
4	85.94	Marker46182
4	87.926	Marker76361
4	89.028	Marker76363
4	89.693	Marker72320
4	91.595	Marker89269
5	0	Marker17901
5	0	Marker17903
5	0	Marker17898
5	0	Marker30987
5	0	Marker40310
5	0	Marker42690
5	0	Marker34559
5	0	Marker107664
5	0	Marker57430
5	0	Marker101148
5	0	Marker17897
5	0	Marker40093
5	0	Marker23145
5	0	Marker40313
5	0	Marker58450
5	0	Marker78164
5	0	Marker78165
5	0	Marker84822
5	0	Marker84823
5	0	Marker78241
5	0	Marker47923
5	0	Marker47924
5	0	Marker47925
5	0	Marker63950
5	0	Marker63955
5	0	Marker63956
5	0	Marker20909
5	0	Marker104165
5	0	Marker37237
5	0	Marker68502
5	0	Marker37240
5	0	Marker37236
5	0	Marker37239
5	0	Marker84828
5	0	Marker84829
5	0	Marker37238
5	0	Marker111364
5	0	Marker111365
5	0	Marker86365
5	0	Marker111369
5	0	Marker7394
5	0	Marker107660
5	0.001	Marker86367
5	0.001	Marker66738
5	0.001	Marker53638
5	0.087	Marker80058
5	0.087	Marker72449
5	0.087	Marker22567
5	0.087	Marker22564
5	0.087	Marker16445
5	0.087	Marker16450
5	0.087	Marker16453
5	0.087	Marker49546
5	0.087	Marker97270
5	0.087	Marker97271
5	0.087	Marker59849
5	0.087	Marker10885
5	0.087	Marker40314
5	0.087	Marker10889
5	0.087	Marker10886
5	0.087	Marker87063
5	0.087	Marker13842
5	0.087	Marker86364
5	0.087	Marker86366
5	0.087	Marker7398
5	0.087	Marker7399
5	0.087	Marker7401
5	0.087	Marker112022
5	0.465	Marker1311
5	0.465	Marker1317
5	0.465	Marker1315
5	0.465	Marker97272
5	0.465	Marker87064
5	0.465	Marker56757
5	0.465	Marker47542
5	1.019	Marker89350
5	1.019	Marker29252
5	1.019	Marker13514
5	1.019	Marker63957
5	1.019	Marker63958
5	1.019	Marker110952
5	1.019	Marker63954
5	1.019	Marker84831
5	1.019	Marker84824
5	1.019	Marker10887
5	1.019	Marker56287
5	1.019	Marker58677
5	1.019	Marker47540
5	1.019	Marker47539
5	1.019	Marker10888
5	1.019	Marker102012
5	1.019	Marker17899
5	1.019	Marker71274
5	1.019	Marker17431
5	1.019	Marker109143
5	1.019	Marker80057
5	1.353	Marker76080
5	1.353	Marker27111
5	1.353	Marker87297
5	1.353	Marker17900
5	1.589	Marker101149
5	1.589	Marker66740
5	1.589	Marker76075
5	1.589	Marker76081
5	1.589	Marker87298
5	1.589	Marker76078
5	1.589	Marker76074
5	1.589	Marker66741
5	1.589	Marker76076
5	2.121	Marker76077
5	2.121	Marker76079
5	2.416	Marker90324
5	2.416	Marker76083
5	2.416	Marker90772
5	3.726	Marker76082
5	3.726	Marker66739
5	4.102	Marker76084
5	4.132	Marker66742
5	4.778	Marker47400
5	6.698	Marker74630
5	12.171	Marker92470
5	17.22	Marker92471
5	29.596	Marker62503
5	29.596	Marker62501
5	29.596	Marker96260
5	29.596	Marker80184
5	29.596	Marker80190
5	29.596	Marker71578
5	29.596	Marker80188
5	29.597	Marker80189
5	29.597	Marker96261
5	29.597	Marker80185
5	29.597	Marker62497
5	29.597	Marker96262
5	29.597	Marker27364
5	29.597	Marker27367
5	29.597	Marker27369
5	29.597	Marker60589
5	29.597	Marker96258
5	29.597	Marker62502
5	29.597	Marker62500
5	29.597	Marker81871
5	29.597	Marker41012
5	29.597	Marker62498
5	29.597	Marker80187
5	29.597	Marker41013
5	34.644	Marker36061
5	37.948	Marker94368
5	45.869	Marker80191
5	57.647	Marker103179
5	57.647	Marker80192
5	57.647	Marker80194
5	57.648	Marker107662
5	59.696	Marker80193
5	59.696	Marker107661
5	59.697	Marker91280
5	60.305	Marker107663
5	60.696	Marker71579
5	61.094	Marker91985
5	61.094	Marker59022
5	61.296	Marker42287
5	61.296	Marker80837
5	61.389	Marker42284
5	61.389	Marker80836
5	61.389	Marker26054
5	61.465	Marker80838
5	61.465	Marker80840
5	61.465	Marker91986
5	61.495	Marker80839
5	61.499	Marker80841
5	61.499	Marker80842
5	61.499	Marker32454
5	61.499	Marker32453
5	61.499	Marker59015
5	61.499	Marker91984
5	61.499	Marker26050
5	61.617	Marker80835
5	61.735	Marker6108
5	61.735	Marker38291
5	61.735	Marker31364
5	61.735	Marker86602
5	61.735	Marker87739
5	61.735	Marker87740
5	61.735	Marker79824
5	61.735	Marker45364
5	61.735	Marker10408
5	61.735	Marker46952
5	61.735	Marker57609
5	61.735	Marker46327
5	61.858	Marker91987
5	61.858	Marker26058
5	61.858	Marker72450
5	61.858	Marker97544
5	61.858	Marker46949
5	61.858	Marker48848
5	61.858	Marker65630
5	61.858	Marker37021
5	61.858	Marker46950
5	61.858	Marker86599
5	61.859	Marker48847
5	61.859	Marker86144
5	61.859	Marker116075
5	61.859	Marker61299
5	61.859	Marker67676
5	61.859	Marker57529
5	61.859	Marker46946
5	61.859	Marker48088
5	61.859	Marker72447
5	61.859	Marker46330
5	62.543	Marker67673
5	62.543	Marker67674
5	62.543	Marker94275
5	62.543	Marker67675
5	62.543	Marker107464
5	62.543	Marker54935
5	62.544	Marker37396
5	62.544	Marker31358
5	62.544	Marker34188
5	62.544	Marker107460
5	62.544	Marker107462
5	62.544	Marker99799
5	62.544	Marker94273
5	62.544	Marker94274
5	62.544	Marker32361
5	62.544	Marker107461
5	62.544	Marker46561
5	62.544	Marker77957
5	62.544	Marker104712
5	62.544	Marker37156
5	62.544	Marker52449
5	62.544	Marker85558
5	62.544	Marker85534
5	62.544	Marker37022
5	62.544	Marker50124
5	62.544	Marker65631
5	62.894	Marker83075
5	62.894	Marker77959
5	62.894	Marker79825
5	62.894	Marker108585
5	62.894	Marker72451
5	62.894	Marker31143
5	62.894	Marker91988
5	63.851	Marker50924
5	63.851	Marker21485
5	63.851	Marker21482
5	63.851	Marker14909
5	63.851	Marker79430
5	63.851	Marker31142
5	63.851	Marker65632
5	63.851	Marker83073
5	63.851	Marker100428
5	63.851	Marker72448
5	63.851	Marker9122
5	63.851	Marker46325
5	63.851	Marker50926
5	63.851	Marker107466
5	63.851	Marker22926
5	63.851	Marker67677
5	63.851	Marker62675
5	63.851	Marker83074
5	71.127	Marker107465
5	71.127	Marker107463
5	85.351	Marker111243
5	88.347	Marker56288
5	88.347	Marker21603
5	88.347	Marker11650
5	89.643	Marker32355
5	89.643	Marker32357
5	89.643	Marker32358
5	89.643	Marker32359
5	89.643	Marker32356
5	89.643	Marker32353
5	89.643	Marker32360
5	89.643	Marker28624
5	89.643	Marker28625
5	89.643	Marker60464
5	89.643	Marker69048
5	89.643	Marker69045
5	89.643	Marker21595
5	89.644	Marker96721
5	89.644	Marker60193
5	89.644	Marker47735
5	89.644	Marker69966
5	89.644	Marker22960
5	89.644	Marker69046
5	89.644	Marker91443
5	89.644	Marker32350
5	89.644	Marker32351
5	89.644	Marker21597
5	89.644	Marker90884
5	89.644	Marker21594
5	89.817	Marker52391
5	89.817	Marker52392
5	89.817	Marker91445
5	89.817	Marker102924
5	89.817	Marker69047
5	89.817	Marker63965
5	89.817	Marker22959
5	89.817	Marker22961
5	89.817	Marker102923
5	89.817	Marker102921
5	89.817	Marker91442
5	89.817	Marker51565
5	89.818	Marker68540
5	89.818	Marker90882
5	89.818	Marker73114
5	89.818	Marker91444
5	89.818	Marker32352
5	89.818	Marker32354
5	90.052	Marker21599
5	90.052	Marker43208
5	90.052	Marker21600
5	90.052	Marker96259
5	90.052	Marker13210
5	90.519	Marker21604
5	90.519	Marker80360
5	90.519	Marker99033
5	90.519	Marker21598
5	90.519	Marker109695
5	90.519	Marker46568
5	90.519	Marker52393
5	90.519	Marker46948
5	90.519	Marker90881
5	90.519	Marker46943
5	90.519	Marker14697
5	90.519	Marker96720
6	0	Marker59384
6	0	Marker46695
6	0	Marker61275
6	0	Marker59385
6	0	Marker11729
6	0	Marker24682
6	0	Marker88980
6	0	Marker101757
6	0	Marker101758
6	0	Marker101759
6	0	Marker95522
6	0	Marker38078
6	0	Marker38082
6	0.001	Marker103787
6	0.001	Marker103788
6	0.001	Marker72394
6	0.001	Marker103921
6	0.001	Marker74867
6	0.001	Marker67483
6	0.001	Marker30025
6	0.001	Marker36672
6	0.001	Marker95523
6	0.001	Marker31755
6	0.001	Marker102870
6	0.001	Marker47523
6	0.001	Marker28097
6	0.001	Marker21084
6	0.001	Marker35013
6	17.552	Marker89165
6	17.552	Marker88737
6	17.552	Marker97550
6	17.553	Marker88735
6	17.553	Marker88736
6	17.553	Marker97551
6	17.553	Marker79858
6	17.553	Marker30703
6	17.553	Marker30908
6	17.553	Marker52531
6	17.553	Marker93002
6	17.553	Marker93003
6	17.553	Marker93004
6	17.553	Marker63373
6	17.553	Marker63375
6	17.553	Marker46117
6	17.553	Marker44435
6	18.42	Marker79856
6	18.42	Marker53445
6	18.42	Marker73944
6	18.42	Marker102770
6	18.42	Marker73946
6	18.42	Marker93005
6	18.42	Marker59500
6	18.42	Marker102771
6	18.42	Marker102773
6	18.42	Marker102772
6	18.42	Marker34268
6	18.42	Marker63379
6	18.42	Marker51381
6	36.84	Marker79948
6	36.84	Marker104486
6	36.84	Marker30027
6	36.84	Marker74840
6	36.84	Marker24375
6	36.84	Marker102440
6	36.84	Marker97552
6	36.84	Marker97556
6	36.84	Marker51380
6	36.84	Marker97553
6	36.84	Marker102439
6	36.84	Marker80476
6	36.84	Marker80477
6	36.84	Marker80478
6	36.841	Marker61276
6	36.841	Marker76344
6	36.841	Marker51382
6	37.841	Marker51384
6	37.841	Marker80475
6	39.848	Marker79946
6	39.848	Marker97554
6	40.854	Marker79947
6	42.878	Marker102589
6	45.958	Marker35037
6	54.993	Marker35035
6	68.805	Marker73945
6	70.813	Marker47728
6	74.822	Marker51023
6	76.128	Marker71083
6	76.128	Marker43260
6	79.722	Marker65233
6	80.972	Marker79916
6	81.429	Marker71084
6	81.753	Marker89164
7	0	Marker38783
7	13.122	Marker89423
7	30.862	Marker14920
7	30.862	Marker71002
7	30.862	Marker61023
7	30.862	Marker73695
7	30.862	Marker81115
7	30.862	Marker18915
7	30.862	Marker16606
7	30.862	Marker100312
7	30.862	Marker100313
7	30.862	Marker100314
7	30.862	Marker35503
7	30.862	Marker108685
7	30.862	Marker30846
7	30.862	Marker30847
7	30.862	Marker106825
7	30.862	Marker106826
7	30.862	Marker70166
7	30.862	Marker70167
7	30.862	Marker71003
7	30.862	Marker93229
7	30.862	Marker72884
7	30.862	Marker9809
7	30.862	Marker106827
7	30.863	Marker103320
7	30.863	Marker103321
7	30.863	Marker7608
7	30.863	Marker76643
7	30.863	Marker24331
7	30.863	Marker94820
7	30.863	Marker16607
7	30.863	Marker27486
7	30.863	Marker40429
7	30.863	Marker29838
7	30.863	Marker71001
7	30.863	Marker14921
7	30.863	Marker106824
7	30.863	Marker36359
7	32.822	Marker72166
7	32.822	Marker66902
7	32.822	Marker76482
7	32.823	Marker65433
7	32.823	Marker92436
7	32.823	Marker82872
7	32.823	Marker82873
7	32.823	Marker82874
7	32.823	Marker95420
7	32.823	Marker95417
7	32.823	Marker95418
7	32.823	Marker95419
7	32.823	Marker5859
7	32.823	Marker20337
7	32.823	Marker18795
7	32.823	Marker18794
7	32.823	Marker66072
7	32.823	Marker66074
7	32.823	Marker81021
7	32.823	Marker81022
7	32.823	Marker76481
7	32.823	Marker61880
7	32.823	Marker60405
7	32.823	Marker61879
7	32.823	Marker57347
7	32.823	Marker93796
7	32.823	Marker34547
7	32.823	Marker34548
7	32.823	Marker20703
7	32.823	Marker56984
7	41.19	Marker89421
7	43.805	Marker57348
8	0	Marker24611
8	0	Marker24614
8	0	Marker24612
8	0	Marker24617
8	0	Marker95302
8	0	Marker48700
8	0	Marker26887
8	0	Marker17521
8	0	Marker49978
8	0	Marker49980
8	0	Marker47973
8	0	Marker2254
8	0	Marker2253
8	0	Marker28123
8	0	Marker54344
8	0	Marker106296
8	0	Marker81930
8	0	Marker74388
8	0	Marker74389
8	0	Marker74386
8	0	Marker74387
8	0	Marker49472
8	0	Marker87865
8	0	Marker82004
8	0	Marker82005
8	0.001	Marker74384
8	0.001	Marker74385
8	0.001	Marker52104
8	0.001	Marker52105
8	0.001	Marker50388
8	0.001	Marker49473
8	0.001	Marker68040
8	0.001	Marker93640
8	1.006	Marker53623
8	1.006	Marker70035
8	1.006	Marker83405
8	1.006	Marker26555
8	1.006	Marker26549
8	1.006	Marker98708
8	1.006	Marker93636
8	1.006	Marker54341
8	1.006	Marker36638
8	1.006	Marker30166
8	1.006	Marker56491
8	1.006	Marker17722
8	1.006	Marker27385
8	1.006	Marker68037
8	1.006	Marker68039
8	1.006	Marker66425
8	1.006	Marker66426
8	1.006	Marker44107
8	1.006	Marker93642
8	1.006	Marker93639
8	1.006	Marker26554
8	1.006	Marker93638
8	1.006	Marker54345
8	1.006	Marker68041
8	1.006	Marker108686
8	1.122	Marker101929
8	1.217	Marker111771
8	1.571	Marker36360
8	1.571	Marker23690
8	7.747	Marker106626
8	16.603	Marker23693
8	20.689	Marker91722
8	23.748	Marker23688
8	23.786	Marker93573
8	23.786	Marker93565
8	28.873	Marker23691
8	29.665	Marker93569
8	32.447	Marker93572
8	32.538	Marker93574
8	32.555	Marker93571
8	32.555	Marker93567
8	32.674	Marker93568
8	33.249	Marker93566
8	33.689	Marker45597
8	33.689	Marker88266
8	33.689	Marker1546
8	33.689	Marker1547
8	33.689	Marker44580
8	33.689	Marker44581
8	33.689	Marker27858
8	33.689	Marker13323
8	33.689	Marker26888
8	33.689	Marker13324
8	33.689	Marker67297
8	33.689	Marker62251
8	33.741	Marker26881
8	33.741	Marker13159
8	33.741	Marker71882
8	33.741	Marker91721
8	33.741	Marker86873
8	33.741	Marker77008
8	33.741	Marker94031
8	33.741	Marker91720
8	33.741	Marker99927
8	33.741	Marker93570
8	33.741	Marker53972
8	33.88	Marker45595
8	33.88	Marker99928
8	33.88	Marker66163
8	33.88	Marker79702
8	33.88	Marker79701
8	33.88	Marker99922
8	33.88	Marker98338
8	33.88	Marker98337
8	33.88	Marker99926
8	33.881	Marker46170
8	33.881	Marker46171
8	33.881	Marker69342
8	33.881	Marker81770
8	33.881	Marker37033
8	33.881	Marker6384
8	33.881	Marker6385
8	33.881	Marker6386
8	33.881	Marker6387
8	33.881	Marker6388
8	33.881	Marker24160
8	33.881	Marker24161
8	33.881	Marker24162
8	33.881	Marker111577
8	33.881	Marker111578
8	33.881	Marker111579
8	33.881	Marker86452
8	33.881	Marker93523
8	33.881	Marker110017
8	33.881	Marker95460
9	0	Marker93601
9	0.89	Marker99561
9	0.89	Marker93600
9	0.89	Marker79307
9	0.89	Marker112683
9	0.89	Marker37669
9	0.89	Marker37670
9	0.89	Marker75220
9	0.89	Marker65169
9	0.89	Marker67487
9	0.89	Marker67488
9	0.89	Marker29304
9	0.89	Marker28223
9	0.891	Marker56924
9	0.891	Marker56925
9	0.891	Marker80732
9	0.891	Marker20434
9	0.891	Marker11766
9	0.891	Marker28568
9	0.891	Marker36178
9	0.891	Marker34201
9	0.891	Marker25367
9	0.891	Marker25368
9	0.891	Marker27466
9	0.891	Marker101247
9	0.891	Marker37793
9	0.891	Marker60032
9	0.891	Marker60033
9	0.891	Marker96676
9	1.899	Marker96677
9	1.899	Marker24115
9	1.904	Marker83297
9	1.908	Marker99560
9	1.928	Marker74281
9	1.941	Marker74283
9	1.941	Marker74284
9	1.947	Marker74287
9	1.968	Marker93599
9	2.895	Marker37794
9	11.277	Marker91609
9	17.267	Marker39693
9	33.846	Marker89524
9	39.17	Marker89525
9	39.886	Marker89526
9	42.961	Marker53056
9	42.961	Marker53057
9	42.961	Marker100274
9	42.961	Marker68138
9	42.961	Marker100275
9	42.961	Marker48816
9	42.961	Marker48817
9	42.961	Marker48818
9	42.961	Marker77860
9	42.961	Marker77861
9	42.961	Marker9329
9	42.961	Marker67489
9	42.961	Marker67490
9	42.961	Marker18770
9	42.961	Marker18771
9	42.961	Marker24112
9	42.961	Marker24110
9	42.961	Marker13203
9	42.961	Marker2057
9	42.961	Marker8661
9	42.961	Marker54007
9	50.106	Marker95952
10	0	Marker84754
10	16.972	Marker86271
10	16.972	Marker11806
10	16.973	Marker63401
10	16.973	Marker66633
10	16.973	Marker65879
10	16.973	Marker63400
10	16.973	Marker66635
10	16.973	Marker63405
10	16.973	Marker66634
10	16.973	Marker73446
10	16.973	Marker37027
10	16.973	Marker26816
10	16.973	Marker26815
10	16.973	Marker63402
10	16.974	Marker67014
10	16.974	Marker21496
10	23.252	Marker63404
10	23.905	Marker43929
10	24.864	Marker82670
10	26.655	Marker82669
10	26.655	Marker99817
10	27.355	Marker99818
10	31.464	Marker106966
10	32.765	Marker52895
10	36.899	Marker105837
10	38.511	Marker105836
10	39.385	Marker21331
10	41.137	Marker21328
10	43.599	Marker61668
10	43.599	Marker84311
10	44.42	Marker66366
10	45.209	Marker84310
10	46.467	Marker51560
10	47.777	Marker51557
10	47.777	Marker51558
10	49.631	Marker51556
10	49.631	Marker36710
10	49.631	Marker51554
10	50.586	Marker51559
10	50.586	Marker66364
10	50.814	Marker51555
10	52.495	Marker110855
10	52.495	Marker90744
10	56.547	Marker107365
10	56.547	Marker110856
10	56.547	Marker26819
10	56.547	Marker7089
10	56.547	Marker84460
10	56.547	Marker45723
10	56.547	Marker20869
10	56.547	Marker110857
10	57.446	Marker31822
10	57.446	Marker10791
10	57.446	Marker31821
10	57.446	Marker31820
10	57.446	Marker74153
10	57.446	Marker45726
10	57.447	Marker22510
10	57.447	Marker20867
10	57.447	Marker107366
10	57.447	Marker45725
11	0	Marker93017
11	5.521	Marker67867
11	9.423	Marker50407
11	9.423	Marker62086
11	9.423	Marker62084
11	9.423	Marker50405
11	9.423	Marker82486
11	9.423	Marker82485
11	11.554	Marker78111
11	11.554	Marker42021
11	11.554	Marker28728
11	11.554	Marker78112
11	11.554	Marker18124
11	11.554	Marker60154
11	11.554	Marker60155
11	11.554	Marker28466
11	11.554	Marker28465
11	11.554	Marker75827
11	11.554	Marker85792
11	11.554	Marker85793
11	11.554	Marker81469
11	11.554	Marker41898
11	11.554	Marker2380
11	11.554	Marker24163
11	11.554	Marker16270
11	11.554	Marker16269
11	11.554	Marker27316
11	11.554	Marker78113
11	11.554	Marker16236
11	11.554	Marker42025
11	11.554	Marker97917
11	11.554	Marker5881
11	11.554	Marker5882
11	11.554	Marker11357
11	11.554	Marker93015
11	13.565	Marker46750
11	13.565	Marker6193
11	13.565	Marker15358
11	13.565	Marker15359
11	13.565	Marker37430
11	13.565	Marker12971
11	13.565	Marker61860
11	13.565	Marker61861
11	13.565	Marker61859
11	13.565	Marker115737
11	13.565	Marker115738
11	13.565	Marker74392
11	13.565	Marker1122
11	13.565	Marker1120
11	13.565	Marker92594
11	13.565	Marker25755
11	13.565	Marker25756
11	13.565	Marker59158
11	13.565	Marker40983
11	13.565	Marker38738
11	13.565	Marker38741
11	13.565	Marker111479
11	13.565	Marker15357
11	13.565	Marker82484
11	13.565	Marker62087
11	13.565	Marker82489
11	13.565	Marker93021
11	16.876	Marker93019
11	21.516	Marker93012
11	26.45	Marker93011
11	31.753	Marker32079
12	0	Marker47792
12	0	Marker56477
12	0	Marker56482
12	0	Marker96207
12	0	Marker79851
12	0	Marker86486
12	0	Marker23722
12	0	Marker88935
12	0	Marker98596
12	0	Marker79852
12	0	Marker79855
12	0	Marker79850
12	0	Marker79853
12	0	Marker79854
12	0	Marker84007
12	0.001	Marker84009
12	0.001	Marker98595
12	0.001	Marker112791
12	0.001	Marker112792
12	0.001	Marker88445
12	0.001	Marker112097
12	0.001	Marker95424
12	0.001	Marker88930
12	0.001	Marker88929
12	0.001	Marker26837
12	0.001	Marker84006
12	0.001	Marker95423
12	0.001	Marker111287
12	0.001	Marker96204
12	0.113	Marker88925
12	0.113	Marker88933
12	0.114	Marker88926
12	0.114	Marker88928
12	0.114	Marker95421
12	0.114	Marker61308
12	7.18	Marker108140
12	12.402	Marker112098
12	14.027	Marker105127
12	14.372	Marker105124
12	14.767	Marker43520
12	14.767	Marker110876
12	16.088	Marker105126
12	16.088	Marker81436
12	18.848	Marker105125
12	18.848	Marker30392
12	18.848	Marker82986
12	25.027	Marker81438
12	25.027	Marker92879
12	25.307	Marker82409
12	28.833	Marker92877
12	28.833	Marker48983
12	28.834	Marker105128
12	29.543	Marker52061
12	30.281	Marker58247
12	30.281	Marker85335
12	33.191	Marker85336
12	33.191	Marker30394
12	33.899	Marker44867
12	34.577	Marker58257
12	36.884	Marker58258
12	37.322	Marker94966
12	42.06	Marker81064
12	42.844	Marker50674
12	43.227	Marker95172
12	44.097	Marker95171
12	45.263	Marker103802
12	45.263	Marker22913
12	45.263	Marker22827
12	45.263	Marker94623
12	45.263	Marker98167
12	45.264	Marker89154
12	45.264	Marker98169
12	45.264	Marker94108
12	45.264	Marker95173
12	46.279	Marker95174
12	46.279	Marker89152
12	46.28	Marker55629
12	46.28	Marker92878
12	46.28	Marker36134
12	46.28	Marker94109
12	46.28	Marker7410
12	46.28	Marker3653
12	46.28	Marker39372
12	46.28	Marker39373
12	46.28	Marker39374
12	46.28	Marker39375
12	46.28	Marker95150
12	46.28	Marker55630
12	46.28	Marker22912
12	46.28	Marker18195
12	46.28	Marker56019
12	46.28	Marker7412
12	46.28	Marker40285
12	46.28	Marker93307
12	46.28	Marker36133
12	46.28	Marker36132
12	46.28	Marker35858
12	46.28	Marker95154
12	46.28	Marker91655
13	0	Marker13528
13	0	Marker24875
13	0	Marker24876
13	0	Marker101358
13	0	Marker101357
13	0	Marker43845
13	0	Marker42519
13	0	Marker62694
13	0	Marker101354
13	0	Marker13534
13	0	Marker43844
13	0	Marker101355
13	0.001	Marker101356
13	0.001	Marker52281
13	0.001	Marker108214
13	0.001	Marker24873
13	0.001	Marker105905
13	0.001	Marker24878
13	0.325	Marker24874
13	0.325	Marker101359
13	0.325	Marker404
13	0.325	Marker22662
13	0.325	Marker13537
13	0.325	Marker108215
13	0.325	Marker75861
13	0.325	Marker108217
13	0.325	Marker22661
13	0.325	Marker24877
13	0.325	Marker81893
13	1.55	Marker105906
13	2.335	Marker37594
13	2.335	Marker24872
13	3.145	Marker100089
13	3.73	Marker105739
13	4.253	Marker105740
13	4.964	Marker53366
13	5.323	Marker53367
13	5.567	Marker53368
13	8.974	Marker53369
13	21.418	Marker80691
13	23.44	Marker62137
13	26.442	Marker85232
13	26.442	Marker45387
13	26.442	Marker104599
13	26.442	Marker104602
13	26.442	Marker19691
13	26.442	Marker55917
13	26.442	Marker65914
13	26.442	Marker50749
13	26.442	Marker50750
13	26.442	Marker10991
13	26.443	Marker37028
13	26.443	Marker25311
13	26.443	Marker100957
13	26.443	Marker76615
13	26.443	Marker112940
13	26.443	Marker62138
13	26.443	Marker104598
13	26.443	Marker85234
13	26.443	Marker19690
13	26.443	Marker49101
13	26.681	Marker49100
13	26.681	Marker37029
13	26.681	Marker42216
13	27.531	Marker82424
13	41.896	Marker55918
13	42.616	Marker111107
13	42.616	Marker93278
13	44.869	Marker60548
13	44.869	Marker49102
13	44.869	Marker110661
13	44.87	Marker67611
13	45.48	Marker110660
13	45.48	Marker42280
13	45.48	Marker42281
13	45.516	Marker27946
13	45.516	Marker60549
13	45.516	Marker27947
13	45.516	Marker104976
13	45.528	Marker29788
13	45.528	Marker93276
13	45.528	Marker46462
13	46.238	Marker55160
13	46.926	Marker92713
13	47.604	Marker93264
13	48.265	Marker104979
13	48.265	Marker93268
13	48.428	Marker49864
13	48.428	Marker93269
13	48.429	Marker110662
13	48.429	Marker93266
13	48.572	Marker93265
13	48.572	Marker88373
13	48.572	Marker93277
13	48.789	Marker104975
13	48.789	Marker104978
13	49.712	Marker67604
13	49.712	Marker51012
13	51.627	Marker67402
13	51.628	Marker88476
13	56.507	Marker64718
13	56.508	Marker67404
13	60.377	Marker22100
13	60.377	Marker87817
13	60.377	Marker67403
13	60.377	Marker104977
13	60.378	Marker34662
13	63.037	Marker22098
13	63.037	Marker64717
13	65.174	Marker87818
13	65.471	Marker64719
13	65.471	Marker55925
13	65.471	Marker55926
13	65.471	Marker55928
13	65.471	Marker66660
13	65.471	Marker74858
13	65.471	Marker65656
13	65.471	Marker108707
13	65.471	Marker38849
13	65.471	Marker90479
13	65.471	Marker93966
13	65.471	Marker69008
13	65.471	Marker73594
13	65.471	Marker21057
13	65.471	Marker101163
13	65.471	Marker38848
13	67.493	Marker91552
13	67.493	Marker105729
13	67.493	Marker6244
13	67.493	Marker73590
13	67.493	Marker72636
13	67.493	Marker67405
13	68.489	Marker67536
13	68.489	Marker94703
13	68.489	Marker6246
13	68.489	Marker10990
13	68.489	Marker20739
13	68.489	Marker65655
13	68.489	Marker96989
13	68.489	Marker96990
13	68.489	Marker103563
13	68.489	Marker103564
13	68.489	Marker67605
13	68.489	Marker67606
13	68.489	Marker96988
13	68.489	Marker20740
13	68.489	Marker73595
13	68.489	Marker21056
13	68.489	Marker69011
13	68.49	Marker33814
13	68.49	Marker69010
13	68.49	Marker64720
13	68.49	Marker69004
13	68.49	Marker103565
13	68.49	Marker103566
13	68.49	Marker61160
14	0	Marker94444
14	13.358	Marker77591
14	13.358	Marker63630
14	13.358	Marker82504
14	13.358	Marker77585
14	13.358	Marker94682
14	13.358	Marker85163
14	13.358	Marker60010
14	13.358	Marker76177
14	13.358	Marker77590
14	13.358	Marker78502
14	13.358	Marker77589
14	13.358	Marker77588
14	13.358	Marker90411
14	13.359	Marker90412
14	13.359	Marker58167
14	13.359	Marker77583
14	13.359	Marker77587
14	13.359	Marker76178
14	13.359	Marker40359
14	13.359	Marker48221
14	13.359	Marker45307
14	20.892	Marker88826
14	24.3	Marker41471
14	26.399	Marker29843
14	27.362	Marker61246
14	28.554	Marker28156
14	28.792	Marker82831
14	28.792	Marker28155
14	29.144	Marker23077
14	29.144	Marker28154
14	31.385	Marker48602
14	34.633	Marker88912
14	39.165	Marker35815
14	40.197	Marker42337
14	42.964	Marker54693
14	42.964	Marker54694
14	44.322	Marker50840
14	44.322	Marker50841
14	44.322	Marker72262
14	44.322	Marker103324
14	44.322	Marker32316
14	44.322	Marker32321
14	44.322	Marker32682
14	44.322	Marker32683
14	44.322	Marker37174
14	44.322	Marker37176
14	44.322	Marker73463
14	44.322	Marker45306
14	44.322	Marker74763
14	44.323	Marker26236
14	44.323	Marker111259
14	44.323	Marker11143
14	44.323	Marker82203
14	44.323	Marker82208
14	44.323	Marker95680
14	44.323	Marker50842
14	44.323	Marker26239
14	44.323	Marker103323
14	44.323	Marker33845
14	44.323	Marker54695
14	44.323	Marker26238
14	44.323	Marker48220
14	44.323	Marker82204
14	44.323	Marker56913
14	44.323	Marker39837
14	44.323	Marker26237
14	46.266	Marker82205
14	46.266	Marker37177
14	49.508	Marker82207
14	49.742	Marker45766
14	50.703	Marker66181
14	50.816	Marker74074
14	51.218	Marker48281
14	51.218	Marker101409
14	51.218	Marker82500
14	51.298	Marker39839
14	51.298	Marker71835
14	51.298	Marker26520
14	51.472	Marker26519
14	51.472	Marker48280
14	51.472	Marker61812
14	51.472	Marker82447
14	51.506	Marker107811
14	51.506	Marker107809
14	51.506	Marker41837
14	51.506	Marker39838
14	51.75	Marker26521
14	51.75	Marker60542
14	52.572	Marker10939
14	52.572	Marker73037
14	52.572	Marker73039
14	52.693	Marker41836
14	52.693	Marker101403
14	54.421	Marker101401
14	55.322	Marker102788
14	56.232	Marker66669
14	57.27	Marker74962
14	62.434	Marker101413
14	62.648	Marker108554
14	69.425	Marker88738
14	72.794	Marker35814
14	72.794	Marker7530
14	73.687	Marker84815
14	74.403	Marker17558
14	75.855	Marker66512
14	75.855	Marker48968
14	75.855	Marker48970
14	75.855	Marker40390
14	75.855	Marker17905
14	75.855	Marker53990
14	75.855	Marker46147
14	75.855	Marker80745
14	75.855	Marker72798
14	75.855	Marker79843
14	75.855	Marker59683
14	75.855	Marker45309
14	75.855	Marker102787
14	75.855	Marker102789
14	75.855	Marker100611
14	75.855	Marker31130
14	75.855	Marker48967
14	75.855	Marker89225
14	75.855	Marker69355
14	75.856	Marker42083
15	0	Marker20429
15	0	Marker402
15	0	Marker403
15	0	Marker47095
15	0	Marker45942
15	0	Marker45952
15	0	Marker94089
15	0	Marker45949
15	0	Marker112805
15	0	Marker70235
15	0.515	Marker45944
15	0.515	Marker87718
15	1.1	Marker45946
15	1.1	Marker50594
15	1.1	Marker45948
15	1.1	Marker105569
15	1.1	Marker85773
15	1.1	Marker31688
15	1.1	Marker85405
15	8.914	Marker40916
15	8.914	Marker93106
15	8.914	Marker93105
15	8.914	Marker93103
15	8.914	Marker58233
15	8.914	Marker60873
15	8.915	Marker85267
15	8.915	Marker63819
15	8.915	Marker23063
15	8.915	Marker63027
15	8.915	Marker85975
15	8.915	Marker85978
15	8.915	Marker93104
15	8.915	Marker36086
15	8.915	Marker85983
15	8.915	Marker85981
15	8.915	Marker37151
15	8.915	Marker45947
15	18.863	Marker85406
15	18.863	Marker104905
15	18.863	Marker116240
15	18.863	Marker94334
15	18.863	Marker26877
15	18.863	Marker70748
15	18.863	Marker116239
15	18.863	Marker45950
15	18.863	Marker6700
15	18.863	Marker45945
15	18.863	Marker45941
15	18.958	Marker72710
15	18.958	Marker116069
15	18.958	Marker72822
15	18.958	Marker109759
15	18.958	Marker47096
15	18.958	Marker109761
15	18.958	Marker20430
15	18.958	Marker94088
15	18.958	Marker116234
15	19.152	Marker94092
15	19.152	Marker50595
15	19.152	Marker3743
15	19.152	Marker116068
15	20.115	Marker109760
15	20.115	Marker112804
15	22.991	Marker116067
15	23.328	Marker44000
15	23.661	Marker56722
15	30.638	Marker83335
15	33.349	Marker111260
15	34.385	Marker105773
15	36.118	Marker79327
15	36.779	Marker89555
15	38.93	Marker89554
15	40.447	Marker89556
15	42.546	Marker79330
15	45.466	Marker89552
15	45.86	Marker89553
15	47.159	Marker60004
15	47.798	Marker65534
15	49.109	Marker81393
15	49.11	Marker89558
15	49.11	Marker89557
15	49.744	Marker114301
15	50.743	Marker66894
15	51.518	Marker99536
15	51.518	Marker54273
15	52.041	Marker99535
15	55.279	Marker54272
15	56.88	Marker99537
15	58.384	Marker63699
15	62.853	Marker97396
15	62.853	Marker107925
15	62.853	Marker108357
15	62.853	Marker97395
15	62.853	Marker107605
15	62.853	Marker95880
15	62.853	Marker52934
15	62.853	Marker13580
15	62.853	Marker52932
15	62.853	Marker30526
15	62.853	Marker94870
15	62.853	Marker30522
15	62.853	Marker30523
15	62.853	Marker107117
15	62.853	Marker107118
15	62.853	Marker99440
15	62.853	Marker95882
15	62.853	Marker79328
15	62.853	Marker60007
15	62.853	Marker107924
15	62.853	Marker107926
15	62.853	Marker83750
15	62.853	Marker107604
15	62.853	Marker107603
15	62.853	Marker108358
15	62.853	Marker54705
15	62.853	Marker97397
15	62.853	Marker39594
15	62.853	Marker39595
15	62.853	Marker39596
15	62.854	Marker39599
16	0	Marker74740
16	1.752	Marker74741
16	3.195	Marker37468
16	21.945	Marker94982
16	21.945	Marker94983
16	21.945	Marker94985
16	21.945	Marker58695
16	21.945	Marker20449
16	21.945	Marker20450
16	21.945	Marker6770
16	21.945	Marker6774
16	21.945	Marker81651
16	21.945	Marker34614
16	21.945	Marker101652
16	21.945	Marker92926
16	21.945	Marker72605
16	21.945	Marker7924
16	21.945	Marker76042
16	21.945	Marker65065
16	21.945	Marker81652
16	21.945	Marker81653
16	21.946	Marker89816
16	21.946	Marker84344
16	21.946	Marker101653
16	21.946	Marker20735
16	21.946	Marker14343
16	33.682	Marker47032
16	33.682	Marker12296
16	33.682	Marker1101
16	33.683	Marker37767
16	33.683	Marker94400
16	33.683	Marker64090
16	33.683	Marker30349
16	33.683	Marker83055
16	34.128	Marker20679
16	34.128	Marker13243
16	34.128	Marker77546
16	34.128	Marker47033
16	34.128	Marker20678
16	34.128	Marker15337
16	34.128	Marker77046
16	34.128	Marker106246
16	34.128	Marker81518
16	34.128	Marker10273
16	34.128	Marker28512
16	34.128	Marker20680
16	34.128	Marker87766
16	34.128	Marker73030
16	34.128	Marker47036
16	34.129	Marker34721
16	45.064	Marker38528
16	47.704	Marker48746
16	48.461	Marker66119
16	49.167	Marker102866
16	49.167	Marker94984
16	49.167	Marker23776
16	49.167	Marker80873
16	49.167	Marker81875
16	49.167	Marker44758
16	49.167	Marker80874
16	49.167	Marker7031
16	49.167	Marker6698
16	49.167	Marker48747
16	49.168	Marker60703
16	49.168	Marker80875
16	49.168	Marker100520
16	49.168	Marker85945
16	49.168	Marker60704
16	49.168	Marker53125
16	49.168	Marker22479
16	57.5	Marker78006
16	57.5	Marker53124
16	58.307	Marker73561
16	58.307	Marker78004
16	58.307	Marker13857
16	58.307	Marker109183
16	58.307	Marker80765
16	58.308	Marker85785
16	58.308	Marker102861
16	58.308	Marker102863
16	58.308	Marker102865
16	60.462	Marker102862
16	60.462	Marker102864
16	60.463	Marker78002
16	60.463	Marker102867
16	61.019	Marker78003
16	61.555	Marker2267
16	62.299	Marker81407
16	62.299	Marker34012
16	62.477	Marker81408
16	63.991	Marker74745
16	63.991	Marker102860
16	64.189	Marker74058
16	64.412	Marker74744
16	64.412	Marker64096
16	64.953	Marker74739
16	64.953	Marker74743
16	64.953	Marker74057
16	64.953	Marker98600
16	66.461	Marker37462
16	67.732	Marker37460
16	67.732	Marker74742
16	67.732	Marker106245
17	0	Marker86756
17	0	Marker113744
17	0	Marker113745
17	0	Marker64340
17	0	Marker105744
17	0	Marker74650
17	0	Marker86759
17	0.166	Marker75116
17	0.166	Marker113743
17	0.48	Marker113741
17	0.48	Marker75115
17	0.679	Marker52003
17	0.679	Marker75118
17	0.85	Marker75119
17	0.85	Marker95357
17	0.85	Marker13116
17	1.063	Marker71623
17	14.447	Marker113740
17	15.258	Marker68882
17	15.258	Marker26791
17	15.258	Marker113742
17	15.258	Marker88417
17	15.258	Marker90746
17	15.258	Marker75725
17	15.258	Marker113746
17	15.258	Marker52002
17	15.258	Marker91302
17	15.259	Marker90747
17	19.962	Marker26794
17	19.962	Marker86757
17	25.623	Marker64341
17	25.623	Marker65752
17	25.623	Marker68881
17	26.271	Marker38185
17	26.271	Marker25353
17	26.271	Marker42764
17	26.271	Marker42765
17	26.271	Marker79078
17	26.271	Marker50724
17	26.271	Marker79079
17	26.271	Marker79081
17	26.271	Marker79083
17	26.271	Marker72490
17	26.271	Marker74098
17	26.271	Marker26795
17	26.271	Marker40906
17	26.271	Marker84538
17	26.271	Marker25352
17	26.271	Marker39406
17	26.271	Marker75724
17	26.271	Marker80439
17	26.583	Marker26797
17	26.92	Marker25350
17	26.939	Marker95345
17	27.068	Marker37571
17	27.068	Marker79082
17	27.068	Marker72240
17	27.437	Marker37570
17	27.437	Marker67116
17	27.437	Marker67118
17	27.437	Marker682
17	27.437	Marker679
17	27.437	Marker52572
17	27.437	Marker67121
17	27.437	Marker95344
17	27.437	Marker95343
17	27.437	Marker33537
17	27.702	Marker70063
17	27.702	Marker83972
17	27.702	Marker67120
17	27.702	Marker96351
17	27.702	Marker74099
17	27.957	Marker77579
17	28.774	Marker65167
17	28.774	Marker88394
17	29.321	Marker51350
17	29.432	Marker100418
17	29.432	Marker96350
17	29.432	Marker58140
17	29.432	Marker88867
17	29.432	Marker38181
17	29.432	Marker31610
17	29.432	Marker99074
17	29.432	Marker763
17	29.432	Marker33687
17	29.523	Marker38182
17	29.523	Marker38184
17	29.523	Marker100419
17	29.523	Marker79411
17	29.523	Marker103015
17	29.523	Marker762
17	29.523	Marker31608
17	29.752	Marker79410
17	29.752	Marker89000
17	29.752	Marker31609
17	29.861	Marker88390
17	30.343	Marker100417
17	32.358	Marker764
17	34.178	Marker100421
17	34.178	Marker79412
17	34.178	Marker53096
17	38.66	Marker79665
17	38.66	Marker6983
17	39.93	Marker95215
17	43.216	Marker90217
17	43.24	Marker88999
17	43.872	Marker87598
17	53.919	Marker77581
17	55.235	Marker100420
17	60.091	Marker109051
17	60.091	Marker88419
17	60.091	Marker32254
17	60.576	Marker11784
17	60.576	Marker109050
17	60.995	Marker111556
17	60.995	Marker71796
17	60.995	Marker99017
17	60.995	Marker65897
17	60.995	Marker77580
17	60.995	Marker82783
17	60.995	Marker90918
17	60.995	Marker16120
17	60.995	Marker22628
17	60.995	Marker88389
17	60.995	Marker87599
17	62.084	Marker86855
17	62.084	Marker87597
17	62.716	Marker24165
17	62.716	Marker75198
17	62.716	Marker71797
17	63.407	Marker57298
17	63.408	Marker9188
17	63.408	Marker41657
17	63.408	Marker106636
17	63.408	Marker106637
17	63.408	Marker90919
17	63.408	Marker16121
17	63.408	Marker86860
17	63.408	Marker86856
17	63.408	Marker86858
17	63.408	Marker86861
17	63.408	Marker95214
17	63.408	Marker86857
17	63.408	Marker113942
17	63.408	Marker113941
17	63.408	Marker86859
17	63.481	Marker16126
17	64.25	Marker41658
17	64.25	Marker113940
17	64.25	Marker87600
17	64.651	Marker92196
17	64.651	Marker92180
17	70.517	Marker99010
17	70.517	Marker92194
17	70.517	Marker83210
17	72.25	Marker109839
17	72.25	Marker86245
17	72.25	Marker107528
17	72.25	Marker92197
17	79.352	Marker112734
17	79.352	Marker99012
17	80.873	Marker32255
17	80.873	Marker61150
17	80.873	Marker55280
17	80.873	Marker19871
17	80.873	Marker45290
17	80.873	Marker99158
17	81.583	Marker97097
17	81.583	Marker109840
17	81.583	Marker90917
17	81.583	Marker92184
17	81.583	Marker104256
17	81.583	Marker92181
17	81.583	Marker23678
17	81.583	Marker109838
17	81.75	Marker107530
17	81.75	Marker42096
17	81.75	Marker92178
[truncated: 4,336 more rows]
