# Supplementary material for: Genome survey and high-resolution backcross genetic linkage map construction of the ridgetail white prawn Exopalaemon carinicauda applications to QTL mapping of growth traits
Source: BMC Genomics. 2019 Jul 22;20:598. doi: 10.1186/s12864-019-5981-x (PMC6647322; doi:10.1186/s12864-019-5981-x)
Supplement: Supplementary file 7 — Table S7. Markers of Backcross linkage map anchored to scaffolds. (XLSX 151 kb) [file 12864_2019_5981_MOESM7_ESM.xlsx]

## Sheet: scaffold_anchor_to_LinkageGroup
Table S7 Markers of Backcross linkage map anchored to scaffolds
LG	Pos	marker	scaffold	length	start	end
LG1	0	Marker89768	scaffold1698923	2168	623	926
LG1	0.981	Marker89765	scaffold1698923	2168	623	941
LG1	0.981	Marker100169	scaffold1331997	1525	776	1149
LG1	2.185	Marker89767	scaffold1698923	2168	623	934
LG1	2.185	Marker25355	C80966708	726	97	395
LG1	2.186	Marker89764	scaffold1698923	2168	623	950
LG1	3.947	Marker89763	scaffold1698923	2168	623	958
LG1	6.353	Marker89766	scaffold1698923	2168	623	940
LG1	9.474	Marker65864	C85455220	2414	1412	1771
LG1	12.586	Marker86774	scaffold1819867	6446	4243	4614
LG1	15.658	Marker73483	scaffold809896	2294	1391	1767
LG1	16.677	Marker86773	scaffold1819867	6446	4243	4592
LG1	17.693	Marker1007	scaffold1677881	5001	1777	2154
LG1	17.693	Marker36561	C82485162	903	431	527
LG1	17.693	Marker116661	scaffold400627	3918	3198	3502
LG1	17.693	Marker1013	scaffold1677881	5001	1434	1877
LG1	17.693	Marker111620	scaffold1832063	7762	3054	3381
LG1	17.693	Marker1003	scaffold1677881	5001	1800	2186
LG1	17.693	Marker1006	scaffold1677881	5001	1777	2168
LG1	17.694	Marker36560	C82485162	903	431	781
LG1	17.694	Marker1000	scaffold1677881	5001	1838	2186
LG1	17.694	Marker116662	scaffold400627	3918	3184	3502
LG1	17.694	Marker36559	C82485162	903	459	825
LG1	18.714	Marker1008	scaffold1677881	5001	1777	2119
LG1	20.762	Marker111618	scaffold1832063	7762	3021	3327
LG1	20.762	Marker111617	scaffold1832063	7762	3021	3318
LG1	24.897	Marker96967	scaffold340986	1661	284	630
LG1	24.898	Marker111619	scaffold1832063	7762	3052	3381
LG1	30.139	Marker111615	scaffold1832063	7762	3021	3306
LG1	30.139	Marker36562	C82485162	903	431	527
LG1	41.814	Marker111616	scaffold1832063	7762	3021	3317
LG1	45.32	Marker63607	C81348376	763	206	306
LG1	51.146	Marker67349	C85406476	2298	1344	1703
LG1	61.805	Marker55849	scaffold1091120	1017	654	985
LG1	61.805	Marker122561	C85731273	4325	2055	2421
LG1	61.806	Marker55848	scaffold1091120	1017	637	985
LG1	61.813	Marker55845	scaffold1091120	1017	608	923
LG1	63.483	Marker83898	C85366398	2217	386	682
LG1	63.483	Marker83899	C85366398	2217	389	682
LG1	63.87	Marker83896	C85366398	2217	374	682
LG1	63.873	Marker41517	scaffold1030380	7091	2698	3076
LG1	64.458	Marker83897	C85366398	2217	380	682
LG1	64.458	Marker83901	C85366398	2217	581	682
LG1	64.459	Marker83900	C85366398	2217	390	682
LG1	64.469	Marker97257	scaffold907657	2361	1075	1449
LG1	64.704	Marker99816	scaffold940159	3832	1542	1898
LG1	64.704	Marker55846	scaffold1091120	1017	608	968
LG2	0	Marker89095	scaffold1581882	2458	1643	1973
LG2	0	Marker88843	scaffold221436	790	59	382
LG2	0.152	Marker78543	scaffold1794182	4891	2426	2785
LG2	0.152	Marker78544	scaffold1794182	4891	2426	2729
LG2	0.153	Marker89097	scaffold1581882	2458	1606	1954
LG2	0.153	Marker88838	scaffold221436	790	6	350
LG2	0.153	Marker89096	scaffold1581882	2458	1641	1973
LG2	0.153	Marker78542	scaffold1794182	4891	2446	2818
LG2	3.093	Marker88845	scaffold221436	790	69	382
LG2	3.093	Marker98133	C84653973	1504	1091	1482
LG2	3.093	Marker89100	scaffold1581882	2458	1606	1901
LG2	3.093	Marker72581	scaffold1076069	1307	187	532
LG2	3.188	Marker88841	scaffold221436	790	40	382
LG2	5.149	Marker88840	scaffold221436	790	34	382
LG2	6.144	Marker89099	scaffold1581882	2458	1606	1911
LG2	10.127	Marker21075	C83931469	1209	678	946
LG2	11.844	Marker115771	scaffold572903	4946	3163	3263
LG2	15.565	Marker98134	C84653973	1504	1171	1504
LG2	16.559	Marker121604	scaffold1024490	663	0	358
LG2	21.315	Marker9174	scaffold1590825	4705	3477	3831
LG2	24.859	Marker9175	scaffold1590825	4705	3477	3807
LG2	29.983	Marker9172	scaffold1590825	4705	3776	3876
LG2	30.826	Marker29464	scaffold1184109	3305	181	556
LG2	36.079	Marker26287	scaffold856670	648	79	373
LG2	37.902	Marker96747	C85361652	2208	1124	1460
LG2	41.539	Marker96745	C85361652	2208	1170	1460
LG2	42.445	Marker37326	scaffold1550556	3836	1321	1695
LG2	44.257	Marker96746	C85361652	2208	1145	1460
LG2	47.024	Marker96744	C85361652	2208	1177	1460
LG2	48.784	Marker28597	scaffold1051673	6386	347	668
LG2	49.652	Marker96743	C85361652	2208	1178	1460
LG2	49.652	Marker96742	C85361652	2208	1357	1460
LG2	55.837	Marker40207	scaffold1042514	2490	1475	1787
LG2	62.97	Marker60990	C84864076	1637	564	925
LG2	62.97	Marker40206	scaffold1042514	2490	1475	1826
LG2	62.97	Marker30393	scaffold1591437	1337	835	1196
LG2	62.97	Marker15325	C82795779	953	361	713
LG2	62.97	Marker15328	C82795779	953	416	713
LG2	62.97	Marker95991	scaffold1611760	6606	3981	4330
LG2	62.971	Marker15326	C82795779	953	380	713
LG2	62.971	Marker78766	C85763081	5481	2490	2828
LG2	62.971	Marker11962	C82323681	880	0	347
LG2	62.971	Marker40208	scaffold1042514	2490	1475	1575
LG2	62.971	Marker11961	C82323681	880	0	364
LG2	62.971	Marker28598	scaffold1051673	6386	374	668
LG2	62.972	Marker120805	scaffold1790991	5114	3074	3376
LG2	68.381	Marker73830	C80012635	648	176	521
LG2	71.273	Marker78767	C85763081	5481	2490	2824
LG3	0	Marker75636	C78494480	557	66	166
LG3	14.59	Marker98012	scaffold529092	8978	7173	7501
LG3	14.59	Marker93611	scaffold568292	6047	2790	3100
LG3	14.591	Marker86335	scaffold184631	3488	1914	2229
LG3	16.364	Marker93610	scaffold568292	6047	2790	2890
LG3	20.499	Marker110405	C85247777	2021	143	454
LG3	20.499	Marker37577	C79660127	624	0	371
LG3	23.256	Marker54829	C77210250	498	77	430
LG3	23.256	Marker89442	C83790221	1168	695	1092
LG3	23.257	Marker93612	scaffold568292	6047	2846	3172
LG3	33.824	Marker78903	scaffold1304656	5995	962	1195
LG3	33.824	Marker78905	scaffold1304656	5995	962	1235
LG3	33.824	Marker78904	scaffold1304656	5995	962	1233
LG3	33.824	Marker61909	C83393779	1069	311	631
LG3	33.824	Marker76137	scaffold1813118	8497	1372	1667
LG3	33.824	Marker6944	C83074231	1003	207	527
LG3	33.825	Marker74210	C82513176	907	33	359
LG3	33.825	Marker6943	C83074231	1003	207	514
LG3	33.825	Marker74212	C82513176	907	33	348
LG3	33.825	Marker46012	scaffold488373	1599	773	1092
LG3	33.825	Marker6942	C83074231	1003	207	500
LG3	33.825	Marker74209	C82513176	907	33	384
LG3	33.825	Marker78906	scaffold1304656	5995	962	1274
LG3	33.825	Marker110406	C85247777	2021	59	384
LG3	35.887	Marker86339	scaffold184631	3488	1853	1953
LG4	1.034	Marker100433	scaffold1456739	2958	1818	2160
LG4	1.035	Marker100432	scaffold1456739	2958	1818	2192
LG4	1.035	Marker100435	scaffold1456739	2958	1818	2127
LG4	1.113	Marker120746	scaffold115606	7121	4823	4923
LG4	1.349	Marker120745	scaffold115606	7121	4539	4887
LG4	9.715	Marker29285	scaffold479184	1402	924	1254
LG4	10.126	Marker100434	scaffold1456739	2958	1818	2137
LG4	13.173	Marker29286	scaffold479184	1402	921	1254
LG4	15.423	Marker52216	scaffold1751854	5974	5810	5910
LG4	17.829	Marker20382	C84411477	1384	515	853
LG4	18.428	Marker21261	C84857852	1633	862	1189
LG4	19.905	Marker120669	scaffold1830698	7058	4664	4985
LG4	19.905	Marker21264	C84857852	1633	777	1152
LG4	21.932	Marker21263	C84857852	1633	794	1189
LG4	24.109	Marker41069	scaffold1711473	3142	860	1182
LG4	26.091	Marker41068	scaffold1711473	3142	860	1175
LG4	27.227	Marker46801	scaffold1693628	1798	438	823
LG4	27.292	Marker99944	scaffold312165	5403	1259	1598
LG4	27.292	Marker99946	scaffold312165	5403	1325	1629
LG4	27.357	Marker77649	scaffold611414	4183	209	617
LG4	29.065	Marker88339	scaffold1717501	1618	662	765
LG4	29.415	Marker76329	scaffold1366839	9360	2309	2590
LG4	30.247	Marker82458	C79341034	604	259	363
LG4	31.222	Marker82459	C79341034	604	0	363
LG4	32.227	Marker92942	C85007931	1753	1132	1410
LG4	32.227	Marker76330	scaffold1366839	9360	2227	2521
LG4	32.67	Marker92941	C85007931	1753	1069	1410
LG4	32.69	Marker49483	C85546186	2701	1524	1825
LG4	34.921	Marker106772	C85549608	2714	901	1183
LG4	34.921	Marker77259	C75183410	429	316	416
LG4	34.921	Marker97632	C81860330	819	346	678
LG4	34.921	Marker88233	scaffold1510084	3049	1260	1624
LG4	34.921	Marker97631	C81860330	819	346	446
LG4	34.922	Marker81508	C85273010	2058	622	722
LG4	34.922	Marker108050	C83535627	1102	107	426
LG4	34.922	Marker81509	C85273010	2058	375	722
LG4	35.653	Marker96854	C77595841	515	34	358
LG4	35.898	Marker3099	C84055241	1249	764	1133
LG4	35.925	Marker3098	C84055241	1249	764	1138
LG4	35.945	Marker3103	C84055241	1249	764	1095
LG4	35.945	Marker3102	C84055241	1249	764	1096
LG4	35.945	Marker3104	C84055241	1249	764	1088
LG4	35.951	Marker3096	C84055241	1249	764	1145
LG4	35.954	Marker3094	C84055241	1249	840	1158
LG4	35.966	Marker3101	C84055241	1249	764	1099
LG4	35.985	Marker3095	C84055241	1249	778	1158
LG4	35.994	Marker85490	scaffold1066637	956	347	447
LG4	36.003	Marker119154	C85132597	1877	582	993
LG4	36.164	Marker119153	C85132597	1877	582	965
LG4	37.406	Marker3097	C84055241	1249	764	1142
LG4	37.406	Marker81511	C85273010	2058	323	674
LG4	38.055	Marker40816	C85690381	3661	2609	2952
LG4	38.055	Marker62192	C83784417	1167	0	384
LG4	38.055	Marker40817	C85690381	3661	2622	2952
LG4	38.055	Marker71178	C79776687	632	251	582
LG4	38.055	Marker48219	C85267618	2050	637	737
LG4	38.056	Marker96853	C77595841	515	46	358
LG4	38.805	Marker11442	C82705391	938	790	890
LG4	40.043	Marker73514	scaffold1473321	4337	1078	1442
LG4	42.213	Marker73515	scaffold1473321	4337	1078	1431
LG4	49.83	Marker119155	C85132597	1877	582	999
LG4	51.212	Marker105584	C84046971	1246	282	641
LG4	52.174	Marker110566	C85620560	3064	2137	2237
LG4	54.198	Marker120032	C85561284	2762	88	448
LG4	59.329	Marker115329	C85361866	2208	956	1307
LG4	59.681	Marker115326	C85361866	2208	986	1307
LG4	59.727	Marker115328	C85361866	2208	965	1307
LG4	60.612	Marker115330	C85361866	2208	905	1284
LG4	62.013	Marker115331	C85361866	2208	905	1238
LG4	62.358	Marker115327	C85361866	2208	977	1307
LG4	62.359	Marker117716	C82402919	891	166	514
LG4	62.84	Marker30330	C77171552	497	337	434
LG4	64.281	Marker77118	scaffold1685023	5816	3580	3935
LG4	64.313	Marker72443	scaffold1454828	974	710	810
LG4	64.538	Marker117945	scaffold955375	1109	262	571
LG4	65.734	Marker117951	scaffold955375	1109	292	630
LG4	67.156	Marker81394	C84593715	1471	878	1188
LG4	67.371	Marker51378	scaffold1581511	1289	810	1097
LG4	67.7	Marker82343	C85144211	1891	126	226
LG4	68.142	Marker77645	C83843165	1183	893	993
LG4	68.447	Marker120744	scaffold115606	7121	4539	4877
LG4	69.689	Marker80584	C82906994	972	498	834
LG4	70.506	Marker88207	scaffold1709302	4032	3136	3443
LG4	71.113	Marker50357	C85723373	4155	1906	2194
LG4	71.113	Marker50356	C85723373	4155	1906	2210
LG4	71.37	Marker66377	C84339455	1354	646	990
LG4	72.1	Marker95089	C79774155	632	251	589
LG4	72.419	Marker113174	scaffold1770520	4777	2941	3240
LG4	72.427	Marker113175	scaffold1770520	4777	2946	3240
LG4	72.555	Marker113173	scaffold1770520	4777	2927	3240
LG4	72.83	Marker29287	scaffold479184	1402	874	1231
LG4	73.281	Marker50354	scaffold1758390	4663	1991	2291
LG4	74.084	Marker95088	C79774155	632	249	589
LG4	74.976	Marker113176	scaffold1770520	4777	3140	3240
LG4	77.863	Marker113172	scaffold1770520	4777	2921	3240
LG4	78	Marker113171	scaffold1770520	4777	2911	3240
LG5	0	Marker40506	C85064217	1806	891	991
LG5	0	Marker88665	C85223371	1988	445	742
LG5	2.02	Marker19749	C79575731	619	0	308
LG5	2.588	Marker101318	C80470748	683	129	492
LG5	3.638	Marker88666	C85223371	1988	445	545
LG5	6.053	Marker88663	C85223371	1988	527	823
LG5	6.418	Marker29866	C72433472	363	23	361
LG5	9.017	Marker19398	C64390981	236	49	149
LG5	10.13	Marker21397	C83146075	1017	585	966
LG5	10.552	Marker80294	scaffold841338	9413	7679	7976
LG5	16.133	Marker88268	scaffold1176479	730	213	534
LG5	19.685	Marker86334	scaffold184631	3488	1933	2229
LG5	20.206	Marker17255	scaffold954776	3835	1795	2158
LG5	20.465	Marker115685	C84984943	1733	1241	1610
LG5	20.465	Marker17254	scaffold954776	3835	1791	2158
LG5	20.532	Marker50054	C72667348	367	38	360
LG5	22.935	Marker81505	C83511547	1096	554	925
LG5	23.007	Marker99324	C84398047	1378	180	533
LG5	23.751	Marker122425	C83595865	1117	226	551
LG5	23.751	Marker122422	C83595865	1117	226	505
LG5	23.782	Marker99328	C84398047	1378	433	533
LG5	23.901	Marker47586	scaffold759376	1296	652	967
LG5	24.864	Marker50053	C72667348	367	38	359
LG5	25.442	Marker122424	C83595865	1117	226	550
LG5	25.681	Marker24459	C73371932	383	15	363
LG5	25.939	Marker43318	C85021461	1765	1308	1408
LG5	26.001	Marker43320	C85021461	1765	1396	1658
LG5	26.342	Marker81504	C83511547	1096	554	922
LG5	27.692	Marker52309	C84750113	1561	575	895
LG5	28.053	Marker52310	C84750113	1561	567	895
LG5	28.452	Marker102585	C84353239	1360	674	774
LG5	28.507	Marker102587	C84353239	1360	468	774
LG5	28.726	Marker24460	C73371932	383	15	115
LG5	28.743	Marker102591	C84353239	1360	410	749
LG5	28.743	Marker79203	C83146075	1017	214	519
LG5	30.416	Marker102588	C84353239	1360	464	774
LG5	31.291	Marker72895	C85123465	1868	156	537
LG5	31.519	Marker52308	C84750113	1561	583	895
LG5	31.583	Marker79202	C83146075	1017	266	579
LG5	31.658	Marker102590	C84353239	1360	456	774
LG5	33.122	Marker72899	C85123465	1868	124	469
LG5	35.398	Marker60559	C84381823	1371	789	889
LG5	36.013	Marker104745	scaffold1351067	2053	680	1022
LG5	36.013	Marker104744	scaffold1351067	2053	693	1022
LG5	36.013	Marker123059	C76565495	474	91	426
LG5	36.142	Marker114153	C85747189	4763	2001	2336
LG5	36.271	Marker92492	C79048928	587	76	426
LG5	36.355	Marker104746	scaffold1351067	2053	715	1022
LG5	37.216	Marker112621	C85696009	3731	534	900
LG5	37.216	Marker82756	C83017767	992	877	977
LG5	37.688	Marker43878	scaffold883455	2181	22	402
LG5	38.639	Marker90054	C75580327	441	339	439
LG5	39.851	Marker32344	scaffold833253	8365	1327	1783
LG5	42.329	Marker32496	C85621614	3070	2402	2773
LG5	44.299	Marker43880	scaffold883455	2181	56	402
LG5	45.011	Marker114436	scaffold1316079	1061	102	500
LG5	46.409	Marker102589	C84353239	1360	463	774
LG5	46.88	Marker122427	C83595865	1117	307	580
LG5	47.652	Marker65455	scaffold454229	3794	136	236
LG5	48.219	Marker61083	C74026396	398	29	129
LG5	48.546	Marker104742	scaffold894661	1013	700	1013
LG5	50.496	Marker114437	scaffold1316079	1061	124	500
LG5	52.815	Marker104740	scaffold894661	1013	700	1005
LG5	52.997	Marker104741	scaffold894661	1013	700	1006
LG5	54.439	Marker43883	scaffold883455	2181	73	402
LG5	54.439	Marker43879	scaffold883455	2181	53	402
LG5	54.439	Marker52958	C80655405	698	477	577
LG5	54.439	Marker52311	C84750113	1561	539	861
LG5	54.439	Marker114371	scaffold1105292	4383	180	531
LG5	54.439	Marker23061	C83605001	1119	939	1039
LG5	54.439	Marker43319	C85021461	1765	1394	1658
LG5	54.439	Marker43877	scaffold883455	2181	5	402
LG5	54.439	Marker43882	scaffold883455	2181	72	402
LG5	54.469	Marker100497	scaffold841338	9413	8129	8417
LG5	54.469	Marker53713	C85293706	2090	625	960
LG5	54.469	Marker52956	C80655405	698	248	577
LG5	55.242	Marker29865	C72433472	363	23	363
LG5	55.242	Marker38844	C85193015	1949	1403	1750
LG5	55.242	Marker101317	C80470748	683	184	492
LG5	55.242	Marker19748	C79575731	619	0	290
LG5	56.444	Marker100821	scaffold456845	751	197	466
LG5	56.492	Marker114372	scaffold1105292	4383	161	449
LG5	56.813	Marker114373	scaffold1105292	4383	161	261
LG5	59.835	Marker103232	scaffold260346	6884	773	1099
LG5	59.835	Marker103233	scaffold260346	6884	692	1079
LG5	59.874	Marker97518	C79317298	603	71	421
LG5	60.011	Marker57085	scaffold214217	505	94	401
LG5	60.336	Marker82843	C81657125	796	97	426
LG5	62.611	Marker59806	scaffold935093	987	27	307
LG5	63.042	Marker59811	scaffold935093	987	61	388
LG5	63.087	Marker97519	C79317298	603	97	438
LG5	64.98	Marker57081	scaffold214217	505	146	457
LG5	65.145	Marker57084	scaffold214217	505	112	457
LG5	65.861	Marker96018	C76672679	478	71	171
LG5	65.889	Marker57083	scaffold214217	505	131	457
LG5	65.932	Marker57087	scaffold214217	505	94	193
LG5	66.522	Marker97515	C79317298	603	71	171
LG5	69.057	Marker59813	scaffold935093	987	86	388
LG5	71.286	Marker59812	scaffold935093	987	73	388
LG5	71.995	Marker108794	C85253532	2029	1161	1497
LG5	74.04	Marker59807	scaffold935093	987	27	320
LG5	79.039	Marker101319	C80470748	683	128	492
LG5	83.972	Marker46013	scaffold488373	1599	773	1162
LG5	88.059	Marker43777	C79454937	611	394	494
LG5	90.235	Marker43776	C79454937	611	394	494
LG5	100.56	Marker110337	C85131513	1876	836	1116
LG5	101.421	Marker110338	C85131513	1876	815	1116
LG5	102.492	Marker64331	scaffold1726173	9048	38	458
LG5	103.591	Marker121748	scaffold1659058	1493	523	609
LG5	103.681	Marker102758	scaffold289582	8363	3559	3900
LG5	103.787	Marker121747	scaffold1659058	1493	523	609
LG5	104.133	Marker121749	scaffold1659058	1493	317	609
LG5	104.54	Marker121750	scaffold1659058	1493	283	609
LG5	104.817	Marker19909	scaffold1064974	3782	3056	3156
LG5	105.516	Marker19908	scaffold1064974	3782	3056	3156
LG5	106.155	Marker42619	C82872325	966	147	481
LG5	108.758	Marker42621	C82872325	966	147	506
LG5	111.088	Marker42624	C82872325	966	232	545
LG5	111.105	Marker42620	C82872325	966	147	506
LG5	112.354	Marker42622	C82872325	966	147	521
LG5	112.355	Marker42623	C82872325	966	175	545
LG6	0	Marker32614	C85090693	1833	326	696
LG6	15.215	Marker20209	C85731333	4326	2040	2391
LG6	15.219	Marker98098	scaffold932060	21044	18159	18506
LG6	15.22	Marker84650	scaffold1629310	1169	997	1105
LG6	15.22	Marker84648	scaffold1629310	1169	690	1048
LG6	15.22	Marker98101	scaffold932060	21044	18495	18595
LG6	15.22	Marker98099	scaffold932060	21044	18159	18532
LG6	15.22	Marker98097	scaffold932060	21044	18159	18255
LG6	15.22	Marker84647	scaffold1629310	1169	690	1046
LG6	15.22	Marker52871	scaffold1782944	3237	1800	2189
LG6	15.225	Marker36484	C85077115	1819	800	1125
LG6	15.235	Marker102002	C82827793	958	43	393
LG6	15.24	Marker52873	scaffold1782944	3237	1848	2189
LG6	15.245	Marker32613	C85090693	1833	264	674
LG6	15.25	Marker65380	C85780949	7742	2011	2383
LG6	15.255	Marker65382	C85780949	7742	2053	2422
LG6	15.255	Marker84649	scaffold1629310	1169	711	1105
LG6	20.731	Marker62271	C85698929	3770	1216	1585
LG6	20.731	Marker113392	C85569372	2798	611	940
LG6	20.731	Marker86153	C79656957	624	119	218
LG6	20.731	Marker20208	C85731333	4326	2019	2367
LG7	0	Marker122069	scaffold1833768	9516	5148	5552
LG7	0	Marker114704	scaffold769052	2693	254	524
LG7	0.561	Marker122070	scaffold1833768	9516	5148	5504
LG7	3.995	Marker114700	scaffold769052	2693	302	608
LG7	3.995	Marker114699	scaffold769052	2693	307	608
LG7	4.245	Marker68469	scaffold829135	5872	4526	4889
LG7	4.245	Marker68468	scaffold829135	5872	4526	4878
LG7	5.963	Marker64619	C85188887	1944	1526	1879
LG7	6.172	Marker68472	scaffold829135	5872	4595	4934
LG7	6.442	Marker64620	C85188887	1944	1528	1879
LG7	6.59	Marker68471	scaffold829135	5872	4589	4934
LG7	6.746	Marker64618	C85188887	1944	1487	1587
LG7	8.202	Marker68178	C80534158	688	84	184
LG7	8.289	Marker68470	scaffold829135	5872	4526	4890
LG7	10.45	Marker68180	C80534158	688	344	444
LG7	12.009	Marker39655	scaffold1787218	2154	454	760
LG7	12.848	Marker16647	C83727471	1151	406	723
LG7	14.805	Marker16648	C83727471	1151	415	723
LG7	17.234	Marker40680	C84243163	1316	990	1316
LG7	17.892	Marker31205	C84703519	1533	107	397
LG7	19.745	Marker27570	scaffold207589	2230	646	1009
LG7	21.471	Marker31206	C84703519	1533	304	397
LG7	26.45	Marker45992	scaffold1795937	3090	2030	2383
LG7	26.45	Marker120315	scaffold1329198	790	597	697
LG7	27.446	Marker40675	C84236711	1313	1216	1311
LG7	31.764	Marker54019	C82852675	962	414	743
LG7	42.575	Marker118282	C84597789	1473	182	517
LG7	63.808	Marker77665	C76768775	481	45	360
LG7	66.874	Marker6058	C78035930	534	205	305
LG7	69.976	Marker28335	C81568093	786	78	389
LG7	69.976	Marker60231	scaffold1486892	1278	178	513
LG7	69.976	Marker58073	C85400460	2286	847	1371
LG7	70.327	Marker58074	C85400460	2286	852	1371
LG7	70.328	Marker90828	C80945860	724	319	658
LG7	71.272	Marker58075	C85400460	2286	871	1371
LG7	71.272	Marker20625	C69282764	310	105	205
LG7	71.272	Marker44559	C75103560	427	18	335
LG7	73.231	Marker77189	C85228297	1995	612	940
LG7	73.231	Marker60232	scaffold1486892	1278	239	542
LG7	73.739	Marker20626	C69282764	310	105	205
LG7	73.739	Marker57364	C78083052	537	84	184
LG7	74.27	Marker58072	C85400460	2286	840	1371
LG7	74.27	Marker77188	C85228297	1995	612	955
LG7	74.27	Marker118182	scaffold1757098	2884	1592	1946
LG7	74.401	Marker118181	scaffold1162226	9061	8023	8123
LG7	74.725	Marker54465	C79985567	646	451	551
LG7	74.725	Marker118183	scaffold1162226	9061	7754	8123
LG7	74.97	Marker77190	C85228297	1995	612	935
LG7	75.038	Marker80288	scaffold1006679	5224	3091	3477
LG7	75.038	Marker120038	C85736707	4458	2790	2890
LG7	75.188	Marker49669	scaffold1681179	1509	366	735
LG7	75.716	Marker77517	C79430829	610	37	369
LG7	75.848	Marker77518	C79430829	610	51	369
LG7	76.391	Marker72135	scaffold1734227	1524	1017	1335
LG7	76.391	Marker80290	scaffold1006679	5224	3061	3450
LG7	76.391	Marker77520	C79430829	610	66	369
LG7	76.391	Marker77522	C79430829	610	269	369
LG7	76.391	Marker79363	C85269652	2053	391	491
LG7	77.647	Marker112034	C81972198	833	166	438
LG7	77.648	Marker77519	C79430829	610	63	369
LG7	77.648	Marker77521	C79430829	610	67	369
LG7	77.648	Marker80284	scaffold1006679	5224	3124	3477
LG7	78.311	Marker12563	C83473919	1087	250	602
LG7	78.931	Marker64801	scaffold918262	8534	7237	7576
LG7	79.508	Marker106723	scaffold338037	12696	9881	10270
LG7	82.166	Marker49670	scaffold1681179	1509	431	773
LG7	82.166	Marker69229	C81154472	743	302	681
LG7	82.599	Marker23664	C76467695	470	68	396
LG7	82.599	Marker46130	C84668665	1512	863	1203
LG7	83.161	Marker23658	C76467695	470	40	328
LG7	84.076	Marker49673	scaffold1681179	1509	464	773
LG7	84.076	Marker104012	C81758782	807	383	483
LG7	84.076	Marker114592	C85767669	5793	3378	3715
LG7	84.076	Marker48465	scaffold1123324	886	174	528
LG7	84.076	Marker60912	C82713323	939	84	184
LG7	84.69	Marker114593	C85767669	5793	3377	3715
LG7	84.69	Marker84862	C83048047	998	435	800
LG7	84.69	Marker60909	C82713323	939	84	432
LG7	84.69	Marker49666	scaffold1681179	1509	366	697
LG7	84.69	Marker49671	scaffold1681179	1509	441	773
LG7	84.69	Marker41121	scaffold1569396	1749	384	484
LG7	84.69	Marker49667	scaffold1681179	1509	366	706
LG7	84.691	Marker49674	scaffold1681179	1509	673	773
LG7	84.691	Marker104014	C81758782	807	383	772
LG7	84.691	Marker63912	C85314598	2124	391	491
LG7	84.691	Marker48469	scaffold1123324	886	115	478
LG7	84.691	Marker48466	scaffold1123324	886	161	528
LG7	84.691	Marker48468	scaffold1123324	886	115	479
LG7	84.691	Marker1145	C83613983	1121	22	359
LG7	84.691	Marker63911	C85314598	2124	135	491
LG7	84.691	Marker34898	scaffold1569396	1749	490	859
LG7	85.332	Marker60907	C82713323	939	125	472
LG7	85.332	Marker49672	scaffold1681179	1509	463	773
LG7	85.332	Marker23657	C76467695	470	40	323
LG7	85.332	Marker60911	C82713323	939	84	184
LG7	85.332	Marker13682	C85636068	3166	749	1093
LG7	85.332	Marker63909	C85314598	2124	82	429
LG7	85.332	Marker63910	C85314598	2124	82	478
LG7	85.332	Marker34897	scaffold1569396	1749	578	909
LG7	85.332	Marker25484	C80515870	687	201	558
LG7	85.332	Marker53607	C82270280	872	420	520
LG7	85.332	Marker23656	C76467695	470	40	320
LG7	85.332	Marker1147	C83613983	1121	14	359
LG7	86.324	Marker69227	C81154472	743	265	592
LG7	86.324	Marker83544	scaffold253274	3830	850	1159
LG7	86.324	Marker55407	scaffold1321201	2446	605	970
LG7	86.324	Marker55409	scaffold1321201	2446	623	996
LG7	88.17	Marker25524	C79749591	630	179	546
LG7	90.153	Marker25522	C79749591	630	446	546
LG7	91.092	Marker25523	C79749591	630	223	546
LG8	0	Marker70951	scaffold1783698	6993	3286	3576
LG8	0.322	Marker70948	scaffold1783698	6993	3286	3629
LG8	0.98	Marker79267	scaffold1070905	5647	3066	3433
LG8	1.098	Marker79268	scaffold1070905	5647	3050	3411
LG8	1.098	Marker79269	scaffold1070905	5647	3050	3407
LG8	2.253	Marker79271	C85659790	3347	3072	3161
LG8	2.253	Marker79266	scaffold1070905	5647	3093	3433
LG8	2.98	Marker79265	scaffold1070905	5647	3102	3433
LG8	4.596	Marker70949	scaffold1783698	6993	3286	3583
LG8	8.27	Marker78509	C81030942	732	189	461
LG8	10.094	Marker122053	scaffold1307443	2333	362	701
LG8	10.317	Marker122055	scaffold1307443	2333	317	674
LG8	11.098	Marker3552	C85774833	6503	4016	4312
LG8	11.463	Marker92336	scaffold1752512	3982	2732	3029
LG8	11.504	Marker92339	scaffold1752512	3982	2791	3107
LG8	11.504	Marker92338	scaffold1752512	3982	2732	3070
LG8	11.988	Marker92337	scaffold1752512	3982	2732	3049
LG8	12.873	Marker122054	scaffold1307443	2333	337	701
LG8	16.968	Marker92335	scaffold1752512	3982	2732	3019
LG8	20.574	Marker82113	scaffold524883	5551	846	1184
LG8	21.806	Marker82114	scaffold524883	5551	871	1184
LG8	22.631	Marker88239	scaffold1752804	2007	499	814
LG8	23.037	Marker88238	scaffold1752804	2007	505	814
LG8	23.837	Marker80336	C85495050	2525	89	402
LG8	23.837	Marker82734	scaffold1755416	3666	3052	3384
LG8	25.182	Marker16664	scaffold1638004	2926	2147	2519
LG8	25.182	Marker110376	C70351793	326	28	128
LG8	25.829	Marker21975	scaffold1412537	3776	1435	1535
LG8	26.038	Marker110312	C82127310	853	545	641
LG8	26.091	Marker77155	scaffold1682960	1522	1088	1188
LG8	26.28	Marker21976	scaffold1412537	3776	1503	1811
LG8	26.639	Marker13145	scaffold1447514	3771	3261	3622
LG8	26.949	Marker110311	C82127310	853	283	641
LG8	27.693	Marker51803	C85501404	2545	1791	2099
LG8	28.02	Marker53312	scaffold447172	3277	2614	2966
LG8	28.051	Marker19264	scaffold1561418	2290	579	675
LG8	29.475	Marker30206	C80631723	696	241	569
LG8	29.615	Marker40229	C85280380	2069	1076	1422
LG8	29.921	Marker43563	scaffold336811	1241	828	1183
LG8	30.844	Marker108155	scaffold1378460	1972	562	887
LG8	31.372	Marker35129	scaffold1070905	5647	3480	3829
LG8	31.372	Marker50459	C85029501	1773	72	424
LG8	31.712	Marker108157	scaffold1378460	1972	509	807
LG8	33.514	Marker112408	C73720796	391	8	340
LG8	33.514	Marker32095	C82842323	961	92	444
LG8	33.514	Marker108156	scaffold1378460	1972	530	887
LG8	33.976	Marker104874	scaffold635995	628	208	588
LG8	33.976	Marker122930	C85007371	1753	889	1206
LG8	34.355	Marker85967	scaffold48358	3998	2219	2583
LG8	34.442	Marker116319	C85583656	2864	1003	1273
LG8	34.442	Marker85966	scaffold48358	3998	2199	2519
LG8	34.442	Marker85968	scaffold48358	3998	2241	2583
LG8	34.442	Marker38646	C81368088	765	196	532
LG8	34.442	Marker112407	C73720796	391	8	300
LG8	35.545	Marker10027	C85648880	3259	1005	1340
LG8	35.828	Marker93315	scaffold682300	13557	4151	4534
LG8	37.395	Marker113239	scaffold1544553	4321	2844	3162
LG8	37.637	Marker96299	scaffold231322	5679	3693	4058
LG8	37.77	Marker96300	scaffold231322	5679	3740	4081
LG8	38.134	Marker86569	C85694651	3713	909	1226
LG8	38.732	Marker96302	scaffold231322	5679	3776	4081
LG8	38.748	Marker62491	C79558611	618	221	321
LG8	41.619	Marker64511	scaffold1743869	5503	1084	1487
LG8	43.168	Marker96301	scaffold231322	5679	3749	4081
LG8	45.586	Marker64515	scaffold1743869	5503	1084	1456
LG8	45.861	Marker64513	scaffold1743869	5503	1084	1467
LG8	47.39	Marker21235	C85626944	3104	1171	1529
LG8	48.171	Marker21234	C85626944	3104	1171	1562
LG8	49.061	Marker105389	C85739141	4522	1512	1836
LG8	50.396	Marker64512	scaffold1743869	5503	1084	1477
LG8	51.276	Marker64514	scaffold1743869	5503	1084	1465
LG8	56.486	Marker88237	scaffold1752804	2007	508	814
LG8	59.233	Marker49984	C77179210	497	288	388
LG8	59.234	Marker49982	C77179210	497	42	388
LG8	59.234	Marker49980	C77179210	497	2	342
LG8	61.029	Marker115892	C84841212	1621	1136	1490
LG8	62.778	Marker115891	C84841212	1621	1136	1479
LG8	64.929	Marker49979	C77179210	497	2	331
LG8	64.929	Marker49981	C77179210	497	41	388
LG8	65.043	Marker115890	C84841212	1621	1136	1460
LG8	66.564	Marker36025	scaffold845907	1198	634	994
LG8	66.564	Marker36026	scaffold845907	1198	633	994
LG8	66.564	Marker66460	C85695771	3728	1943	2245
LG8	66.721	Marker108202	C81692849	800	96	405
LG8	68.763	Marker36028	scaffold845907	1198	574	680
LG8	69.869	Marker68309	C85742751	4627	3249	3595
LG8	70.114	Marker68305	C85742751	4627	3298	3595
LG8	71.253	Marker110843	scaffold1830940	7748	5596	5696
LG8	72.491	Marker68310	C85742751	4627	3231	3574
LG8	72.929	Marker89191	C74902384	421	80	402
LG8	73.495	Marker100038	C84504271	1427	350	646
LG8	74.428	Marker46223	scaffold1806659	2734	2438	2733
LG8	74.532	Marker57515	C85626464	3101	1462	1779
LG8	75.237	Marker77781	C84027631	1240	938	1038
LG8	75.282	Marker84789	scaffold1077863	1676	521	877
LG8	75.626	Marker84783	scaffold1077863	1676	484	584
LG8	75.626	Marker68932	C84797896	1591	351	685
LG8	75.626	Marker84788	scaffold1077863	1676	501	877
LG8	75.626	Marker84784	scaffold1077863	1676	484	788
LG8	75.761	Marker13144	scaffold1447514	3771	3321	3649
LG8	75.761	Marker13143	scaffold1447514	3771	3340	3649
LG8	76.048	Marker84785	scaffold1077863	1676	484	809
LG8	81.356	Marker102158	C81250324	753	333	666
LG8	82.849	Marker104761	C85323530	2139	1792	2102
LG8	83.136	Marker96628	C85267192	2049	288	606
LG8	84.49	Marker86570	C85694651	3713	887	1226
LG8	84.99	Marker76730	C85511196	2576	614	925
LG8	87.112	Marker56391	C85731643	4333	2177	2542
LG8	87.147	Marker76729	C85511196	2576	614	906
LG8	88.684	Marker56389	C85731643	4333	2144	2524
LG8	90.61	Marker102157	C81250324	753	365	714
LG8	92.082	Marker21015	scaffold880027	12729	6466	6814
LG8	92.113	Marker120748	scaffold544926	5908	4054	4154
LG8	92.812	Marker119701	C79116674	591	54	390
LG8	93.246	Marker83227	C68493193	299	119	220
LG8	95.837	Marker85832	C80510030	686	523	623
LG8	96.544	Marker53776	C85760131	5307	3568	3668
LG8	96.546	Marker53774	C85760131	5307	3636	3975
LG8	96.661	Marker49352	C85236075	2005	328	703
LG8	96.791	Marker94711	C85273600	2059	1309	1630
LG8	97.904	Marker120749	scaffold544926	5908	4122	4414
LG8	98.737	Marker103494	scaffold1815369	4254	3900	4253
LG8	100.45	Marker102660	scaffold1752119	6440	2705	2975
LG8	103.405	Marker88935	C84407759	1383	384	723
LG8	107.561	Marker88934	C84407759	1383	384	720
LG8	112.511	Marker88933	C84407759	1383	384	710
LG8	117.611	Marker122480	scaffold1497472	999	132	422
LG8	117.702	Marker72012	C84747269	1559	926	1260
LG8	118.271	Marker79078	scaffold1764761	6397	3236	3596
LG8	118.371	Marker79077	scaffold1764761	6397	3236	3561
LG8	119.642	Marker79076	scaffold1764761	6397	3236	3559
LG8	120.232	Marker29539	scaffold865719	2289	483	860
LG8	120.376	Marker112401	scaffold1053774	5050	2274	2611
LG8	120.946	Marker29543	scaffold865719	2289	530	925
LG8	120.946	Marker112403	scaffold1053774	5050	2274	2653
LG8	120.946	Marker29540	scaffold865719	2289	483	864
LG8	123.489	Marker112402	scaffold1053774	5050	2274	2635
LG8	123.986	Marker29541	scaffold865719	2289	483	879
LG8	124.73	Marker29542	scaffold865719	2289	483	897
LG8	125.887	Marker80916	scaffold1452685	2416	312	660
LG8	126.437	Marker41237	C80697339	702	48	388
LG8	127.091	Marker41079	C85753583	4996	4332	4641
LG8	127.091	Marker105864	scaffold312783	2459	600	959
LG8	127.45	Marker41078	C85753583	4996	4384	4728
LG8	127.684	Marker41077	C85753583	4996	4628	4728
LG8	127.934	Marker87079	scaffold1827106	3749	1862	2255
LG8	128.181	Marker87077	scaffold1827106	3749	1842	2222
LG8	129.55	Marker6851	scaffold1826094	4375	1607	1964
LG8	129.55	Marker6857	scaffold1826094	4375	1559	1881
LG8	129.55	Marker6858	scaffold1826094	4375	1559	1877
LG8	129.551	Marker26759	C83416863	1074	484	584
LG8	130.249	Marker99771	C85362134	2209	1138	1449
LG8	130.249	Marker6852	scaffold1826094	4375	1592	1964
LG8	130.672	Marker87078	scaffold1827106	3749	1842	2234
LG8	130.86	Marker99772	C85362134	2209	1138	1474
LG8	132.009	Marker87076	scaffold1827106	3749	1842	2182
LG8	135.522	Marker48054	C80155933	659	157	478
LG8	136.772	Marker97815	C85725897	4207	604	704
LG8	137.607	Marker26326	C84594145	1472	573	673
LG8	138.181	Marker119574	scaffold983518	4509	1945	2050
LG8	139.504	Marker55322	C75774559	447	36	384
LG8	140.118	Marker89703	scaffold399185	5031	3778	4149
LG8	140.373	Marker97817	C85725897	4207	334	652
LG8	141.017	Marker113533	C85679986	3544	1214	1514
LG8	141.128	Marker97816	C85725897	4207	419	704
LG8	143.199	Marker119497	C85773155	6290	1103	1448
LG8	143.295	Marker113535	C85679986	3544	1241	1514
LG8	143.936	Marker84602	scaffold1317192	3605	3052	3379
LG8	144.115	Marker113532	C85679986	3544	1163	1464
LG8	146.049	Marker104691	C82505738	906	81	427
LG8	146.15	Marker113534	C85679986	3544	1228	1514
LG8	147.937	Marker74499	C85383758	2251	1092	1382
LG8	147.937	Marker104690	C82505738	906	83	427
LG8	149.633	Marker74502	scaffold1801917	2200	1152	1410
LG8	149.979	Marker52177	C84763742	1569	650	750
LG8	153.045	Marker52173	C84763742	1569	650	958
LG8	153.089	Marker74500	C85383758	2251	1092	1420
LG8	153.963	Marker52176	C84763742	1569	650	948
LG8	154.646	Marker52170	C84763742	1569	650	967
LG8	154.993	Marker78593	scaffold992178	628	165	508
LG8	155.426	Marker87113	C77937182	530	63	333
LG8	155.456	Marker66066	C85426674	2344	1458	1771
LG8	155.623	Marker93085	scaffold1347696	872	169	526
LG8	156.162	Marker42547	C85093225	1836	1593	1693
LG8	156.674	Marker60528	C82973161	984	782	881
LG9	0	Marker73574	C83188597	1025	410	718
LG9	0.258	Marker117736	scaffold1814765	2954	143	414
LG9	0.258	Marker91386	scaffold1612556	2975	524	811
LG9	0.261	Marker24302	scaffold644944	3763	2718	3100
LG9	0.261	Marker91387	scaffold1612556	2975	524	845
LG9	0.364	Marker80590	C85688519	3640	1922	2257
LG9	0.364	Marker80593	C85688519	3640	1846	2194
LG9	0.467	Marker88520	scaffold1618413	1097	365	703
LG9	0.674	Marker24301	scaffold644944	3763	2718	3095
LG9	0.936	Marker23523	scaffold1670251	2657	38	393
LG9	1.006	Marker83525	scaffold1832493	5733	4615	4987
LG9	4.507	Marker82088	scaffold1456455	3630	1740	2036
LG9	5.916	Marker49988	scaffold1276053	3113	1778	2086
LG9	8.384	Marker96534	C85219273	1983	1860	1960
LG9	12.578	Marker83527	scaffold1832493	5733	4615	4971
LG9	13.636	Marker80594	C85688519	3640	1846	1945
LG9	28.373	Marker46149	C83306269	1050	839	939
LG9	28.373	Marker122452	C83483321	1089	201	535
LG9	28.743	Marker96528	C85219273	1983	1564	1960
LG9	28.743	Marker43266	scaffold1495868	4990	2851	3208
LG9	28.743	Marker119887	scaffold42922	4261	1977	2277
LG9	28.743	Marker37156	C80260549	667	223	572
LG9	28.743	Marker100612	scaffold515008	5045	902	1219
LG9	28.743	Marker15800	C82335487	881	302	626
LG9	29.181	Marker100614	scaffold515008	5045	902	1247
LG9	29.857	Marker96529	C85219273	1983	1571	1960
LG9	29.857	Marker39816	scaffold728105	4289	1292	1676
LG9	30.702	Marker111433	scaffold1161392	2215	1015	1337
LG9	30.739	Marker111429	scaffold1161392	2215	1300	1400
LG9	30.739	Marker83528	scaffold1832493	5733	4615	4946
LG9	30.739	Marker96533	C85219273	1983	1860	1960
LG9	30.739	Marker83526	scaffold1832493	5733	4615	4984
LG9	30.754	Marker39739	C83657769	1132	337	437
LG9	30.768	Marker96531	C85219273	1983	1608	1960
LG9	30.768	Marker43265	scaffold1495868	4990	2868	3235
LG9	30.768	Marker111432	scaffold1161392	2215	1015	1342
LG9	30.768	Marker98482	scaffold869340	6694	4764	5134
LG9	30.768	Marker111430	scaffold1161392	2215	1015	1377
LG9	30.768	Marker96530	C85219273	1983	1607	1960
LG9	30.783	Marker54871	C85388724	2261	1727	2089
LG9	30.783	Marker61060	C73688500	390	0	274
LG9	35.247	Marker58010	scaffold1807489	2584	1455	1562
LG9	35.247	Marker94043	scaffold494458	3582	348	634
LG9	35.247	Marker28027	C80318611	671	317	608
LG9	35.247	Marker73477	C81074102	736	98	416
LG9	35.247	Marker120285	C78847882	575	2	297
LG9	35.247	Marker43267	scaffold1495868	4990	2851	3202
LG9	35.469	Marker121519	scaffold1177248	8483	569	904
LG9	35.469	Marker37155	C80260549	667	205	496
LG9	36.384	Marker94472	scaffold1668338	2986	244	344
LG9	47.289	Marker25482	C81723939	803	82	405
LG9	47.289	Marker25478	C81723939	803	62	405
LG9	47.993	Marker25483	C81723939	803	89	405
LG9	47.993	Marker25480	C81723939	803	67	405
LG9	47.993	Marker25479	C81723939	803	64	405
LG9	60.452	Marker100617	scaffold515008	5045	964	1302
LG9	60.599	Marker58011	scaffold1807489	2584	1462	1562
LG9	62.508	Marker118461	C85773727	6359	883	1248
LG9	62.508	Marker119455	C79600069	620	180	502
LG9	62.508	Marker116724	C85740993	4575	3670	3770
LG9	62.508	Marker94870	C85540108	2678	1135	1509
LG9	62.508	Marker100615	scaffold515008	5045	936	1302
LG9	62.508	Marker118460	C85773727	6359	919	1248
LG9	62.508	Marker118462	C85773727	6359	881	1248
LG9	63.996	Marker107510	C85758431	5218	3928	4028
LG9	63.996	Marker117737	scaffold1814765	2954	146	414
LG9	63.996	Marker25481	C81723939	803	75	405
LG9	64.407	Marker116173	C85784245	9713	5402	5763
LG9	64.407	Marker117738	scaffold1814765	2954	149	414
LG9	64.469	Marker86626	C82851291	962	457	767
LG9	64.531	Marker61972	scaffold1344030	1766	1098	1466
LG9	64.592	Marker17364	scaffold1492370	1378	910	1269
LG9	64.654	Marker99624	C79479159	613	0	374
LG9	64.654	Marker121213	scaffold1674665	2899	508	1245
LG9	64.654	Marker117735	scaffold1814765	2954	88	414
LG9	64.654	Marker120298	C83376829	1065	171	534
LG9	64.759	Marker62777	C83895371	1198	223	584
LG9	64.864	Marker97520	C80598851	694	177	564
LG9	64.918	Marker107511	C85758431	5218	3987	4327
LG9	65.594	Marker100616	scaffold515008	5045	940	1302
LG9	67.165	Marker122376	scaffold1811998	3252	2604	2925
LG9	67.165	Marker65125	scaffold1468840	7186	1012	1369
LG9	67.208	Marker120994	scaffold998124	1196	780	1180
LG9	68.604	Marker97521	C80598851	694	205	564
LG9	69.889	Marker79797	scaffold1803067	6094	3422	3783
LG9	71.35	Marker96880	C83483051	1089	918	1018
LG9	73.553	Marker120286	C78847882	575	18	297
LG9	75.621	Marker96881	C83483051	1089	673	992
LG9	78.585	Marker112968	scaffold1526957	11409	1082	1183
LG9	85.138	Marker112966	scaffold1526957	11409	1390	1490
LG9	90.438	Marker112967	scaffold1526957	11409	1082	1407
LG9	111.86	Marker90309	scaffold1746008	5763	1430	1816
LG9	114.643	Marker121931	scaffold1220924	1785	779	1073
LG9	125.169	Marker65479	scaffold347171	3924	1196	1503
LG9	127.261	Marker57755	C83017793	992	183	525
LG9	127.922	Marker57754	C83017793	992	183	283
LG9	131.014	Marker120374	C80202719	662	298	625
LG9	131.5	Marker75599	C85663580	3382	2129	2529
LG9	131.834	Marker120899	scaffold1833411	9589	6609	6709
LG9	132.911	Marker120900	scaffold1833411	9589	6341	6709
LG9	132.912	Marker59263	C82996159	988	207	562
LG9	132.912	Marker59264	C82996159	988	187	530
LG9	132.912	Marker59262	C82996159	988	253	562
LG9	132.912	Marker94892	C85512532	2580	1492	1592
LG9	132.912	Marker73040	C84364471	1364	643	743
LG9	132.912	Marker120375	C80202719	662	298	628
LG9	132.912	Marker89138	C85765397	5628	1984	2084
LG9	132.939	Marker89139	C85765397	5628	1984	2378
LG10	0	Marker71220	C84401941	1380	154	485
LG10	0.322	Marker113759	C76794797	482	367	467
LG10	3.917	Marker40783	C84511233	1430	930	1251
LG10	3.917	Marker65772	scaffold1773198	2444	2058	2431
LG10	3.917	Marker21873	C85535764	2661	153	253
LG10	3.917	Marker40782	C84511233	1430	931	1251
LG10	3.917	Marker65773	scaffold1773198	2444	2043	2376
LG10	3.917	Marker17909	C82954924	980	339	655
LG10	3.917	Marker77269	C82342443	882	70	463
LG10	3.918	Marker65771	scaffold1773198	2444	2130	2431
LG10	3.918	Marker71218	C84401941	1380	111	459
LG10	3.918	Marker21875	C85535764	2661	153	253
LG10	3.918	Marker71212	C84401941	1380	111	211
LG10	3.918	Marker40784	C84511233	1430	920	1251
LG10	3.918	Marker115794	scaffold99426	3152	1555	1870
LG10	4.702	Marker71213	C84401941	1380	111	397
LG10	4.702	Marker21874	C85535764	2661	153	253
LG10	4.702	Marker71219	C84401941	1380	149	485
LG10	8.57	Marker43741	scaffold1767004	2157	282	592
LG10	9.546	Marker78790	scaffold1390301	1029	801	905
LG10	13.351	Marker52030	C81211652	749	193	293
LG10	20.785	Marker122387	scaffold241183	3222	1868	2128
LG10	21.466	Marker81285	C75760117	446	59	446
LG10	21.747	Marker82664	C80706501	703	174	517
LG10	24.713	Marker82665	C80706501	703	135	517
LG10	28.402	Marker101101	C85371416	2227	253	572
LG10	41.815	Marker44156	C85541490	2683	180	542
LG10	41.815	Marker82670	C80706501	703	117	212
LG10	41.816	Marker81605	scaffold1245005	6844	3936	4222
LG10	43.242	Marker24662	scaffold1378416	1829	1177	1480
LG10	43.263	Marker116135	C85156529	1905	145	481
LG10	43.264	Marker81602	scaffold1245005	6844	3852	4133
LG10	43.285	Marker74897	scaffold1709400	3818	986	1386
LG10	43.306	Marker44155	C85541490	2683	180	521
LG10	44.123	Marker116136	C85156529	1905	189	481
LG10	44.124	Marker44154	C85541490	2683	180	517
LG10	44.124	Marker81604	scaffold1245005	6844	3922	4222
LG10	44.124	Marker62485	scaffold1792310	5221	3336	3436
LG10	44.124	Marker81603	scaffold1245005	6844	3852	4153
LG10	44.143	Marker24658	scaffold1378416	1829	1177	1517
LG10	44.162	Marker101102	C85371416	2227	253	568
LG10	44.162	Marker114183	C85654216	3301	401	777
LG10	44.181	Marker24655	scaffold1378416	1829	1177	1550
LG10	44.181	Marker24661	scaffold1378416	1829	1177	1481
LG10	44.181	Marker104659	C85771863	6154	3447	3805
LG11	1.09	Marker53430	C83248099	1038	329	671
LG11	1.657	Marker98323	C80026451	649	455	555
LG11	1.658	Marker67985	scaffold932576	630	113	456
LG11	1.658	Marker32723	scaffold985907	12794	7254	7549
LG11	1.658	Marker117576	C83943085	1213	196	523
LG11	1.658	Marker32724	scaffold985907	12794	7242	7549
LG11	1.658	Marker110581	C78075596	536	0	309
LG11	1.658	Marker32966	C76105593	458	128	228
LG11	1.658	Marker67984	scaffold932576	630	113	460
LG11	1.658	Marker55237	C80268909	667	195	517
LG11	5.945	Marker117577	C83943085	1213	195	523
LG11	5.996	Marker32729	scaffold985907	12794	7173	7501
LG11	5.996	Marker117581	C83943085	1213	149	435
LG11	5.996	Marker117579	C83943085	1213	149	495
LG11	5.996	Marker117573	C83943085	1213	238	523
LG11	5.996	Marker117574	C83943085	1213	227	523
LG11	5.996	Marker32731	scaffold985907	12794	7173	7273
LG11	5.996	Marker44870	C78910243	579	167	487
LG11	5.996	Marker44871	C78910243	579	118	441
LG11	5.996	Marker32730	scaffold985907	12794	7173	7493
LG11	6.037	Marker117580	C83943085	1213	149	490
LG11	6.037	Marker115620	C75770051	447	143	243
LG11	6.037	Marker117575	C83943085	1213	200	523
LG11	6.037	Marker67983	scaffold932576	630	113	482
LG11	6.037	Marker67986	scaffold932576	630	113	213
LG11	6.038	Marker117578	C83943085	1213	177	523
LG11	6.038	Marker32725	scaffold985907	12794	7203	7549
LG11	6.047	Marker67228	scaffold985907	12794	6488	6588
LG11	12.801	Marker42009	scaffold1761965	1647	1295	1591
LG11	14.903	Marker56084	C83378971	1066	442	773
LG11	18.077	Marker74123	scaffold1663853	4727	4476	4576
LG11	19.156	Marker56083	C83378971	1066	450	773
LG11	19.156	Marker17414	scaffold1799181	3806	2006	2338
LG11	20.238	Marker105527	C82640013	927	315	707
LG11	20.238	Marker17415	scaffold1799181	3806	2006	2347
LG11	25.751	Marker63881	C77080476	493	2	288
LG11	36.2	Marker84470	C85099617	1842	880	980
LG11	38.445	Marker3788	C82895903	970	67	390
LG11	42.735	Marker114441	scaffold1817422	15780	6856	7201
LG11	44.817	Marker117766	C81917898	826	276	648
LG11	49.664	Marker104784	scaffold989003	2454	1689	2032
LG11	49.664	Marker34745	C85660932	3359	1721	2039
LG11	49.665	Marker64003	scaffold1613576	3321	2525	2872
LG11	49.665	Marker104965	C85402878	2291	892	1201
LG11	49.665	Marker104964	C85402878	2291	892	1222
LG11	49.665	Marker104967	C85402878	2291	892	992
LG11	49.665	Marker10284	C84577935	1463	118	393
LG11	49.666	Marker36126	C84743175	1557	793	1182
LG11	50.37	Marker47573	C84251103	1319	110	458
LG11	50.37	Marker36129	C84743175	1557	765	1111
LG12	0	Marker61574	C85113457	1857	527	824
LG12	0	Marker25387	scaffold1611817	2632	53	398
LG12	0	Marker61571	C85113457	1857	554	867
LG12	0	Marker88914	scaffold1826101	3719	1844	2224
LG12	0.43	Marker99701	C85425236	2341	1645	1745
LG12	0.43	Marker89072	C85719785	4089	1660	1968
LG12	0.578	Marker88912	scaffold1826101	3719	1883	2224
LG12	0.725	Marker99695	C85425236	2341	1645	1974
LG12	0.873	Marker61568	C85113457	1857	584	867
LG12	0.873	Marker99696	C85425236	2341	1645	1957
LG12	0.873	Marker61572	C85113457	1857	527	854
LG12	0.873	Marker99699	C85425236	2341	1645	1945
LG12	1.021	Marker61576	C85113457	1857	527	784
LG12	1.021	Marker89070	C85719785	4089	1660	2014
LG12	1.021	Marker99697	C85425236	2341	1645	1956
LG12	1.021	Marker99694	C85425236	2341	1733	2021
LG12	1.021	Marker99693	C85425236	2341	1921	2021
LG12	1.021	Marker63217	C83639917	1128	816	1115
LG12	1.021	Marker89071	C85719785	4089	1660	1995
LG12	6.185	Marker26327	scaffold763634	6393	6032	6339
LG12	6.185	Marker89068	C85719785	4089	1944	2044
LG12	6.185	Marker88916	scaffold1826101	3719	1812	2173
LG12	6.185	Marker99698	C85425236	2341	1645	1946
LG12	7.964	Marker21635	scaffold1426759	3725	2337	2706
LG12	7.965	Marker88911	scaffold1826101	3719	2124	2224
LG12	8.947	Marker76357	scaffold1035701	3737	2192	2292
LG12	9.926	Marker88723	scaffold1816770	4659	74	368
LG12	9.927	Marker113960	scaffold642723	989	701	801
LG12	13.704	Marker108603	scaffold1144972	8667	4879	5191
LG12	14.688	Marker12431	scaffold1464741	2047	228	526
LG12	14.688	Marker41419	C80534574	688	31	131
LG12	14.688	Marker18428	C82534760	911	453	756
LG12	14.689	Marker18430	C82534760	911	365	733
LG12	14.689	Marker108602	scaffold1144972	8667	4873	5191
LG12	14.689	Marker59990	scaffold705499	7935	3040	3395
LG12	14.689	Marker77251	C85702169	3814	2056	2403
LG12	15.533	Marker93091	scaffold195190	4933	2465	2798
LG12	15.533	Marker73971	C83739167	1154	242	522
LG12	16.238	Marker85822	scaffold89792	3426	2111	2211
LG12	17.22	Marker45962	scaffold1290398	2919	790	1136
LG12	18.037	Marker93090	scaffold195190	4933	2469	2798
LG12	20.502	Marker87738	C77920444	529	195	295
LG12	20.502	Marker41417	C80534574	688	31	372
LG12	21.357	Marker87736	C77920444	529	195	295
LG12	22.923	Marker113240	scaffold1544553	4321	2809	3126
LG12	24.269	Marker113638	scaffold1825229	3818	2422	2807
LG12	25.002	Marker113238	scaffold1544553	4321	2854	3162
LG12	26.034	Marker113236	scaffold1544553	4321	2892	3162
LG12	27.464	Marker113237	scaffold1544553	4321	2882	3162
LG12	30.23	Marker113639	scaffold1825229	3818	2422	2773
LG12	31.225	Marker120852	scaffold1813149	3041	173	498
LG12	31.226	Marker63812	scaffold131752	1588	0	328
LG12	31.253	Marker108774	scaffold957521	5141	4060	4351
LG12	31.254	Marker47647	C74393658	408	0	324
LG12	31.254	Marker108775	scaffold957521	5141	4060	4345
LG12	34.361	Marker59236	C77708901	519	151	438
LG12	34.849	Marker79319	C81250492	753	308	689
LG12	35.503	Marker105038	scaffold1771379	2290	1317	1684
LG12	37.16	Marker72044	scaffold1057353	1157	648	748
LG12	38.186	Marker72047	scaffold1057353	1157	648	980
LG12	39.775	Marker61567	C85113457	1857	607	867
LG12	39.775	Marker88913	scaffold1826101	3719	1848	2224
LG12	39.859	Marker88915	scaffold1826101	3719	1812	2200
LG12	39.985	Marker107168	C85734485	4401	1924	2024
LG12	40.365	Marker88917	scaffold1826101	3719	1812	1912
LG12	41.838	Marker17522	C85470728	2455	1669	2026
LG12	47.144	Marker72522	scaffold1067276	5359	2142	2492
LG12	47.504	Marker23894	C82587660	919	212	520
LG12	47.892	Marker23895	C82587660	919	215	520
LG12	48.722	Marker111760	C84411321	1384	1007	1294
LG12	49.376	Marker97079	C80117457	656	344	445
LG12	49.822	Marker105931	scaffold1418308	2738	1482	1795
LG12	50.316	Marker46392	scaffold1511558	6028	1435	1778
LG12	50.826	Marker41727	scaffold109892	4037	2085	2181
LG12	51.766	Marker6848	scaffold1826094	4375	1864	1964
LG12	55.666	Marker10425	C84922820	1682	274	374
LG12	58.315	Marker10426	C84922820	1682	274	374
LG12	62.007	Marker71878	scaffold1474824	10143	3367	3766
LG12	62.808	Marker122134	C56291634	190	47	147
LG12	64.732	Marker41713	scaffold1829974	4308	2900	3251
LG12	64.732	Marker36945	C85505058	2556	1984	2310
LG12	64.732	Marker41711	scaffold1829974	4308	2900	3299
LG12	64.732	Marker69711	scaffold593845	6976	4592	4692
LG12	64.733	Marker68889	scaffold1486116	6762	6449	6747
LG12	64.733	Marker68890	scaffold1486116	6762	6449	6549
LG12	64.733	Marker21689	C78093792	537	23	371
LG12	64.733	Marker41714	scaffold1829974	4308	2900	3248
LG12	64.733	Marker68888	scaffold1486116	6762	6449	6748
LG12	64.733	Marker69710	scaffold593845	6976	4592	4994
LG13	0.96	Marker70068	scaffold920339	2427	2099	2359
LG13	0.961	Marker70067	scaffold920339	2427	2260	2359
LG13	2.691	Marker70076	scaffold920339	2427	2021	2118
LG13	3.098	Marker70073	scaffold920339	2427	2021	2291
LG13	9.108	Marker24487	C73126428	377	252	352
LG13	14.094	Marker122451	C84281483	1330	100	200
LG13	26.984	Marker48204	scaffold413674	4081	2842	3208
LG13	28.053	Marker48435	scaffold365286	7337	5211	5583
LG13	28.136	Marker31167	C84927252	1685	243	576
LG13	28.197	Marker75150	C80119905	656	329	656
LG13	28.825	Marker73178	scaffold6029	9245	5482	5886
LG13	29.358	Marker35203	C84707075	1535	1083	1181
LG13	29.358	Marker58556	scaffold1366935	1045	377	750
LG13	29.68	Marker48436	scaffold365286	7337	5234	5583
LG13	29.815	Marker91037	C85547108	2704	583	683
LG13	30.269	Marker33257	scaffold1780091	2338	63	392
LG13	30.324	Marker33256	scaffold1780091	2338	91	392
LG13	30.765	Marker82645	scaffold1788255	4806	1166	1548
LG13	30.866	Marker82646	scaffold1788255	4806	1142	1535
LG13	30.888	Marker58231	scaffold1103526	7110	3122	3510
LG13	30.919	Marker82643	scaffold1788255	4806	1180	1548
LG13	31.641	Marker82644	scaffold1788255	4806	1167	1548
LG13	32.369	Marker82647	scaffold1788255	4806	1142	1529
LG13	33.687	Marker36937	C65700794	255	151	251
LG13	38.234	Marker26044	C77407518	507	287	379
LG13	38.234	Marker48432	scaffold365286	7337	5187	5287
LG13	39.496	Marker82275	scaffold1358527	6581	4636	4736
LG13	43.171	Marker57071	scaffold1822262	11925	5791	6119
LG13	47.997	Marker57068	scaffold1822262	11925	5791	5891
LG13	48.717	Marker94096	C85720329	4099	2886	3170
LG13	50.647	Marker57069	scaffold1822262	11925	5791	5891
LG13	50.766	Marker85212	C82140062	855	16	116
LG13	58.034	Marker95927	scaffold1259041	818	58	378
LG13	59.092	Marker68970	scaffold934793	1163	392	492
LG13	67.981	Marker74868	C85740863	4571	1549	2330
LG13	70.12	Marker59064	C84992531	1740	1303	1701
LG14	0	Marker112906	C82349941	883	82	455
LG14	0	Marker92526	C76414373	468	61	399
LG14	0	Marker46825	C85732651	4357	2810	3125
LG14	0	Marker23802	C85405764	2297	1425	1745
LG14	0	Marker35924	scaffold1718090	1698	834	936
LG14	1.218	Marker121103	C85783151	8721	3775	3875
LG14	1.554	Marker93256	C84021671	1238	26	372
LG14	1.554	Marker32282	scaffold1809907	6419	2410	2733
LG14	1.86	Marker98463	C83025439	993	690	790
LG14	1.86	Marker74423	scaffold930823	6708	6316	6416
LG14	1.86	Marker98469	scaffold1388643	1429	179	464
LG14	1.86	Marker92524	C76414373	468	61	357
LG14	1.86	Marker98470	scaffold1388643	1429	183	464
LG14	1.861	Marker98473	C48286230	141	41	141
LG14	5.197	Marker23803	C85405764	2297	1358	1458
LG14	5.197	Marker32283	scaffold1809907	6419	2410	2786
LG14	8.368	Marker98765	scaffold1072264	1143	427	742
LG14	8.368	Marker98764	scaffold1072264	1143	375	655
LG14	8.368	Marker32286	scaffold1809907	6419	2706	2806
LG14	10.338	Marker22207	C84567121	1457	710	1063
LG14	14.128	Marker32285	scaffold1809907	6419	2476	2806
LG14	22.325	Marker32284	scaffold1809907	6419	2450	2806
LG14	26.929	Marker53147	C79180338	594	144	514
LG14	42.042	Marker81668	C85735551	4426	3408	3784
LG14	43.414	Marker46667	C82759699	947	294	394
LG14	46.287	Marker46665	C82759699	947	294	618
LG14	51.726	Marker30732	scaffold602167	13702	7950	8050
LG14	53.413	Marker56417	scaffold1008204	4520	3583	3911
LG14	53.413	Marker30729	scaffold602167	13702	7666	8050
LG14	56.058	Marker98983	C83455723	1083	17	369
LG14	57.674	Marker75430	C79288860	601	423	523
LG14	57.675	Marker56416	scaffold1008204	4520	3574	3911
LG14	59.166	Marker86956	C85698403	3763	1409	1743
LG14	69.91	Marker65563	scaffold1612471	4008	778	885
LG14	70.293	Marker64277	C81932774	828	196	525
LG14	70.293	Marker104768	scaffold1794325	3226	840	1147
LG14	70.324	Marker85067	C82823721	957	107	416
LG14	70.365	Marker112593	scaffold1670184	5793	4126	4450
LG14	70.365	Marker123191	C85333594	2156	448	802
LG14	70.365	Marker112594	scaffold1670184	5793	4126	4443
LG14	70.365	Marker112588	scaffold1670184	5793	4211	4509
LG14	70.365	Marker112595	scaffold1670184	5793	4126	4423
LG14	70.365	Marker112592	scaffold1670184	5793	4126	4456
LG14	70.365	Marker112591	scaffold1670184	5793	4126	4466
LG14	70.458	Marker68336	scaffold472491	1573	855	1191
LG14	70.458	Marker68335	scaffold472491	1573	855	1188
LG14	70.702	Marker35762	C82400663	891	615	891
LG14	70.804	Marker112587	scaffold1670184	5793	4409	4509
LG14	70.804	Marker112589	scaffold1670184	5793	4200	4509
LG14	70.804	Marker35767	C82400663	891	533	825
LG14	70.832	Marker119349	scaffold1750043	3636	1041	1435
LG14	70.891	Marker56034	C85491330	2514	144	441
LG14	70.93	Marker112590	scaffold1670184	5793	4126	4478
LG14	70.946	Marker56028	C85491330	2514	65	165
LG14	70.974	Marker112491	scaffold1557152	1221	528	819
LG14	70.974	Marker52368	scaffold1256720	10799	2659	2994
LG14	70.974	Marker58154	scaffold1826189	7839	5067	5424
LG14	72.033	Marker11798	scaffold772358	928	97	448
LG14	72.033	Marker123192	C85333594	2156	395	802
LG14	72.067	Marker123193	C85333594	2156	433	765
LG15	0	Marker4167	C85582298	2857	2035	2394
LG15	1.25	Marker27436	C80601119	694	66	166
LG15	5.117	Marker35927	scaffold1593554	16216	9724	10095
LG15	5.117	Marker47537	scaffold924952	1960	1344	1690
LG15	5.117	Marker36468	scaffold1282253	1994	673	1012
LG15	5.117	Marker82657	scaffold1048258	1014	707	1000
LG15	5.117	Marker117564	scaffold1253205	1033	70	407
LG15	5.117	Marker35933	scaffold1593554	16216	9995	10092
LG15	5.117	Marker91057	C85771221	6091	5021	5375
LG15	5.135	Marker91058	C85771221	6091	5021	5374
LG15	5.135	Marker118757	scaffold1748511	3385	2639	2974
LG15	5.135	Marker43818	scaffold419466	1067	217	522
LG15	5.135	Marker118758	scaffold1748511	3385	2645	2974
LG15	5.135	Marker76066	C78915795	579	74	417
LG15	5.135	Marker115651	C83465805	1085	210	548
LG15	5.135	Marker115650	C83465805	1085	256	548
LG15	5.136	Marker28276	scaffold1678634	3225	2202	2571
LG15	5.153	Marker54145	C85093357	1836	502	887
LG15	5.171	Marker35926	scaffold1593554	16216	9703	10095
LG15	5.171	Marker35932	scaffold1593554	16216	9995	10095
LG15	5.171	Marker35928	scaffold1593554	16216	9736	10095
LG15	5.189	Marker27435	C80601119	694	66	352
LG15	5.189	Marker47538	scaffold924952	1960	1359	1690
LG15	5.189	Marker35931	scaffold1593554	16216	9756	10095
LG15	17.408	Marker69333	scaffold763625	8597	3121	3421
LG15	17.408	Marker69334	scaffold763625	8597	3121	3221
LG15	17.408	Marker69327	scaffold763625	8597	3208	3507
LG15	19.28	Marker105177	scaffold1797713	2728	423	742
LG15	19.28	Marker105179	scaffold1797713	2728	423	523
LG15	20.219	Marker69332	scaffold763625	8597	3121	3455
LG15	20.219	Marker107823	C84918596	1678	681	1031
LG15	21.111	Marker107822	C84918596	1678	681	1028
LG15	21.111	Marker28277	scaffold1678634	3225	2202	2547
LG15	23.008	Marker107825	C84918596	1678	681	1062
LG15	23.009	Marker69328	scaffold763625	8597	3145	3507
LG15	23.009	Marker105178	scaffold1797713	2728	423	731
LG15	23.009	Marker105176	scaffold1797713	2728	423	764
LG15	23.934	Marker107826	C84918596	1678	681	1069
LG15	25.634	Marker104236	scaffold1555922	2336	1987	2336
LG15	26.541	Marker104235	scaffold1555922	2336	1987	2336
LG15	28.827	Marker107821	C84918596	1678	681	1022
LG15	29.736	Marker41200	C85425278	2341	199	539
LG15	39.323	Marker36716	scaffold564256	9287	1130	1442
LG15	42.679	Marker36719	scaffold564256	9287	1130	1230
LG15	42.679	Marker82658	scaffold1048258	1014	699	1000
LG15	42.679	Marker82660	scaffold1048258	1014	646	1000
LG15	42.679	Marker82661	scaffold1048258	1014	625	969
LG15	42.679	Marker82659	scaffold1048258	1014	698	1000
LG15	42.789	Marker36715	scaffold564256	9287	1130	1453
LG15	42.789	Marker36720	scaffold564256	9287	1130	1230
LG15	42.789	Marker36713	scaffold564256	9287	1145	1507
LG15	42.79	Marker89588	C78007321	533	0	249
LG15	42.975	Marker36709	scaffold564256	9287	1199	1507
LG16	0	Marker96741	C82434433	896	443	746
LG16	0	Marker92214	C85567738	2791	2351	2452
LG16	0	Marker23016	C79118866	591	206	559
LG16	0	Marker92213	C85567738	2791	2351	2452
LG16	0.001	Marker23019	C79118866	591	459	559
LG16	0.001	Marker43850	scaffold1829184	4569	3400	3740
LG16	10.292	Marker23018	C79118866	591	245	559
LG16	10.292	Marker95527	scaffold1550689	1164	377	760
LG16	10.292	Marker23017	C79118866	591	210	559
LG16	10.293	Marker29551	C84488543	1419	54	423
LG16	10.293	Marker13208	scaffold1273531	1540	1015	1349
LG16	10.293	Marker33938	scaffold605815	1452	982	1349
LG16	10.293	Marker23014	C79118866	591	167	477
LG16	10.293	Marker22979	scaffold1294127	1122	749	1122
LG16	10.293	Marker48968	scaffold1064613	1704	991	1370
LG16	10.293	Marker112596	C77995829	533	34	134
LG16	10.294	Marker109972	scaffold746400	644	353	603
LG16	10.294	Marker23015	C79118866	591	167	523
LG16	14.388	Marker76207	C75546781	440	16	382
LG16	14.389	Marker108281	C85191565	1947	1184	1561
LG17	0.178	Marker70385	C84561431	1455	118	483
LG17	0.238	Marker70384	C84561431	1455	118	476
LG17	2.587	Marker29575	scaffold1762061	10215	3244	3567
LG17	4.267	Marker55985	C85254224	2030	529	922
LG17	5.332	Marker57689	C81695869	800	0	354
LG17	5.397	Marker102571	C84130795	1274	912	1196
LG17	5.397	Marker102570	C84130795	1274	912	1213
LG17	5.433	Marker99381	C80641325	697	118	392
LG17	6.448	Marker42326	C84683257	1521	552	653
LG17	9.092	Marker76548	scaffold1646244	5717	4901	5287
LG17	11.528	Marker120931	scaffold1518957	4738	2247	2546
LG17	14.044	Marker110223	scaffold1438074	5264	628	728
LG17	14.164	Marker41730	scaffold109892	4037	2085	2442
LG17	16.003	Marker37812	scaffold1688540	6268	2671	2771
LG17	17.182	Marker37814	scaffold1688540	6268	2404	2685
LG17	17.183	Marker37813	scaffold1688540	6268	2418	2771
LG17	17.395	Marker37815	scaffold1688540	6268	2404	2504
LG18	0	Marker58067	C82749737	945	36	336
LG18	1.062	Marker58063	C82749737	945	70	415
LG18	1.179	Marker58062	C82749737	945	78	415
LG18	3.204	Marker58060	C82749737	945	315	415
LG18	3.204	Marker58065	C82749737	945	36	379
LG18	3.294	Marker105901	C84137237	1277	601	927
LG18	4.293	Marker105899	C84137237	1277	601	947
LG18	4.293	Marker105900	C84137237	1277	601	937
LG18	7.591	Marker58066	C82749737	945	36	343
LG18	7.94	Marker38650	scaffold1203818	2350	790	1176
LG18	10.666	Marker105897	C84137237	1277	661	978
LG18	10.679	Marker105898	C84137237	1277	601	961
LG18	12.275	Marker58068	C82749737	945	36	136
LG18	16.045	Marker115125	scaffold690223	963	94	457
LG18	20.402	Marker29728	scaffold1074693	950	481	811
LG18	23.437	Marker29726	scaffold1074693	950	511	811
LG18	26.588	Marker29727	scaffold1074693	950	509	811
LG18	27.091	Marker29729	scaffold1074693	950	223	811
LG18	29.294	Marker76158	scaffold775976	4157	2454	2812
LG18	31.29	Marker76159	scaffold775976	4157	2429	2812
LG18	34.847	Marker22111	scaffold1613576	3321	2941	3213
LG18	40.566	Marker22113	scaffold1613576	3321	2941	3228
LG18	45.283	Marker22115	scaffold1613576	3321	2941	3231
LG18	48.299	Marker86475	C84109231	1267	654	1015
LG18	49.084	Marker7274	scaffold1817672	5720	2603	2941
LG18	51.271	Marker7272	scaffold1817672	5720	2603	2890
LG18	53.206	Marker7273	scaffold1817672	5720	2603	2927
LG18	53.206	Marker7275	scaffold1817672	5720	2603	2948
LG18	53.708	Marker61136	C85729445	4283	2529	2884
LG18	53.708	Marker64013	scaffold1613576	3321	2610	2935
LG18	53.708	Marker61135	C85729445	4283	2529	2883
LG19	1.536	Marker104030	C81425767	771	415	741
LG19	2.129	Marker104033	C81425767	771	352	741
LG19	3.993	Marker16827	scaffold922363	1547	450	767
LG19	4.295	Marker104031	C81425767	771	377	741
LG19	4.296	Marker104032	C81425767	771	369	741
LG19	10.305	Marker121135	C85638522	3182	553	653
LG19	11.54	Marker121134	C85638522	3182	881	981
LG19	15.117	Marker120329	C77334598	503	0	392
LG19	15.784	Marker100793	C84627195	1489	39	388
LG19	21.954	Marker90069	scaffold1794087	2956	1236	1641
LG19	29.205	Marker114386	C84814454	1603	939	1311
LG19	29.205	Marker109921	scaffold65556	6203	4477	4835
LG19	29.205	Marker97722	scaffold229849	4286	2190	2290
LG19	29.29	Marker119540	scaffold1722216	2351	277	624
LG19	29.291	Marker72675	C79704893	627	3	346
LG19	29.291	Marker116788	C82948152	979	280	667
LG19	30.489	Marker121548	scaffold310568	5274	1828	1928
LG19	30.489	Marker119542	scaffold1722216	2351	363	669
LG19	30.489	Marker72676	C79704893	627	0	346
LG19	30.489	Marker108917	C85090601	1833	544	919
LG19	30.489	Marker111442	C84130601	1274	546	861
LG19	30.49	Marker95282	scaffold392685	3441	2872	3203
LG19	30.49	Marker56563	C84601957	1476	632	1002
LG19	30.53	Marker122129	scaffold168979	3592	156	560
LG19	30.587	Marker122130	scaffold168979	3592	492	599
LG19	30.618	Marker110268	scaffold1285358	1841	122	458
LG19	36.483	Marker95045	C79132514	592	121	514
LG19	42.255	Marker109550	C85570838	2805	901	1257
LG19	43.975	Marker109549	C85570838	2805	866	1233
LG19	52.118	Marker97268	C82772233	949	590	949
LG19	52.964	Marker108056	C85590630	2898	1839	2245
LG19	52.964	Marker108054	C85590630	2898	1889	2265
LG20	0	Marker69877	scaffold1658074	1758	863	1197
LG20	0	Marker69871	scaffold1658074	1758	831	1123
LG20	0.63	Marker69879	scaffold1658074	1758	909	1197
LG20	0.63	Marker69881	scaffold1658074	1758	1088	1197
LG20	0.63	Marker69880	scaffold1658074	1758	1097	1197
LG20	1.438	Marker69872	scaffold1658074	1758	831	1128
LG20	2.6	Marker103135	C80359543	674	0	310
LG20	5.41	Marker118791	C85512624	2580	1476	1576
LG20	9.286	Marker118792	C85512624	2580	1281	1576
LG20	12.099	Marker106641	scaffold615287	3576	1031	1131
LG20	13.187	Marker111905	C85749897	4859	1529	1629
LG20	13.848	Marker47994	C84593781	1471	341	635
LG20	14.284	Marker71847	scaffold1778463	9060	4570	4947
LG20	14.322	Marker71853	scaffold1778463	9060	4539	4902
LG20	15.322	Marker77098	C82525210	909	105	462
LG20	16.082	Marker98174	C82384689	888	675	775
LG20	16.082	Marker98172	C82384689	888	361	728
LG20	16.222	Marker91450	C82167616	858	268	617
LG20	16.265	Marker91451	C82167616	858	268	620
LG20	16.387	Marker91452	C82167616	858	268	626
LG20	18.396	Marker117888	C84604205	1477	734	1049
LG20	18.567	Marker52047	C82869209	965	721	821
LG20	19.913	Marker117889	C84604205	1477	734	1030
LG20	19.913	Marker117886	C84604205	1477	804	1111
LG20	19.99	Marker117890	C84604205	1477	734	834
LG20	20.889	Marker20637	C81806828	813	129	454
LG20	20.889	Marker20638	C81806828	813	129	229
LG20	21.312	Marker70646	scaffold1466667	2317	1442	1755
LG20	21.615	Marker70645	scaffold1466667	2317	1442	1781
LG20	21.641	Marker108711	C85783279	8812	2091	2460
LG20	21.641	Marker108709	C85783279	8812	2100	2460
LG20	21.641	Marker108710	C85783279	8812	2098	2460
LG20	21.641	Marker108713	C85783279	8812	2046	2399
LG20	22.209	Marker108714	C85783279	8812	2046	2384
LG20	22.809	Marker63438	scaffold1018857	6272	1463	1793
LG20	23.077	Marker111195	C79877425	639	346	450
LG20	23.086	Marker111196	C79877425	639	346	450
LG20	23.089	Marker111192	C79877425	639	71	171
LG20	23.337	Marker108712	C85783279	8812	2046	2418
LG20	23.346	Marker63439	scaffold1018857	6272	1454	1793
LG20	23.346	Marker84818	scaffold1831647	8614	5381	5661
LG20	23.387	Marker63445	scaffold1018857	6272	1396	1713
LG20	23.452	Marker63440	scaffold1018857	6272	1437	1793
LG20	23.502	Marker63444	scaffold1018857	6272	1396	1717
LG20	23.502	Marker63441	scaffold1018857	6272	1396	1763
LG20	23.502	Marker63443	scaffold1018857	6272	1396	1728
LG20	23.502	Marker63442	scaffold1018857	6272	1396	1729
LG20	23.629	Marker84816	scaffold1831647	8614	5328	5661
LG20	23.828	Marker84817	scaffold1831647	8614	5372	5661
LG20	24.293	Marker122510	C83981951	1225	346	664
LG20	24.293	Marker122509	C83981951	1225	346	632
LG20	24.461	Marker123286	C85593968	2915	503	880
LG20	24.475	Marker13637	C83490905	1091	207	513
LG20	24.475	Marker13636	C83490905	1091	207	512
LG20	24.475	Marker93685	C83459481	1084	969	1069
LG20	24.483	Marker119122	C78382962	551	16	116
LG20	24.505	Marker121800	C83017177	992	542	919
LG20	24.511	Marker121802	C83017177	992	542	857
LG20	24.633	Marker93749	C85525226	2623	346	664
LG20	24.649	Marker31277	scaffold1342891	1028	500	600
LG20	24.649	Marker31278	scaffold1342891	1028	285	600
LG20	24.649	Marker31276	scaffold1342891	1028	493	600
LG20	24.758	Marker111194	C79877425	639	71	396
LG20	24.78	Marker118444	C84219289	1307	190	571
LG20	29.715	Marker103379	C82037574	841	458	744
LG20	31.691	Marker103382	C85068981	1811	710	809
LG20	32.119	Marker103380	C82037574	841	458	757
LG20	32.196	Marker103381	C85068981	1811	457	793
LG20	35.645	Marker121129	scaffold933757	2320	1764	2090
LG20	36.26	Marker116240	C83583125	1114	417	757
LG20	36.427	Marker3553	C75527471	439	163	263
LG20	36.967	Marker63437	scaffold1018857	6272	1693	1793
LG20	37.599	Marker111193	C79877425	639	71	356
LG20	37.722	Marker13638	C83490905	1091	207	541
LG20	37.899	Marker119247	scaffold396312	19136	4797	5131
LG20	37.9	Marker119246	scaffold396312	19136	4797	5142
LG20	37.978	Marker119245	scaffold396312	19136	4821	5218
LG20	38.573	Marker117887	C84604205	1477	734	1083
LG20	42.969	Marker115349	C84571657	1460	167	434
LG20	44.261	Marker115350	C84571657	1460	184	434
LG20	44.604	Marker115351	C84571657	1460	334	434
LG20	44.669	Marker115352	C84571657	1460	334	434
LG20	45.133	Marker115348	C84571657	1460	163	434
LG21	0	Marker98665	C84773328	1575	923	1244
LG21	0.294	Marker38234	C85266278	2048	648	985
LG21	0.75	Marker119381	C85557548	2746	512	877
LG21	0.75	Marker119383	C85557548	2746	512	829
LG21	0.791	Marker119385	C85557548	2746	512	815
LG21	0.832	Marker38236	C85266278	2048	667	1026
LG21	0.873	Marker119384	C85557548	2746	512	820
LG21	0.873	Marker112840	C81706713	801	182	533
LG21	0.914	Marker98664	C84773328	1575	940	1244
LG21	0.914	Marker9223	C75560681	440	143	427
LG21	0.914	Marker80607	scaffold1191829	4453	782	1099
LG21	0.914	Marker98666	C84773328	1575	916	1244
LG21	0.914	Marker119380	C85557548	2746	587	891
LG21	0.914	Marker116489	C85460476	2427	411	735
LG21	1.83	Marker38235	C85266278	2048	648	997
LG21	8.438	Marker119382	C85557548	2746	512	867
LG21	9.382	Marker100674	C76333819	465	340	440
LG21	9.382	Marker98671	C84773328	1575	875	1176
LG21	12.952	Marker100675	C76333819	465	135	440
LG21	12.952	Marker1696	C83308609	1050	119	438
LG21	12.952	Marker108908	C84475935	1413	355	455
LG21	12.952	Marker13676	C75783425	447	72	372
LG21	12.953	Marker118069	C81265454	754	95	403
LG21	14.616	Marker106517	C80012787	648	89	474
LG21	14.616	Marker95998	scaffold1726003	2006	276	617
LG21	14.888	Marker103029	C85467470	2446	1716	2104
LG21	14.889	Marker98841	scaffold1785113	3725	1965	2337
LG21	15.466	Marker59892	C84424685	1390	358	458
LG21	16.199	Marker112528	C84919768	1679	1122	1222
LG21	16.199	Marker121508	C85343768	2175	1279	1379
LG21	16.2	Marker121309	C84547999	1448	104	204
LG21	17.185	Marker85932	C85468086	2448	74	430
LG21	17.185	Marker95997	scaffold1726003	2006	276	620
LG21	17.686	Marker95996	scaffold1726003	2006	296	656
LG21	17.686	Marker114363	scaffold636545	6005	551	651
LG21	18.2	Marker98477	scaffold73083	3018	342	726
LG21	18.201	Marker76723	scaffold1831520	6144	5652	5752
LG21	19.583	Marker95995	scaffold1726003	2006	356	656
LG21	20.044	Marker112934	C85181035	1934	185	510
LG21	20.763	Marker114364	scaffold636545	6005	551	897
LG21	21.567	Marker122736	scaffold236749	6525	4996	5342
LG21	21.568	Marker100010	C76936194	488	24	387
LG21	22.253	Marker100008	C76936194	488	24	321
LG21	22.253	Marker118130	scaffold56283	7271	2642	2957
LG21	38.494	Marker120715	C83091099	1006	159	518
LG21	53.094	Marker98628	C76733023	480	10	322
LG21	55.134	Marker24957	C83081963	1004	384	767
LG21	57.121	Marker102949	C85693785	3702	72	430
LG21	57.804	Marker73995	scaffold1577679	2697	698	1020
LG21	57.804	Marker38085	C81377032	766	21	123
LG21	59.196	Marker102942	C85693785	3702	48	342
LG21	59.883	Marker102948	C85693785	3702	48	409
LG21	60.595	Marker85361	scaffold1823624	4531	4028	4391
LG21	63.467	Marker85360	scaffold1823624	4531	4028	4381
LG21	64.71	Marker85359	scaffold1823624	4531	4028	4358
LG21	65.311	Marker80795	scaffold1815325	2607	394	701
LG21	68.902	Marker80796	scaffold1815325	2607	394	677
LG21	71.717	Marker85354	scaffold1823624	4531	4028	4128
LG21	75.337	Marker51077	scaffold1715321	3281	1019	1341
LG21	77.871	Marker119308	C60983882	195	36	136
LG21	78.018	Marker60722	C81828710	816	412	752
LG21	79.76	Marker51076	scaffold1715321	3281	1021	1341
LG21	80.701	Marker119307	C60983882	195	36	136
LG21	83.941	Marker86341	scaffold1409815	9369	8004	8285
LG21	83.941	Marker119305	scaffold832667	690	218	559
LG21	83.978	Marker16378	C74154700	401	29	373
LG21	84.755	Marker110266	scaffold841511	4290	1183	1523
LG21	84.845	Marker73860	C85771599	6126	905	1211
LG21	85.642	Marker16377	C74154700	401	29	377
LG21	85.676	Marker92133	scaffold1758209	1946	815	1213
LG21	85.676	Marker92134	scaffold1758209	1946	815	1185
LG21	87.966	Marker34638	C84498981	1424	1275	1375
LG21	90.724	Marker59731	scaffold720060	2339	1060	1423
LG21	90.724	Marker85998	scaffold1699327	2248	1103	1938
LG21	92.452	Marker103185	C81920104	827	74	360
LG21	92.452	Marker85999	C84990641	1738	1	354
LG21	92.453	Marker103186	C81920104	827	64	360
LG21	92.453	Marker27833	C82300307	876	663	763
LG21	92.453	Marker113326	C83447157	1081	288	602
LG21	92.453	Marker59732	scaffold720060	2339	1380	1480
LG21	92.453	Marker86343	scaffold1409815	9369	7920	8264
LG21	92.453	Marker86000	C84990641	1738	11	354
LG21	92.453	Marker85997	scaffold1699327	2248	1104	1938
LG21	92.453	Marker23793	C81821636	815	428	731
LG21	92.453	Marker23797	C81821636	815	365	700
LG21	94.51	Marker113690	C77527470	512	78	178
LG21	94.97	Marker114442	scaffold1817422	15780	6871	7222
LG21	94.97	Marker36770	C74815294	419	72	172
LG21	94.97	Marker86342	scaffold1409815	9369	7963	8285
LG21	94.971	Marker86344	scaffold1409815	9369	7920	8020
LG21	95.423	Marker86340	scaffold1409815	9369	8185	8285
LG21	95.424	Marker71515	C76690241	478	84	362
LG21	95.424	Marker86345	scaffold1409815	9369	7920	8020
LG21	95.424	Marker58297	C74688464	415	34	357
LG21	95.424	Marker114444	scaffold1817422	15780	7122	7222
LG22	0	Marker50055	scaffold763440	6336	4485	4587
LG22	0	Marker50056	scaffold763440	6336	4520	4865
LG22	0	Marker50060	C70053421	321	33	321
LG22	0	Marker113874	scaffold1498712	2081	592	891
LG22	0.001	Marker76301	scaffold1061440	6295	5077	5464
LG22	0.001	Marker69620	scaffold1667698	2074	1896	1996
LG22	0.001	Marker122315	scaffold197249	4600	1181	1483
LG22	0.001	Marker11843	C78611058	563	20	113
LG22	0.275	Marker45297	C65328191	249	46	146
LG22	0.275	Marker38110	scaffold1448049	937	244	344
LG22	0.276	Marker123861	C83814765	1175	615	715
LG22	1.381	Marker899	C84862034	1636	599	904
LG22	2.499	Marker50057	scaffold763440	6336	4530	4865
LG22	2.499	Marker101485	C84359209	1362	1019	1350
LG22	5.072	Marker82800	C66985386	278	155	255
LG22	5.072	Marker111060	C85108501	1852	1314	1661
LG22	11.753	Marker111059	C85108501	1852	1257	1632
LG22	13.421	Marker111058	C85108501	1852	1257	1605
LG22	14.199	Marker111057	C85108501	1852	1257	1598
LG22	16.099	Marker111056	C85108501	1852	1257	1355
LG22	19.042	Marker11005	scaffold1830010	10271	1839	2154
LG22	19.326	Marker11010	scaffold1830010	10271	1778	2132
LG22	19.474	Marker49453	scaffold878110	2722	522	678
LG22	19.939	Marker49452	scaffold878110	2722	521	678
LG22	29.53	Marker94954	scaffold1576524	1751	1141	1241
LG22	34.551	Marker54746	C73604234	388	88	361
LG22	34.631	Marker53049	C84771536	1574	586	932
LG22	36.685	Marker56324	scaffold1571591	2577	322	688
LG22	39.518	Marker104724	C83226075	1033	44	446
LG22	42.282	Marker80443	C85777601	6952	1340	1440
LG22	45.948	Marker80444	C85777601	6952	1063	1369
LG22	46.681	Marker60109	scaffold253683	2293	1568	1849
LG22	46.681	Marker114033	C85418948	2326	1365	1685
LG22	46.681	Marker58383	scaffold521167	3052	2494	2819
LG22	49.371	Marker60117	scaffold253683	2293	1835	1935
LG22	50.223	Marker60116	scaffold253683	2293	1645	1935
LG22	50.223	Marker60113	scaffold253683	2293	1589	1935
LG22	50.223	Marker60114	scaffold253683	2293	1602	1935
LG22	50.223	Marker60111	scaffold253683	2293	1568	1854
LG22	50.223	Marker60118	scaffold253683	2293	1828	1935
LG22	50.223	Marker58979	scaffold1678235	1832	658	1032
LG22	50.223	Marker60115	scaffold253683	2293	1640	1935
LG22	50.283	Marker60110	scaffold253683	2293	1568	1850
LG22	50.283	Marker60107	scaffold253683	2293	1568	1668
LG22	50.313	Marker8018	scaffold1588489	3126	567	866
LG22	50.313	Marker56454	C85541750	2684	899	1231
LG22	50.313	Marker52794	scaffold99237	1686	1356	1686
LG22	50.314	Marker56449	C85541750	2684	974	1320
LG22	50.314	Marker8017	scaffold1588489	3126	484	802
LG22	50.314	Marker58972	C84515767	1432	563	664
LG22	50.314	Marker56452	C85541750	2684	899	1270
LG22	51.234	Marker56451	C85541750	2684	948	1320
LG22	51.35	Marker60112	scaffold253683	2293	1568	1869
LG22	51.35	Marker116743	C85307272	2111	850	1195
LG23	1.285	Marker122336	C84880928	1650	1131	1421
LG23	1.285	Marker122334	C84880928	1650	1140	1421
LG23	6.758	Marker59353	C81072610	736	186	286
LG23	6.758	Marker81052	C83576923	1112	48	368
LG23	7.485	Marker78575	C85468474	2449	238	630
LG23	7.485	Marker122335	C84880928	1650	1136	1421
LG23	8.52	Marker78577	C85468474	2449	238	581
LG23	8.52	Marker102089	C85754491	5034	1526	1626
LG23	8.52	Marker106971	C84599637	1474	440	762
LG23	8.52	Marker63513	scaffold1819035	3997	1188	1508
LG23	8.52	Marker54595	C84583667	1466	740	1080
LG23	9.535	Marker78576	C85468474	2449	238	614
LG23	11.242	Marker54598	C84583667	1466	1011	1111
LG23	11.633	Marker79010	C81262694	754	289	389
LG23	12.545	Marker106968	C84599637	1474	397	720
LG23	13.798	Marker64959	scaffold1819847	7101	5663	6016
LG23	13.989	Marker101401	C85767451	5776	2523	2835
LG23	15.368	Marker101400	C85767451	5776	2497	2835
LG23	15.955	Marker54673	C83002291	989	609	902
LG23	15.956	Marker54672	C83002291	989	605	902
LG23	15.956	Marker22343	scaffold1306797	4429	3319	3669
LG23	18.583	Marker119559	scaffold289469	16087	4740	5045
LG23	19.035	Marker48078	scaffold1101134	1624	487	587
LG23	19.413	Marker95286	C83309565	1051	259	656
LG23	19.804	Marker77173	C80493774	685	268	624
LG23	20.246	Marker40594	scaffold640205	1875	642	994
LG23	20.768	Marker105206	C78962213	582	240	563
LG23	23.487	Marker14604	C84559215	1453	1007	1309
LG23	24.278	Marker14603	C84559215	1453	1007	1361
LG23	26.613	Marker77412	C77963978	531	238	338
LG23	27.427	Marker67073	scaffold1020569	5479	2323	2635
LG23	29.106	Marker77152	scaffold869998	2995	2082	2425
LG23	29.106	Marker67076	scaffold1020569	5479	2273	2618
LG23	29.106	Marker77411	C77963978	531	238	338
LG23	31.523	Marker77151	scaffold869998	2995	2082	2433
LG23	32.98	Marker77148	scaffold869998	2995	2082	2483
LG23	34.192	Marker57067	C84436555	1395	855	1175
LG23	35.805	Marker68396	C79501769	614	138	422
LG23	36.764	Marker97403	C78392044	552	84	436
LG23	37.551	Marker37194	C84865328	1638	347	694
LG23	48.384	Marker97457	scaffold1302694	1003	214	560
LG23	55.018	Marker59487	C85539794	2676	795	1132
LG23	55.524	Marker11508	C82716503	939	201	553
LG23	56.247	Marker92641	C83145101	1017	19	118
LG23	57.789	Marker92640	C83145101	1017	19	118
LG23	62.032	Marker29980	C84626715	1489	117	452
LG23	62.879	Marker29983	C84626715	1489	80	384
LG23	65.376	Marker29978	C84626715	1489	352	452
LG23	65.979	Marker28019	scaffold1681953	3449	1058	1427
LG23	66.713	Marker28023	scaffold1681953	3449	1134	1454
LG23	66.713	Marker28025	scaffold1681953	3449	1354	1454
LG23	66.713	Marker50659	C85125555	1870	481	763
LG23	68.048	Marker30953	scaffold330578	3411	2430	2751
LG23	68.048	Marker114085	C85608628	2994	863	1160
LG23	68.048	Marker10834	C84138151	1277	511	611
LG23	68.048	Marker114078	C85608628	2994	799	1119
LG23	70.46	Marker21334	C75043822	425	92	192
LG23	71.235	Marker46550	scaffold1303840	2079	992	1341
LG23	76.261	Marker46546	scaffold1303840	2079	971	1291
LG23	76.276	Marker114084	C85608628	2994	862	1160
LG23	76.276	Marker114076	C85608628	2994	799	1078
LG23	76.276	Marker77657	scaffold1727651	7717	1792	2133
LG23	76.33	Marker46545	scaffold1303840	2079	971	1280
LG23	76.33	Marker121666	C84448691	1401	496	751
LG23	76.33	Marker114082	C85608628	2994	854	1160
LG23	76.33	Marker46551	scaffold1303840	2079	1028	1341
LG23	76.33	Marker114083	C85608628	2994	855	1160
LG23	76.331	Marker114080	C85608628	2994	835	1160
LG23	76.331	Marker46548	scaffold1303840	2079	971	1312
LG23	76.331	Marker46549	scaffold1303840	2079	971	1314
LG23	80.31	Marker114077	C85608628	2994	799	1118
LG23	80.31	Marker77658	scaffold1727651	7717	1788	2133
LG23	80.311	Marker77659	scaffold1727651	7717	1761	2133
LG23	80.311	Marker119174	C83911023	1203	431	531
LG23	80.311	Marker95048	scaffold1041644	9480	3223	3567
LG23	80.311	Marker114079	C85608628	2994	799	1128
LG23	80.311	Marker62527	scaffold1768687	2355	1384	1484
LG23	80.311	Marker114081	C85608628	2994	838	1160
LG23	80.311	Marker86749	C79066232	588	207	499
LG23	80.311	Marker25664	C83694893	1142	277	616
LG23	80.311	Marker44809	scaffold1585255	4692	2345	2671
LG23	80.311	Marker62064	C85396416	2277	1877	2201
LG24	0	Marker108493	C68566481	300	24	296
LG24	0	Marker90283	C53916453	178	34	134
LG24	0	Marker103037	C83471435	1087	287	644
LG24	3.242	Marker90286	C53916453	178	34	134
LG24	3.242	Marker90275	scaffold1438961	2333	1755	2070
LG24	3.244	Marker103036	C83471435	1087	293	644
LG24	3.265	Marker103038	C83471435	1087	280	644
LG24	3.265	Marker90284	C53916453	178	34	134
LG24	3.265	Marker79586	scaffold1022778	4427	2262	2569
LG24	3.265	Marker103039	C83471435	1087	284	644
LG24	3.265	Marker107692	C84182115	1293	40	406
LG24	3.291	Marker100298	C84011291	1234	608	1005
LG24	3.316	Marker90274	C70368273	326	94	194
LG24	3.316	Marker50994	C84598847	1474	35	327
LG24	3.316	Marker79593	scaffold1022778	4427	2520	2626
LG24	3.316	Marker90277	scaffold1438961	2333	1755	2092
LG24	3.321	Marker108494	C68566481	300	28	296
LG24	3.356	Marker10419	C79788539	633	356	456
LG24	3.357	Marker10480	scaffold405880	10506	2572	2937
LG24	3.363	Marker108492	C68566481	300	13	296
LG24	3.364	Marker123267	scaffold1812049	2870	506	812
LG24	17.994	Marker56516	scaffold1825689	3345	1581	1670
LG24	17.994	Marker109604	scaffold1773885	1815	1348	1694
LG24	19.024	Marker109603	scaffold1773885	1815	1318	1694
LG24	19.689	Marker10479	scaffold405880	10506	2570	2937
LG24	23.738	Marker75226	scaffold1580752	1374	834	1135
LG24	24.078	Marker75230	scaffold1580752	1374	779	1135
LG24	24.078	Marker83893	C85109579	1853	1270	1628
LG24	24.667	Marker45296	C79391840	607	344	500
LG24	24.667	Marker75229	scaffold1580752	1374	822	1135
LG24	24.667	Marker27908	C85601152	2953	1135	1236
LG24	26.455	Marker91228	C85656692	3320	166	496
LG24	26.922	Marker69300	C84729483	1548	906	1455
LG24	26.997	Marker85884	C85271948	2056	1170	1498
LG24	27.77	Marker85885	C85271948	2056	1170	1501
LG24	28.404	Marker31253	C74039350	399	240	340
LG24	28.404	Marker81978	C85543388	2690	449	780
LG24	29.788	Marker123073	scaffold1702532	3119	873	1214
LG24	29.788	Marker85888	scaffold1792356	2073	1248	1562
LG24	31.025	Marker18568	C82187322	861	483	805
LG24	31.026	Marker34223	scaffold1700601	1540	766	1123
LG24	31.026	Marker123074	scaffold1702532	3119	1114	1214
LG24	32.452	Marker32367	scaffold272272	1617	262	589
LG24	35.717	Marker117465	C84727635	1547	1109	1477
LG24	69.504	Marker117463	C84727635	1547	1104	1477
LG24	70.707	Marker117466	C84727635	1547	1126	1477
LG24	78.332	Marker117461	C84727635	1547	1066	1387
LG24	79.63	Marker117467	C84727635	1547	1143	1477
LG24	83.896	Marker105973	scaffold1826466	3915	200	575
LG24	86.073	Marker105972	scaffold1826466	3915	171	515
LG24	87.03	Marker94759	scaffold1717973	2321	1230	1562
LG24	87.083	Marker94764	scaffold1717973	2321	1230	1330
LG24	87.136	Marker115472	C85300578	2101	1114	1453
LG24	87.189	Marker94760	scaffold1717973	2321	1230	1536
LG24	87.864	Marker105969	scaffold1826466	3915	171	271
LG24	87.865	Marker105970	scaffold1826466	3915	171	271
LG24	88.938	Marker94763	scaffold1717973	2321	1230	1500
LG24	90.524	Marker105974	scaffold1826466	3915	203	575
LG24	91.438	Marker94761	scaffold1717973	2321	1230	1512
LG24	92.432	Marker78193	C77835343	525	97	441
LG24	93.23	Marker19041	C84020897	1237	581	934
LG24	95.567	Marker117619	C82677809	933	376	720
LG24	97.787	Marker59248	scaffold1398798	1397	883	1256
LG24	97.787	Marker73198	C84620097	1485	849	949
LG24	97.787	Marker80147	scaffold1216103	5194	1116	1427
LG24	97.787	Marker80141	scaffold1216103	5194	1116	1485
LG24	97.787	Marker67451	C79808569	634	246	346
LG24	98.686	Marker67450	C79808569	634	36	346
LG24	98.686	Marker67449	C79808569	634	19	346
LG24	98.686	Marker59247	scaffold1398798	1397	883	1254
LG24	99.098	Marker53134	C78833982	575	148	248
LG24	101.445	Marker92261	scaffold587283	1365	888	1274
LG24	101.802	Marker107002	C85693965	3704	714	1041
LG24	101.802	Marker117698	scaffold1070759	1405	448	768
LG24	103.025	Marker95601	scaffold1703706	1620	615	1018
LG24	103.758	Marker37777	scaffold1065125	1142	562	919
LG24	104.179	Marker38832	C85580406	2848	520	815
LG24	104.179	Marker65260	C82146004	856	477	817
LG24	104.908	Marker70708	C85680740	3553	1529	1836
LG24	108.202	Marker83500	scaffold1768916	2375	1663	1763
LG24	108.203	Marker107931	C85229465	1996	54	154
LG24	108.203	Marker83494	scaffold1768916	2375	1367	1743
LG24	108.203	Marker27207	scaffold1102485	6232	4768	5080
LG24	109.534	Marker64009	scaffold1613576	3321	2555	2935
LG24	110.259	Marker64008	scaffold1613576	3321	2552	2935
LG24	110.986	Marker64010	scaffold1613576	3321	2569	2935
LG24	111.589	Marker30877	scaffold214973	1568	951	1310
LG24	113.56	Marker26431	C81124094	741	169	451
LG24	113.56	Marker90987	scaffold86666	1129	97	427
LG24	113.56	Marker2589	C81177398	746	175	503
LG24	115.397	Marker53814	C83014045	991	242	595
LG24	115.397	Marker56134	C79677945	625	152	431
LG24	115.397	Marker56139	C79677945	625	152	475
LG24	115.397	Marker105438	scaffold1371379	1426	1055	1426
LG24	115.397	Marker53815	C83014045	991	284	595
LG24	115.397	Marker55757	scaffold1686323	3288	2489	2589
LG24	117.246	Marker2591	C81177398	746	175	462
LG24	117.832	Marker53816	C83014045	991	495	595
LG24	117.832	Marker53812	C83014045	991	200	540
LG24	118.496	Marker73197	C84620097	1485	849	1189
LG24	118.496	Marker73196	C84620097	1485	849	1194
LG24	118.496	Marker53810	C83014045	991	200	533
LG24	120.627	Marker96175	C81007066	730	276	600
LG24	120.627	Marker53813	C83014045	991	238	595
LG24	122.924	Marker109754	scaffold1644492	5624	723	1051
LG24	122.924	Marker38830	C85580406	2848	536	884
LG24	122.925	Marker53809	C83014045	991	200	509
LG24	122.925	Marker60499	C81020910	731	127	227
LG24	122.925	Marker95284	C83309565	1051	246	346
LG24	122.925	Marker53811	C83014045	991	200	538
LG24	122.925	Marker49835	C85249369	2024	587	943
LG24	124.854	Marker97331	scaffold1796202	6420	4727	5090
LG24	124.854	Marker95285	C83309565	1051	246	346
LG24	124.854	Marker95287	C83309565	1051	264	656
LG24	125.393	Marker38831	C85580406	2848	520	833
LG24	125.394	Marker46583	scaffold598718	949	628	783
LG24	127.8	Marker71587	scaffold1203957	789	80	459
LG24	127.8	Marker38829	C85580406	2848	547	884
LG24	127.8	Marker95288	C83309565	1051	298	656
LG25	0.76	Marker81057	C85688285	3637	1421	1786
LG25	0.775	Marker57120	C81761434	808	199	527
LG25	0.775	Marker57121	C81761434	808	199	529
LG25	0.79	Marker121154	scaffold1509687	3947	2256	2607
LG25	1.225	Marker81058	C85688285	3637	1402	1767
LG25	3.041	Marker81059	C85688285	3637	1402	1502
LG25	8.487	Marker107182	C77000008	490	162	452
LG25	18.309	Marker33605	C74668660	415	28	349
LG25	20.396	Marker16939	scaffold1399243	5500	4917	5243
LG25	21.928	Marker49608	C85601212	2953	1346	1446
LG25	21.928	Marker49606	C85601212	2953	1098	1446
LG25	21.929	Marker62495	C85718841	4071	3291	3561
LG25	21.93	Marker49597	C85601212	2953	1077	1388
LG25	21.93	Marker49596	C85601212	2953	1077	1370
LG25	21.931	Marker49600	C85601212	2953	1077	1400
LG25	21.931	Marker49598	C85601212	2953	1077	1389
LG25	21.932	Marker88177	C85785127	11662	9196	9568
LG25	21.932	Marker64555	C84366595	1365	704	1013
LG25	21.932	Marker105667	scaffold1676034	3705	1399	1699
LG25	22.861	Marker68956	scaffold970895	1816	769	1051
LG25	22.861	Marker62497	C85718841	4071	3209	3530
LG25	23.506	Marker62499	C85718841	4071	3209	3513
LG25	24.18	Marker49607	C85601212	2953	1113	1446
LG25	28.589	Marker62496	C85718841	4071	3274	3561
LG25	30.315	Marker95341	C84543163	1446	325	624
LG25	33.469	Marker102081	C84910940	1672	89	394
LG25	35.534	Marker3850	C85743459	4647	3101	3199
LG25	35.591	Marker123167	C85773591	6342	5804	6140
LG25	35.591	Marker123165	C85773591	6342	5804	5904
LG25	35.591	Marker95343	C84543163	1446	341	624
LG25	35.591	Marker123166	C85773591	6342	5804	5904
LG25	35.591	Marker123168	C85773591	6342	5804	6166
LG25	40.82	Marker62498	C85718841	4071	3209	3524
LG25	40.861	Marker123169	C85773591	6342	5804	6171
LG25	40.861	Marker95342	C84543163	1446	330	624
LG26	1.343	Marker75829	C85100727	1843	47	404
LG26	12.37	Marker54188	scaffold1747270	13705	2632	2732
LG26	12.37	Marker54189	scaffold1747270	13705	2632	2732
LG26	12.371	Marker25066	C85779385	7309	4560	4907
LG26	12.371	Marker82424	C84212513	1304	642	942
LG26	12.371	Marker66541	C84615419	1483	746	1078
LG26	12.371	Marker44406	C84217293	1306	296	630
LG26	12.371	Marker66542	C84615419	1483	746	1074
LG26	12.371	Marker4783	scaffold1734130	4515	1512	1854
LG26	12.372	Marker25067	scaffold1832518	5689	2027	2402
LG26	12.372	Marker54186	scaffold1747270	13705	2367	2686
LG26	12.372	Marker52402	C85114833	1858	848	1159
LG26	20.498	Marker73031	C84199213	1299	674	772
LG26	23.977	Marker73030	C84199213	1299	689	1082
LG26	25.378	Marker79847	C84547515	1448	944	1044
LG26	25.824	Marker79848	C84547515	1448	727	1044
LG26	30.329	Marker79849	C84547515	1448	725	1044
LG26	32.91	Marker79850	C84547515	1448	717	1044
LG26	35.753	Marker79851	C84547515	1448	682	1025
LG26	37.633	Marker101518	scaffold373806	1770	21	372
LG26	38.55	Marker6616	scaffold1729058	1617	91	385
LG26	40.387	Marker9109	C82934370	977	224	612
LG26	40.387	Marker47859	scaffold1768302	4312	2757	2862
LG26	44.825	Marker32451	C83908727	1202	728	1044
LG26	44.825	Marker100951	C79237070	598	147	540
LG26	46.565	Marker47863	scaffold1768302	4312	2757	3153
LG26	46.565	Marker100953	C79237070	598	191	556
LG26	46.566	Marker100946	C79237070	598	147	493
LG26	46.566	Marker33435	scaffold334030	4542	2811	3110
LG26	46.566	Marker100952	C79237070	598	176	556
LG26	46.566	Marker7069	scaffold174534	3509	1670	1962
LG26	46.566	Marker113683	C80182213	661	191	492
LG26	46.566	Marker33432	scaffold334030	4542	2755	3110
LG26	46.566	Marker68086	scaffold1656730	7520	1387	1698
LG26	46.566	Marker32453	C84495339	1422	602	698
LG26	46.566	Marker100947	C79237070	598	147	504
LG26	46.567	Marker100948	C79237070	598	147	521
LG26	46.567	Marker100950	C79237070	598	147	536
LG26	46.567	Marker100949	C79237070	598	147	531
LG27	0	Marker8058	C85601148	2953	187	286
LG27	1.41	Marker70642	scaffold1371319	886	268	369
LG27	12.087	Marker4486	C85090853	1833	608	952
LG27	12.088	Marker21939	scaffold159822	728	56	388
LG27	12.088	Marker38604	C80393894	677	5	293
LG27	12.088	Marker21938	scaffold159822	728	288	388
LG27	12.088	Marker20347	scaffold1412008	1785	859	1180
LG27	12.088	Marker98763	scaffold1652796	3789	1936	2230
LG27	12.089	Marker112180	scaffold1444197	1105	125	453
LG27	17.764	Marker18192	C84998431	1745	670	989
LG27	17.764	Marker18193	C84998431	1745	693	989
LG27	29.57	Marker94823	scaffold1523843	7391	966	1336
LG27	39.435	Marker22721	C78923505	580	182	505
LG27	40.542	Marker75168	scaffold57950	849	181	291
LG27	43.872	Marker75167	scaffold57950	849	181	307
LG27	46.049	Marker35230	scaffold1196141	1072	467	834
LG27	49.221	Marker35228	scaffold1196141	1072	467	800
LG27	50.246	Marker26700	scaffold1833592	8906	8339	8647
LG27	53.339	Marker35227	scaffold1196141	1072	467	797
LG27	56.343	Marker65621	scaffold590858	3354	288	636
LG27	57.63	Marker118407	C82480790	903	643	743
LG27	57.63	Marker43377	C83843323	1183	110	210
LG27	57.63	Marker69089	C85758879	5243	40	391
LG27	57.63	Marker93032	scaffold1722350	2974	2112	2437
LG27	57.63	Marker78042	C83992301	1228	860	1204
LG27	57.63	Marker78045	C83992301	1228	810	1122
LG27	57.63	Marker93033	scaffold1722350	2974	2112	2212
LG27	58.18	Marker28995	scaffold1812536	5237	3489	3817
LG27	58.18	Marker28990	scaffold1812536	5237	3518	3860
LG27	59.07	Marker23459	C83930421	1209	502	831
LG27	59.07	Marker9972	C84055065	1249	857	1202
LG27	59.07	Marker23464	C83930421	1209	542	912
LG27	59.07	Marker61246	C85474452	2465	1917	2277
LG27	59.07	Marker9969	C84055065	1249	857	1180
LG27	59.071	Marker43372	C83843323	1183	110	477
LG27	59.071	Marker43373	C83843323	1183	110	471
LG27	59.071	Marker34479	C82314491	878	116	424
LG27	59.071	Marker43374	C83843323	1183	110	436
LG27	59.843	Marker23460	C83930421	1209	502	864
LG27	59.843	Marker93030	scaffold1722350	2974	2153	2491
LG27	59.843	Marker92172	C85085867	1828	712	812
LG27	59.843	Marker65619	scaffold590858	3354	288	576
LG27	59.843	Marker48927	scaffold1373009	6691	5256	5650
LG27	59.843	Marker23461	C83930421	1209	502	883
LG27	59.844	Marker106841	scaffold1695214	4951	1696	2011
LG27	60.748	Marker37033	scaffold1082996	2146	101	480
LG27	60.988	Marker34482	C82314491	878	324	424
LG27	60.988	Marker37030	scaffold1082996	2146	101	456
LG27	60.988	Marker108460	C84786696	1584	518	846
LG27	60.988	Marker108462	C84786696	1584	518	914
LG27	60.988	Marker119624	C80031449	650	0	290
LG27	60.988	Marker83992	C84897830	1662	56	357
LG27	60.988	Marker44019	scaffold358439	623	157	258
LG27	60.988	Marker112707	scaffold1680925	1246	99	418
LG27	60.988	Marker37032	scaffold1082996	2146	101	471
LG27	60.988	Marker34483	C82314491	878	324	424
LG27	60.988	Marker37034	scaffold1082996	2146	101	482
LG27	60.988	Marker44017	scaffold358439	623	157	520
LG27	61.229	Marker44018	scaffold358439	623	157	481
LG27	61.229	Marker112706	scaffold1680925	1246	124	486
LG27	61.363	Marker98461	C85445922	2390	1588	1894
LG27	61.363	Marker44016	scaffold358439	623	157	522
LG27	61.363	Marker62058	C84324657	1348	821	921
LG27	62.18	Marker62053	C84324657	1348	524	883
LG27	62.86	Marker33028	scaffold1333821	987	0	333
LG27	63.464	Marker49151	C71551569	346	14	114
LG27	63.537	Marker49620	C76192917	461	132	429
LG27	63.543	Marker89700	scaffold450135	4374	3487	3805
LG27	63.637	Marker62050	C84324657	1348	524	837
LG27	63.644	Marker62052	C84324657	1348	524	876
LG27	63.68	Marker62055	C84324657	1348	564	921
LG27	63.77	Marker16792	C85066477	1808	863	1202
LG27	65.154	Marker62056	C84324657	1348	593	921
LG27	65.154	Marker62057	C84324657	1348	594	921
LG27	65.154	Marker85786	C81673889	798	140	464
LG27	65.154	Marker26028	C77917170	529	35	422
LG27	65.154	Marker86648	scaffold1832941	7301	5298	5398
LG27	65.154	Marker86650	scaffold1832941	7301	5033	5316
LG27	65.154	Marker26027	C77917170	529	28	359
LG27	65.154	Marker112708	scaffold1680925	1246	99	412
LG27	65.155	Marker11665	C80179505	661	71	362
LG27	65.155	Marker71551	C81777484	810	81	433
LG27	65.155	Marker43376	C83843323	1183	110	429
LG27	65.155	Marker62051	C84324657	1348	524	841
LG27	65.401	Marker16791	C85066477	1808	863	1191
LG27	65.401	Marker11668	C80179505	661	71	171
LG27	65.401	Marker33031	scaffold1333821	987	0	306
LG27	65.401	Marker11658	C80179505	661	99	436
LG27	65.401	Marker16796	C85066477	1808	927	1240
LG27	65.401	Marker66571	scaffold1826474	11040	8258	8586
LG27	65.401	Marker62049	C84324657	1348	524	835
LG27	65.401	Marker11662	C80179505	661	71	384
LG27	65.401	Marker11667	C80179505	661	71	348
LG27	65.401	Marker11660	C80179505	661	71	403
LG27	65.401	Marker11661	C80179505	661	71	402
LG27	65.401	Marker9971	C84055065	1249	857	1196
LG27	65.401	Marker62054	C84324657	1348	524	887
LG27	65.401	Marker47012	C80438222	681	8	312
LG27	65.401	Marker28010	scaffold904684	3572	605	705
LG27	65.401	Marker14986	scaffold1131789	1622	700	1008
LG27	65.401	Marker11664	C80179505	661	71	372
LG27	65.401	Marker33030	scaffold1333821	987	0	312
LG27	65.401	Marker16789	C85066477	1808	863	1183
LG27	65.401	Marker85890	C85271948	2056	1448	1548
LG27	65.401	Marker85787	C81673889	798	97	464
LG27	65.402	Marker23462	C83930421	1209	521	912
LG27	65.402	Marker28438	C73672278	390	48	373
LG27	65.402	Marker24021	scaffold1474091	946	335	647
LG27	65.402	Marker86649	scaffold1832941	7301	5061	5398
LG27	65.402	Marker28437	C73672278	390	15	373
LG27	65.402	Marker66236	C83063599	1001	400	500
LG27	65.402	Marker8866	C84909920	1672	1031	1348
LG27	65.402	Marker17138	C85703459	3831	708	1016
LG27	65.402	Marker107633	C82870095	965	348	674
LG27	65.402	Marker8864	C84909920	1672	1053	1348
LG27	65.402	Marker107631	C82870095	965	348	637
LG27	65.402	Marker4533	C84359039	1362	976	1326
LG27	65.402	Marker8869	C84909920	1672	946	1302
LG27	65.402	Marker93031	scaffold1722350	2974	2142	2491
LG27	65.402	Marker107632	C82870095	965	348	669
LG27	65.402	Marker10421	scaffold757154	2864	1927	2229
LG27	65.402	Marker108461	C84786696	1584	518	902
LG27	65.402	Marker21137	C69173198	309	110	210
LG27	65.402	Marker23466	C83930421	1209	555	912
LG27	65.402	Marker11659	C80179505	661	91	436
LG27	65.402	Marker11663	C80179505	661	71	378
LG28	0	Marker32190	C67366767	285	40	142
LG28	0	Marker108413	scaffold378024	2334	314	414
LG28	1.749	Marker28094	C75900161	451	296	392
LG28	1.749	Marker71420	C78622148	563	231	563
LG28	1.749	Marker94076	scaffold976863	876	53	384
LG28	1.749	Marker112833	scaffold1119105	2303	559	659
LG28	1.749	Marker53511	C84272401	1327	377	695
LG28	1.749	Marker121673	scaffold805798	7052	378	759
LG28	2.457	Marker99444	C84439577	1397	130	230
LG28	2.457	Marker56603	C81324774	760	40	633
LG28	2.457	Marker86379	scaffold20841	618	2	546
LG28	2.457	Marker55711	scaffold726015	2293	150	499
LG28	2.457	Marker23193	scaffold402863	1142	5	407
LG28	2.457	Marker74266	C85658952	3340	1541	1876
LG28	2.933	Marker27433	C80601119	694	115	433
LG28	2.933	Marker112830	scaffold1119105	2303	280	659
LG28	2.933	Marker120578	scaffold1816880	3949	1113	1213
LG28	2.933	Marker23192	scaffold402863	1142	50	423
LG28	2.933	Marker44553	scaffold1367597	773	477	576
LG28	2.933	Marker80774	C82854569	963	526	813
LG28	2.933	Marker112829	scaffold1119105	2303	226	641
LG28	2.933	Marker105119	C85436668	2368	841	1153
LG28	2.934	Marker85749	scaffold495404	3097	443	765
LG28	2.934	Marker55712	scaffold726015	2293	150	475
LG28	2.934	Marker121675	scaffold805798	7052	352	725
LG28	2.934	Marker112832	scaffold1119105	2303	559	659
LG28	2.934	Marker121674	scaffold805798	7052	371	759
LG28	8.819	Marker21219	C82084694	848	380	687
LG28	8.819	Marker32181	C81903160	825	642	742
LG28	8.819	Marker55714	scaffold726015	2293	150	469
LG28	8.819	Marker55713	scaffold726015	2293	150	474
LG28	8.819	Marker28456	C81361080	764	62	407
LG28	9.315	Marker116086	C85280506	2069	1039	1416
LG28	9.315	Marker105118	C85436668	2368	761	1139
LG28	10.338	Marker53509	C84272401	1327	323	619
LG28	10.338	Marker105341	C79074646	588	342	442
LG28	10.338	Marker118756	scaffold1748511	3385	2563	2901
LG28	17.334	Marker118755	scaffold1748511	3385	2563	2893
LG28	17.335	Marker53510	C84272401	1327	323	636
LG28	19.311	Marker105117	C85436668	2368	761	861
LG28	21.211	Marker111523	C82031506	841	132	394
LG28	25.667	Marker118336	scaffold1481566	971	182	522
LG28	27.086	Marker118337	scaffold1481566	971	414	522
LG28	33.512	Marker107986	scaffold1750007	1688	409	761
LG28	34.88	Marker32182	scaffold938820	2096	586	894
LG28	37.91	Marker93067	C85233475	2002	309	409
LG28	42.736	Marker93070	C85233475	2002	309	643
LG28	50.229	Marker93071	C85233475	2002	309	648
LG28	53.902	Marker57962	C84378969	1370	410	791
LG28	53.902	Marker116188	C85383130	2250	1436	1536
LG28	54.786	Marker57960	C84378969	1370	426	824
LG28	55.631	Marker25952	C85689793	3655	698	1073
LG28	55.632	Marker57959	C84378969	1370	499	824
LG28	55.632	Marker5798	scaffold1714136	2488	1805	2131
LG28	55.632	Marker23896	C82587660	919	225	520
LG28	55.632	Marker116187	C85383130	2250	1436	1709
LG28	57.176	Marker7828	scaffold1708617	1423	301	602
LG28	57.176	Marker23893	C82587660	919	194	520
LG28	57.818	Marker72725	C72646944	367	123	223
LG28	57.818	Marker25954	C85689793	3655	698	1027
LG28	57.818	Marker25953	C85689793	3655	698	1061
LG29	0	Marker113102	scaffold1833718	18300	1660	1760
LG29	0.115	Marker42618	C52917429	170	49	149
LG29	0.389	Marker116828	scaffold1141593	4835	1461	1773
LG29	0.389	Marker116827	scaffold1141593	4835	1468	1773
LG29	0.48	Marker116830	scaffold1141593	4835	1389	1716
LG29	6.587	Marker113094	scaffold1833718	18300	1705	2030
LG29	11.651	Marker88143	C85678476	3528	1757	2108
LG29	11.668	Marker88144	C85678476	3528	1715	2094
LG29	11.676	Marker113100	scaffold1833718	18300	1660	1952
LG29	19.38	Marker48686	C83452871	1082	253	604
LG29	19.402	Marker114679	scaffold1767673	1776	287	603
LG29	19.888	Marker56167	C85589288	2891	1865	2163
LG29	20.531	Marker16130	scaffold584237	1312	679	956
LG29	21.158	Marker56169	C85589288	2891	1782	2097
LG29	21.693	Marker74991	scaffold1599193	3331	2212	2529
LG29	23.767	Marker117596	scaffold887766	622	164	520
LG29	23.767	Marker92708	C85566402	2785	1606	1936
LG29	24.12	Marker4091	C84984347	1733	635	962
LG29	24.406	Marker114003	scaffold541384	2484	2035	2392
LG29	24.406	Marker86510	scaffold1157996	4095	673	999
LG29	24.519	Marker6056	C78542154	559	35	344
LG29	25.107	Marker92707	C85566402	2785	1619	1936
LG29	25.563	Marker105612	scaffold1625172	2510	1385	1673
LG29	25.563	Marker92709	C85566402	2785	1581	1936
LG29	28.667	Marker119403	scaffold335922	10400	49	149
LG29	29.064	Marker119404	scaffold335922	10400	49	149
LG29	32.169	Marker106380	scaffold758605	7859	5494	5817
LG29	40.513	Marker76494	C85328098	2147	1117	1513
LG29	40.543	Marker76497	C85328098	2147	1181	1513
LG29	40.544	Marker44946	scaffold1666720	2608	1231	1567
LG29	40.722	Marker85849	scaffold1797432	3505	2885	3212
LG29	41.217	Marker76491	C85328098	2147	1096	1473
LG29	41.217	Marker76489	C85328098	2147	1096	1458
LG29	41.217	Marker76492	C85328098	2147	1096	1482
LG29	41.218	Marker76493	C85328098	2147	1113	1513
LG29	41.948	Marker76487	C85328098	2147	1096	1430
LG29	41.948	Marker76488	C85328098	2147	1096	1454
LG29	43.154	Marker76486	C85328098	2147	1096	1196
LG29	44.352	Marker44944	scaffold1666720	2608	1231	1555
LG29	45.26	Marker76234	scaffold1107440	1406	18	408
LG29	48.548	Marker120437	scaffold962392	3052	843	1164
LG29	50.293	Marker52000	C84120535	1271	665	1003
LG29	52.196	Marker89172	scaffold248476	1409	462	562
LG29	52.254	Marker81310	scaffold873771	1173	664	764
LG29	72.385	Marker82047	scaffold609317	4071	978	1336
LG29	74.438	Marker57339	scaffold962601	4500	1759	2083
LG29	75.903	Marker82045	scaffold609317	4071	978	1300
LG29	77.483	Marker82046	scaffold609317	4071	978	1311
LG29	77.483	Marker35493	C80001377	648	251	577
LG29	78.157	Marker35491	C80001377	648	178	553
LG29	78.604	Marker35492	C80001377	648	239	577
LG29	78.604	Marker102486	scaffold1632633	2766	826	1200
LG29	80.116	Marker15890	C81414809	769	173	510
LG29	81.584	Marker15895	C81414809	769	113	459
LG29	83.696	Marker68560	C70916086	335	110	210
LG29	92.795	Marker40203	C85646682	3243	1203	1552
LG29	93.375	Marker79145	C68377926	298	173	273
LG29	94.938	Marker79146	C68377926	298	173	273
LG29	95.447	Marker43996	C81862100	820	514	614
LG29	99.026	Marker13009	scaffold1591838	3065	1901	2283
LG29	99.885	Marker13014	scaffold1591838	3065	2198	2298
LG29	102.484	Marker51304	C78836868	575	178	278
LG29	102.485	Marker44517	C82912450	973	241	562
LG29	106.022	Marker13013	scaffold1591838	3065	1958	2298
LG29	107.269	Marker13010	scaffold1591838	3065	1917	2298
LG29	108.342	Marker51305	C78836868	575	178	278
LG29	110.742	Marker16388	scaffold388101	2067	510	790
LG29	110.743	Marker49260	scaffold642921	927	398	818
LG29	116.374	Marker88279	C85575036	2824	274	633
LG29	117.227	Marker52252	scaffold1333117	1844	577	682
LG29	117.251	Marker60416	scaffold1047437	1496	673	955
LG29	118.091	Marker88276	C85575036	2824	325	633
LG29	121.177	Marker101545	C85064385	1806	1311	1582
LG29	121.418	Marker86505	C69265026	310	79	179
LG29	121.437	Marker73394	scaffold576687	1762	771	871
LG29	126.741	Marker73385	C62629850	213	29	129
LG29	126.791	Marker73384	C62629850	213	29	129
LG29	126.991	Marker88282	C85575036	2824	260	553
LG29	128.881	Marker88281	C85575036	2824	260	588
LG29	130.385	Marker101542	C85064385	1806	1245	1582
LG29	130.385	Marker101543	C85064385	1806	1278	1582
LG29	130.938	Marker76205	scaffold1314899	987	13	418
LG29	132.852	Marker11447	C73746994	391	68	366
LG29	132.852	Marker11449	C73746994	391	68	391
LG29	133.248	Marker122439	C85774783	6494	2970	3070
LG29	133.285	Marker86507	C69265026	310	79	179
LG30	0	Marker97717	scaffold1689751	2242	1021	1415
LG30	4.764	Marker37870	scaffold1184525	1293	73	418
LG30	4.765	Marker98295	C85767919	5810	3553	3931
LG30	4.765	Marker48021	C84529189	1439	669	1053
LG30	4.765	Marker37871	scaffold711101	21307	11905	12167
LG30	4.765	Marker75427	scaffold1713002	3030	2094	2195
LG30	4.766	Marker21427	C79827421	635	164	511
LG30	4.766	Marker48020	C84529189	1439	684	1053
LG30	4.766	Marker75429	scaffold1713002	3030	2094	2195
LG30	4.766	Marker75428	scaffold1713002	3030	2094	2195
LG30	12.597	Marker75243	C71469839	344	45	344
LG30	13.825	Marker97720	scaffold1689751	2242	998	1098
LG30	15.899	Marker97712	scaffold1689751	2242	1323	1415
LG30	15.899	Marker75244	C71469839	344	20	344
LG30	15.899	Marker97713	scaffold1689751	2242	1086	1415
LG30	18.074	Marker97715	scaffold1689751	2242	1027	1415
LG30	18.825	Marker110358	scaffold1528564	4438	2465	2766
LG30	19.521	Marker110355	scaffold1528564	4438	2392	2724
LG30	21.551	Marker110357	scaffold1528564	4438	2448	2766
LG30	24.565	Marker83457	scaffold204886	5638	4148	4439
LG30	24.841	Marker66452	C84916912	1677	1578	1677
LG30	25.001	Marker113674	scaffold1108861	1093	642	946
LG30	29.502	Marker83456	scaffold204886	5638	4148	4248
LG30	41.587	Marker83458	scaffold204886	5638	4148	4444
[truncated: 735 more rows]
