# Supplementary material for: Genome survey and high-resolution backcross genetic linkage map construction of the ridgetail white prawn Exopalaemon carinicauda applications to QTL mapping of growth traits
Source: BMC Genomics. 2019 Jul 22;20:598. doi: 10.1186/s12864-019-5981-x (PMC6647322; doi:10.1186/s12864-019-5981-x)
Supplement: Supplementary file 8 — Table S8. Markers of Backcross linkage map anchored to transcriptome. (XLSX 28 kb) [file 12864_2019_5981_MOESM8_ESM.xlsx]

## Sheet: Marker_anchor_to_unigene
Table S8 Markers of Backcross linkage map anchored to transcriptome
MarkerID	GeneID	GO_annotation	KEGG_annotation	KOG_class	KOG_class_annotation	Swissprot_annotation	nr_annotation
Marker100169	GeMoMaG000422.1	Molecular Function: sequence-specific DNA binding transcription factor activity (GO:0003700);; Cellular Component: nucleus (GO:0005634);; Biological Process: regulation of transcription, DNA-templated (GO:0006355);; Molecular Function: sequence-specific DNA binding (GO:0043565);; Molecular Function: metal ion binding (GO:0046872);;	--	[K]	Transcription	Doublesex- and mab-3-related transcription factor 3a GN=dmrt3a OS=Danio rerio (Zebrafish) PE=1 SV=2	PREDICTED: doublesex- and mab-3-related transcription factor 3a-like [Lepisosteus oculatus]
Marker78766	GeMoMaG028834.1	Molecular Function: protein kinase activity (GO:0004672);; Molecular Function: binding (GO:0005488);; Biological Process: transmembrane receptor protein tyrosine kinase signaling pathway (GO:0007169);; Biological Process: phosphorylation (GO:0016310);; Biological Process: primary metabolic process (GO:0044238);; Biological Process: single-multicellular organism process (GO:0044707);; Biological P…	K05096|3.62724e-36|dmo:Dmoj_GI14251|GI14251 gene product from transcript GI14251-RA; K05096 FMS-like tyrosine kinase 1 [EC:2.7.10.1] (A)	[T]	Signal transduction mechanisms	Platelet-derived growth factor receptor beta (Precursor) GN=pdgfrb OS=Takifugu rubripes (Japanese pufferfish) PE=3 SV=1	PREDICTED: platelet-derived growth factor receptor beta [Stegastes partitus]
Marker78767	GeMoMaG028834.1	Molecular Function: protein kinase activity (GO:0004672);; Molecular Function: binding (GO:0005488);; Biological Process: transmembrane receptor protein tyrosine kinase signaling pathway (GO:0007169);; Biological Process: phosphorylation (GO:0016310);; Biological Process: primary metabolic process (GO:0044238);; Biological Process: single-multicellular organism process (GO:0044707);; Biological P…	K05096|3.62724e-36|dmo:Dmoj_GI14251|GI14251 gene product from transcript GI14251-RA; K05096 FMS-like tyrosine kinase 1 [EC:2.7.10.1] (A)	[T]	Signal transduction mechanisms	Platelet-derived growth factor receptor beta (Precursor) GN=pdgfrb OS=Takifugu rubripes (Japanese pufferfish) PE=3 SV=1	PREDICTED: platelet-derived growth factor receptor beta [Stegastes partitus]
Marker88233	GeMoMaG038826.1	--	--	[R]	General function prediction only	--	PREDICTED: uncharacterized protein LOC103908834 [Danio rerio]
Marker88233	GeMoMaG018917.1	--	--	[R]	General function prediction only	--	unnamed protein product, partial [Oncorhynchus mykiss]
Marker81508	GeMoMaG055305.1	--	--	[R]	General function prediction only	--	PREDICTED: uncharacterized protein LOC102079324 [Oreochromis niloticus]
Marker60559	GeMoMaG064443.1	--	--	[R]	General function prediction only	--	PREDICTED: TBC1 domain family member 2A [Anolis carolinensis]
Marker60559	GeMoMaG060542.1	--	--	[R]	General function prediction only	--	PREDICTED: uncharacterized protein LOC101735159 [Xenopus (Silurana) tropicalis]
Marker60559	GeMoMaG049032.1	--	--	[R]	General function prediction only	--	PREDICTED: uncharacterized protein LOC101733709 [Xenopus (Silurana) tropicalis]
Marker60559	GeMoMaG035564.1	--	K18932|4.4042e-16|aga:AgaP_AGAP004856|AGAP004856-PA; K18932 palmitoyltransferase [EC:2.3.1.225] (A)	[R]	General function prediction only	--	putative palmitoyltransferase ZDHHC16 [Buceros rhinoceros silvestris]
Marker60559	GeMoMaG013963.1	--	--	[R]	General function prediction only	--	PREDICTED: uncharacterized protein LOC101733709 [Xenopus (Silurana) tropicalis]
Marker60559	GeMoMaG013340.1	--	--	--	--	--	PREDICTED: TBC1 domain family member 2A [Anolis carolinensis]
Marker60559	GeMoMaG010208.1	--	--	--	--	--	PREDICTED: uncharacterized protein LOC101735159 [Xenopus (Silurana) tropicalis]
Marker60559	GeMoMaG000137.1	--	--	[R]	General function prediction only	--	PREDICTED: uncharacterized protein LOC105006635 [Esox lucius]
Marker32496	GeMoMaG044507.1	--	--	--	--	Astacin-like metalloendopeptidase OS=Coturnix coturnix japonica (Japanese quail) PE=2 SV=1	LOC594901 protein [Xenopus (Silurana) tropicalis]
Marker32496	GeMoMaG042463.1	--	--	--	--	--	PREDICTED: cubilin [Cuculus canorus]
Marker32496	GeMoMaG013213.1	--	--	--	--	--	PREDICTED: cubilin [Cuculus canorus]
Marker114437	GeMoMaG021235.1	--	--	--	--	--	PREDICTED: uncharacterized protein LOC102458393 [Pelodiscus sinensis]
Marker23061	GeMoMaG011541.1	--	--	--	--	--	PREDICTED: TBC1 domain family member 2A [Anolis carolinensis]
Marker120038	GeMoMaG050618.1	--	--	[R]	General function prediction only	--	PREDICTED: uncharacterized protein LOC103908834 [Danio rerio]
Marker120038	GeMoMaG019045.1	--	--	--	--	--	PREDICTED: uncharacterized protein LOC101882377 [Danio rerio]
Marker83544	GeMoMaG065648.1	--	--	[R]	General function prediction only	--	PREDICTED: uncharacterized protein LOC102079324 [Oreochromis niloticus]
Marker83544	GeMoMaG063452.1	--	--	[R]	General function prediction only	--	PREDICTED: uncharacterized protein LOC102079324 [Oreochromis niloticus]
Marker83544	GeMoMaG063149.1	--	--	[R]	General function prediction only	--	PREDICTED: proto-oncogene tyrosine-protein kinase Src-like isoform X2 [Astyanax mexicanus]
Marker83544	GeMoMaG055714.1	--	--	--	--	--	PREDICTED: uncharacterized protein LOC102079324 [Oreochromis niloticus]
Marker83544	GeMoMaG055305.1	--	--	[R]	General function prediction only	--	PREDICTED: uncharacterized protein LOC102079324 [Oreochromis niloticus]
Marker83544	GeMoMaG053185.1	--	--	[R]	General function prediction only	--	PREDICTED: proto-oncogene tyrosine-protein kinase Src-like isoform X2 [Astyanax mexicanus]
Marker83544	GeMoMaG044891.1	--	--	[R]	General function prediction only	--	unnamed protein product [Oncorhynchus mykiss]
Marker83544	GeMoMaG044435.1	--	--	[R]	General function prediction only	--	PREDICTED: proto-oncogene tyrosine-protein kinase Src-like isoform X1 [Astyanax mexicanus]
Marker83544	GeMoMaG042726.1	--	--	[R]	General function prediction only	--	PREDICTED: RNA-directed DNA polymerase from mobile element jockey-like, partial [Pundamilia nyererei]
Marker83544	GeMoMaG042543.1	--	--	[R]	General function prediction only	--	PREDICTED: proto-oncogene tyrosine-protein kinase Src-like isoform X1 [Astyanax mexicanus]
Marker83544	GeMoMaG036353.1	--	--	--	--	--	PREDICTED: uncharacterized protein LOC102079324 [Oreochromis niloticus]
Marker83544	GeMoMaG033758.1	--	--	--	--	--	PREDICTED: proto-oncogene tyrosine-protein kinase Src-like isoform X3 [Astyanax mexicanus]
Marker83544	GeMoMaG032338.1	--	--	[R]	General function prediction only	--	PREDICTED: proto-oncogene tyrosine-protein kinase Src-like isoform X1 [Astyanax mexicanus]
Marker83544	GeMoMaG030541.1	--	--	[R]	General function prediction only	--	PREDICTED: proto-oncogene tyrosine-protein kinase Src-like isoform X1 [Astyanax mexicanus]
Marker83544	GeMoMaG028689.1	--	--	[R]	General function prediction only	--	PREDICTED: uncharacterized protein LOC102079324 [Oreochromis niloticus]
Marker83544	GeMoMaG027553.1	--	--	[R]	General function prediction only	--	PREDICTED: proto-oncogene tyrosine-protein kinase Src-like isoform X2 [Astyanax mexicanus]
Marker83544	GeMoMaG026651.1	--	--	[R]	General function prediction only	--	PREDICTED: uncharacterized protein LOC102079324 [Oreochromis niloticus]
Marker83544	GeMoMaG024461.1	--	--	--	--	--	PREDICTED: uncharacterized protein LOC102079324 [Oreochromis niloticus]
Marker83544	GeMoMaG024338.1	--	--	[R]	General function prediction only	--	PREDICTED: proto-oncogene tyrosine-protein kinase Src-like isoform X2 [Astyanax mexicanus]
Marker83544	GeMoMaG023452.1	--	--	--	--	--	PREDICTED: uncharacterized protein LOC102079437 [Oreochromis niloticus]
Marker83544	GeMoMaG016140.1	--	--	[R]	General function prediction only	--	PREDICTED: uncharacterized protein LOC102079324 [Oreochromis niloticus]
Marker83544	GeMoMaG015906.1	--	--	[R]	General function prediction only	--	PREDICTED: proto-oncogene tyrosine-protein kinase Src-like isoform X1 [Astyanax mexicanus]
Marker83544	GeMoMaG011754.1	--	--	[R]	General function prediction only	--	PREDICTED: proto-oncogene tyrosine-protein kinase Src-like isoform X2 [Astyanax mexicanus]
Marker83544	GeMoMaG011167.1	--	K10443|3.50235e-25|api:100572585|uncharacterized LOC100572585; K10443 kelch-like protein 2/3 (A)	--	--	--	PREDICTED: proto-oncogene tyrosine-protein kinase Src-like isoform X2 [Astyanax mexicanus]
Marker83544	GeMoMaG010271.1	--	--	[R]	General function prediction only	--	PREDICTED: uncharacterized protein LOC102079324 [Oreochromis niloticus]
Marker83544	GeMoMaG010164.1	--	--	--	--	--	PREDICTED: uncharacterized protein LOC102079437 [Oreochromis niloticus]
Marker83544	GeMoMaG006936.1	--	--	--	--	--	PREDICTED: uncharacterized protein LOC102079324 [Oreochromis niloticus]
Marker82113	GeMoMaG051490.1	--	--	--	--	--	PREDICTED: LOW QUALITY PROTEIN: uncharacterized protein LOC104948465, partial [Notothenia coriiceps]
Marker82114	GeMoMaG051490.1	--	--	--	--	--	PREDICTED: LOW QUALITY PROTEIN: uncharacterized protein LOC104948465, partial [Notothenia coriiceps]
Marker82114	GeMoMaG037899.1	--	--	--	--	--	PREDICTED: LOW QUALITY PROTEIN: uncharacterized protein LOC104948465, partial [Notothenia coriiceps]
Marker82114	GeMoMaG012815.1	--	--	--	--	--	PREDICTED: uncharacterized protein LOC101734340, partial [Xenopus (Silurana) tropicalis]
Marker82114	GeMoMaG012795.1	--	--	--	--	--	PREDICTED: LOW QUALITY PROTEIN: uncharacterized protein LOC104951437, partial [Notothenia coriiceps]
Marker21975	GeMoMaG010235.1	--	--	--	--	--	unnamed protein product [Tetraodon nigroviridis]
Marker96300	GeMoMaG013016.1	--	--	[R]	General function prediction only	--	PREDICTED: LOW QUALITY PROTEIN: uncharacterized protein K02A2.6-like [Esox lucius]
Marker96302	GeMoMaG053207.1	--	--	--	--	--	PREDICTED: uncharacterized protein K02A2.6-like, partial [Xenopus (Silurana) tropicalis]
Marker96302	GeMoMaG046828.1	--	--	--	--	--	PREDICTED: uncharacterized protein K02A2.6-like, partial [Xenopus (Silurana) tropicalis]
Marker96302	GeMoMaG013016.1	--	--	[R]	General function prediction only	--	PREDICTED: LOW QUALITY PROTEIN: uncharacterized protein K02A2.6-like [Esox lucius]
Marker96301	GeMoMaG013016.1	--	--	[R]	General function prediction only	--	PREDICTED: LOW QUALITY PROTEIN: uncharacterized protein K02A2.6-like [Esox lucius]
Marker104761	GeMoMaG050882.1	--	--	[R]	General function prediction only	--	PREDICTED: uncharacterized protein K02A2.6-like [Oreochromis niloticus]
Marker104761	GeMoMaG015670.1	--	--	[R]	General function prediction only	--	PREDICTED: uncharacterized protein LOC101074616, partial [Takifugu rubripes]
Marker113535	GeMoMaG029899.1	--	K10417|2.04463e-13|spu:584002|uncharacterized LOC584002; K10417 dynein light intermediate chain 2, cytosolic (A)	--	--	--	PREDICTED: RNA-directed DNA polymerase from mobile element jockey-like, partial [Picoides pubescens]
Marker121519	GeMoMaG061724.1	--	--	--	--	--	PREDICTED: uncharacterized protein LOC102444675 [Pelodiscus sinensis]
Marker97520	GeMoMaG037719.1	--	--	[R]	General function prediction only	--	PREDICTED: uncharacterized protein LOC102075813 [Oreochromis niloticus]
Marker120994	GeMoMaG045404.1	--	--	--	--	--	PREDICTED: uncharacterized protein K02A2.6-like [Danio rerio]
Marker113236	GeMoMaG038067.1	--	--	--	--	--	PREDICTED: uncharacterized protein LOC102784433 [Neolamprologus brichardi]
Marker113237	GeMoMaG038067.1	--	--	--	--	--	PREDICTED: uncharacterized protein LOC102784433 [Neolamprologus brichardi]
Marker107168	GeMoMaG035535.1	--	--	[R]	General function prediction only	--	PREDICTED: uncharacterized protein K02A2.6-like [Oreochromis niloticus]
Marker30732	GeMoMaG029944.1	--	--	--	--	--	PREDICTED: tigger transposable element-derived protein 1-like [Oreochromis niloticus]
Marker30732	GeMoMaG011940.1	--	--	--	--	--	PREDICTED: tigger transposable element-derived protein 1-like [Oreochromis niloticus]
Marker30732	GeMoMaG004380.1	--	--	[BD]	--	--	PREDICTED: tigger transposable element-derived protein 1-like [Oreochromis niloticus]
Marker37812	GeMoMaG021994.1	--	--	--	--	--	PREDICTED: uncharacterized protein LOC101730913 [Xenopus (Silurana) tropicalis]
Marker37812	GeMoMaG018851.1	--	--	--	--	--	PREDICTED: uncharacterized protein LOC101735159 [Xenopus (Silurana) tropicalis]
Marker37814	GeMoMaG065553.1	--	--	--	--	--	reverse transcriptase/ribonuclease H/putative methyltransferase, partial [Tetraodon nigroviridis]
Marker37814	GeMoMaG045160.1	--	--	--	--	--	PREDICTED: uncharacterized protein LOC101730913 [Xenopus (Silurana) tropicalis]
Marker37814	GeMoMaG042472.1	--	--	--	--	--	PREDICTED: uncharacterized protein LOC101730913 [Xenopus (Silurana) tropicalis]
Marker37814	GeMoMaG041623.1	--	--	--	--	--	reverse transcriptase/ribonuclease H/putative methyltransferase, partial [Tetraodon nigroviridis]
Marker37814	GeMoMaG040694.1	--	--	--	--	--	PREDICTED: uncharacterized protein LOC101730913 [Xenopus (Silurana) tropicalis]
Marker37814	GeMoMaG030617.1	--	--	--	--	--	PREDICTED: uncharacterized protein LOC105009455 [Esox lucius]
Marker37814	GeMoMaG018851.1	--	--	--	--	--	PREDICTED: uncharacterized protein LOC101735159 [Xenopus (Silurana) tropicalis]
Marker37814	GeMoMaG002942.1	--	--	--	--	--	PREDICTED: uncharacterized protein LOC101730913 [Xenopus (Silurana) tropicalis]
Marker37813	GeMoMaG021994.1	--	--	--	--	--	PREDICTED: uncharacterized protein LOC101730913 [Xenopus (Silurana) tropicalis]
Marker37813	GeMoMaG018851.1	--	--	--	--	--	PREDICTED: uncharacterized protein LOC101735159 [Xenopus (Silurana) tropicalis]
Marker37815	GeMoMaG065553.1	--	--	--	--	--	reverse transcriptase/ribonuclease H/putative methyltransferase, partial [Tetraodon nigroviridis]
Marker37815	GeMoMaG045160.1	--	--	--	--	--	PREDICTED: uncharacterized protein LOC101730913 [Xenopus (Silurana) tropicalis]
Marker37815	GeMoMaG042472.1	--	--	--	--	--	PREDICTED: uncharacterized protein LOC101730913 [Xenopus (Silurana) tropicalis]
Marker37815	GeMoMaG041623.1	--	--	--	--	--	reverse transcriptase/ribonuclease H/putative methyltransferase, partial [Tetraodon nigroviridis]
Marker37815	GeMoMaG040694.1	--	--	--	--	--	PREDICTED: uncharacterized protein LOC101730913 [Xenopus (Silurana) tropicalis]
Marker37815	GeMoMaG030617.1	--	--	--	--	--	PREDICTED: uncharacterized protein LOC105009455 [Esox lucius]
Marker37815	GeMoMaG018851.1	--	--	--	--	--	PREDICTED: uncharacterized protein LOC101735159 [Xenopus (Silurana) tropicalis]
Marker37815	GeMoMaG002942.1	--	--	--	--	--	PREDICTED: uncharacterized protein LOC101730913 [Xenopus (Silurana) tropicalis]
Marker104030	GeMoMaG033332.1	--	--	--	--	--	PREDICTED: uncharacterized protein LOC104954597 [Notothenia coriiceps]
Marker111905	GeMoMaG058311.1	--	--	--	--	--	PREDICTED: uncharacterized protein LOC104945589 [Notothenia coriiceps]
Marker111905	GeMoMaG026215.1	--	--	--	--	--	PREDICTED: uncharacterized protein LOC101885994 [Danio rerio]
Marker111905	GeMoMaG021600.1	--	--	--	--	--	PREDICTED: LOW QUALITY PROTEIN: KRAB-A domain-containing protein 2, partial [Tinamus guttatus]
Marker13637	GeMoMaG046422.1	--	--	[R]	General function prediction only	Transposon TX1 uncharacterized 149 kDa protein OS=Xenopus laevis (African clawed frog) PE=3 SV=1	PREDICTED: uncharacterized protein LOC103307322, partial [Chrysemys picta bellii]
Marker13636	GeMoMaG046422.1	--	--	[R]	General function prediction only	Transposon TX1 uncharacterized 149 kDa protein OS=Xenopus laevis (African clawed frog) PE=3 SV=1	PREDICTED: uncharacterized protein LOC103307322, partial [Chrysemys picta bellii]
Marker80607	GeMoMaG063586.1	--	--	--	--	--	PREDICTED: uncharacterized protein LOC102079324 [Oreochromis niloticus]
Marker80607	GeMoMaG063452.1	--	--	[R]	General function prediction only	--	PREDICTED: uncharacterized protein LOC102079324 [Oreochromis niloticus]
Marker80607	GeMoMaG055714.1	--	--	--	--	--	PREDICTED: uncharacterized protein LOC102079324 [Oreochromis niloticus]
Marker80607	GeMoMaG050945.1	--	--	--	--	--	PREDICTED: uncharacterized protein LOC102079437 [Oreochromis niloticus]
Marker80607	GeMoMaG048949.1	--	--	[R]	General function prediction only	--	unnamed protein product [Oncorhynchus mykiss]
Marker80607	GeMoMaG035959.1	--	--	[R]	General function prediction only	--	PREDICTED: RNA-directed DNA polymerase from mobile element jockey-like, partial [Picoides pubescens]
Marker80607	GeMoMaG028689.1	--	--	[R]	General function prediction only	--	PREDICTED: uncharacterized protein LOC102079324 [Oreochromis niloticus]
Marker80607	GeMoMaG006936.1	--	--	--	--	--	PREDICTED: uncharacterized protein LOC102079324 [Oreochromis niloticus]
Marker85932	GeMoMaG064923.1	--	--	[R]	General function prediction only	--	PREDICTED: uncharacterized protein LOC101157776 [Oryzias latipes]
Marker85932	GeMoMaG025552.1	--	--	[R]	General function prediction only	--	PREDICTED: uncharacterized protein K02A2.6-like [Oryzias latipes]
Marker119559	GeMoMaG037841.1	Biological Process: regulation of apoptotic process (GO:0042981);; Biological Process: single-multicellular organism process (GO:0044707);; Biological Process: negative regulation of cellular process (GO:0048523);;	K04570|5.03149e-24|bfo:BRAFLDRAFT_247509|hypothetical protein; K04570 BCL2-like 1 (apoptosis regulator Bcl-X) (A)	[T]	Signal transduction mechanisms	Bcl-2-like protein 1 GN=BCL2L1 OS=Gallus gallus (Chicken) PE=2 SV=2	Apoptosis regulator Bcl-X [Dicentrarchus labrax]
Marker119559	GeMoMaG000303.1	--	K13703|1.29113e-08|tca:100142272|alpha/beta hydrolase domain-containing protein 11; K13703 abhydrolase domain-containing protein 11 (A)	[R]	General function prediction only	--	--
Marker119559	GeMoMaG050895.1	--	--	[K]	Transcription	MBT domain-containing protein 1 GN=mbtd1 OS=Xenopus tropicalis (Western clawed frog) PE=2 SV=1	Lethal(3)malignant brain tumor-like 2, partial [Manacus vitellinus]
Marker77657	GeMoMaG046060.1	--	--	--	--	--	reverse transcriptase/ribonuclease H/putative methyltransferase, partial [Tetraodon nigroviridis]
Marker77657	GeMoMaG033357.1	--	--	[R]	General function prediction only	--	PREDICTED: TBC1 domain family member 2A [Anolis carolinensis]
Marker77657	GeMoMaG031537.1	--	--	--	--	--	PREDICTED: uncharacterized protein LOC101735159 [Xenopus (Silurana) tropicalis]
Marker77658	GeMoMaG046060.1	--	--	--	--	--	reverse transcriptase/ribonuclease H/putative methyltransferase, partial [Tetraodon nigroviridis]
Marker77658	GeMoMaG033357.1	--	--	[R]	General function prediction only	--	PREDICTED: TBC1 domain family member 2A [Anolis carolinensis]
Marker77658	GeMoMaG031537.1	--	--	--	--	--	PREDICTED: uncharacterized protein LOC101735159 [Xenopus (Silurana) tropicalis]
Marker79593	GeMoMaG062590.1	--	--	--	--	--	PREDICTED: uncharacterized protein LOC104945589 [Notothenia coriiceps]
Marker79593	GeMoMaG052602.1	--	--	[R]	General function prediction only	--	PREDICTED: uncharacterized protein LOC103278924 [Anolis carolinensis]
Marker79593	GeMoMaG043923.1	--	--	--	--	--	PREDICTED: uncharacterized protein LOC101885994 [Danio rerio]
Marker79593	GeMoMaG042858.1	--	--	[R]	General function prediction only	--	PREDICTED: uncharacterized protein LOC101155130 [Oryzias latipes]
Marker79593	GeMoMaG027667.1	--	--	--	--	--	PREDICTED: uncharacterized protein LOC101733225 [Xenopus (Silurana) tropicalis]
Marker79593	GeMoMaG021789.1	--	--	[R]	General function prediction only	--	PREDICTED: uncharacterized protein LOC101158926 [Oryzias latipes]
Marker79593	GeMoMaG016217.1	--	--	--	--	--	PREDICTED: uncharacterized protein LOC101735158 [Xenopus (Silurana) tropicalis]
Marker79593	GeMoMaG003723.1	--	--	--	--	--	PREDICTED: uncharacterized protein LOC101735158 [Xenopus (Silurana) tropicalis]
Marker79593	GeMoMaG003659.1	--	--	[R]	General function prediction only	--	PREDICTED: uncharacterized protein LOC101478033 [Maylandia zebra]
Marker79593	GeMoMaG002201.1	--	--	[R]	General function prediction only	--	PREDICTED: uncharacterized protein LOC101155130 [Oryzias latipes]
Marker10419	GeMoMaG065334.1	--	--	--	--	--	PREDICTED: treslin-like [Oryzias latipes]
Marker10419	GeMoMaG026157.1	--	--	--	--	--	endonuclease-reverse transcriptase HmRTE-e01, partial [Oryzias melastigma]
Marker10419	GeMoMaG021550.1	--	--	--	--	--	endonuclease-reverse transcriptase HmRTE-e01, partial [Oryzias melastigma]
Marker10419	GeMoMaG019417.1	--	--	--	--	--	endonuclease-reverse transcriptase HmRTE-e01, partial [Oryzias melastigma]
Marker10419	GeMoMaG012176.1	--	--	--	--	--	endonuclease-reverse transcriptase HmRTE-e01, partial [Oryzias melastigma]
Marker10419	GeMoMaG002913.1	--	--	--	--	--	endonuclease-reverse transcriptase HmRTE-e01, partial [Oryzias melastigma]
Marker123073	GeMoMaG011864.1	--	--	[R]	General function prediction only	--	PREDICTED: uncharacterized protein LOC103307322, partial [Chrysemys picta bellii]
Marker123074	GeMoMaG011864.1	--	--	[R]	General function prediction only	--	PREDICTED: uncharacterized protein LOC103307322, partial [Chrysemys picta bellii]
Marker83500	GeMoMaG036804.1	--	--	[R]	General function prediction only	--	PREDICTED: uncharacterized protein LOC104960745, partial [Notothenia coriiceps]
Marker27207	GeMoMaG028834.1	Molecular Function: protein kinase activity (GO:0004672);; Molecular Function: binding (GO:0005488);; Biological Process: transmembrane receptor protein tyrosine kinase signaling pathway (GO:0007169);; Biological Process: phosphorylation (GO:0016310);; Biological Process: primary metabolic process (GO:0044238);; Biological Process: single-multicellular organism process (GO:0044707);; Biological P…	K05096|3.62724e-36|dmo:Dmoj_GI14251|GI14251 gene product from transcript GI14251-RA; K05096 FMS-like tyrosine kinase 1 [EC:2.7.10.1] (A)	[T]	Signal transduction mechanisms	Platelet-derived growth factor receptor beta (Precursor) GN=pdgfrb OS=Takifugu rubripes (Japanese pufferfish) PE=3 SV=1	PREDICTED: platelet-derived growth factor receptor beta [Stegastes partitus]
Marker62495	GeMoMaG063949.1	--	--	[L]	Replication, recombination and repair	--	PREDICTED: DNA-(apurinic or apyrimidinic site) lyase-like isoform X4 [Latimeria chalumnae]
Marker49597	GeMoMaG061526.1	--	K17935|4.60576e-22|lcm:102353553|sorting nexin-29-like; K17935 sorting nexin-29 (A)	[R]	General function prediction only	--	PREDICTED: sorting nexin-29-like [Latimeria chalumnae]
Marker49596	GeMoMaG061526.1	--	K17935|4.60576e-22|lcm:102353553|sorting nexin-29-like; K17935 sorting nexin-29 (A)	[R]	General function prediction only	--	PREDICTED: sorting nexin-29-like [Latimeria chalumnae]
Marker49600	GeMoMaG061526.1	--	K17935|4.60576e-22|lcm:102353553|sorting nexin-29-like; K17935 sorting nexin-29 (A)	[R]	General function prediction only	--	PREDICTED: sorting nexin-29-like [Latimeria chalumnae]
Marker49598	GeMoMaG061526.1	--	K17935|4.60576e-22|lcm:102353553|sorting nexin-29-like; K17935 sorting nexin-29 (A)	[R]	General function prediction only	--	PREDICTED: sorting nexin-29-like [Latimeria chalumnae]
Marker62496	GeMoMaG063949.1	--	--	[L]	Replication, recombination and repair	--	PREDICTED: DNA-(apurinic or apyrimidinic site) lyase-like isoform X4 [Latimeria chalumnae]
Marker4783	GeMoMaG002891.1	--	--	--	--	--	hypothetical protein N307_10636, partial [Picoides pubescens]
Marker101518	GeMoMaG057996.1	--	--	[R]	General function prediction only	Haloacid dehalogenase-like hydrolase domain-containing protein 2 GN=hdhd2 OS=Danio rerio (Zebrafish) PE=2 SV=1	PREDICTED: haloacid dehalogenase-like hydrolase domain-containing protein 2-like [Oryzias latipes]
Marker86648	GeMoMaG000303.1	--	K13703|1.29113e-08|tca:100142272|alpha/beta hydrolase domain-containing protein 11; K13703 abhydrolase domain-containing protein 11 (A)	[R]	General function prediction only	--	--
Marker86648	GeMoMaG010176.1	--	K06704|2.07817e-97|phu:Phum_PHUM259860|adam, putative (EC:3.4.24.81); K06704 disintegrin and metalloproteinase domain-containing protein 10 [EC:3.4.24.81] (A)	[W]	Extracellular structures	Disintegrin and metalloproteinase domain-containing protein 10 (Precursor) GN=adam10 OS=Xenopus laevis (African clawed frog) PE=2 SV=1	PREDICTED: disintegrin and metalloproteinase domain-containing protein 10-like [Python bivittatus]
Marker8866	GeMoMaG040934.1	Molecular Function: binding (GO:0005488);; Biological Process: transcription, DNA-templated (GO:0006351);; Biological Process: brain development (GO:0007420);; Biological Process: anatomical structure morphogenesis (GO:0009653);; Biological Process: neuron differentiation (GO:0030182);;	K09371|6.567e-12|tca:655586|LMX-HD, Lmx1b; LIM homeobox transcription factor 1-beta; K09371 LIM homeobox transcription factor 1 (A)	[R]	General function prediction only	LIM/homeobox protein LMX-1.2 GN=LMX1B OS=Gallus gallus (Chicken) PE=2 SV=2	LMX1, partial [Gallus gallus]
Marker8864	GeMoMaG040934.1	Molecular Function: binding (GO:0005488);; Biological Process: transcription, DNA-templated (GO:0006351);; Biological Process: brain development (GO:0007420);; Biological Process: anatomical structure morphogenesis (GO:0009653);; Biological Process: neuron differentiation (GO:0030182);;	K09371|6.567e-12|tca:655586|LMX-HD, Lmx1b; LIM homeobox transcription factor 1-beta; K09371 LIM homeobox transcription factor 1 (A)	[R]	General function prediction only	LIM/homeobox protein LMX-1.2 GN=LMX1B OS=Gallus gallus (Chicken) PE=2 SV=2	LMX1, partial [Gallus gallus]
Marker21219	GeMoMaG034551.1	--	--	[R]	General function prediction only	--	PREDICTED: proto-oncogene tyrosine-protein kinase Src-like isoform X3 [Astyanax mexicanus]
Marker48686	GeMoMaG045797.1	--	--	[K]	Transcription	--	--
Marker117596	GeMoMaG058246.1	--	--	[R]	General function prediction only	--	PREDICTED: uncharacterized protein LOC101735159 [Xenopus (Silurana) tropicalis]
Marker117596	GeMoMaG050679.1	--	--	[R]	General function prediction only	--	PREDICTED: TBC1 domain family member 2A [Anolis carolinensis]
Marker117596	GeMoMaG038841.1	--	--	--	--	--	PREDICTED: LOW QUALITY PROTEIN: uncharacterized protein LOC104951437, partial [Notothenia coriiceps]
Marker117596	GeMoMaG034947.1	--	--	--	--	--	PREDICTED: uncharacterized protein LOC101730913 [Xenopus (Silurana) tropicalis]
Marker117596	GeMoMaG034076.1	--	--	--	--	--	PREDICTED: alpha-2-macroglobulin-like [Chrysemys picta bellii]
Marker117596	GeMoMaG031209.1	--	--	--	--	--	PREDICTED: uncharacterized protein LOC103908934, partial [Danio rerio]
Marker117596	GeMoMaG024684.1	--	--	--	--	--	PREDICTED: uncharacterized protein LOC101733709 [Xenopus (Silurana) tropicalis]
Marker117596	GeMoMaG022034.1	--	--	[R]	General function prediction only	--	PREDICTED: LOW QUALITY PROTEIN: uncharacterized protein LOC104951662 [Notothenia coriiceps]
Marker117596	GeMoMaG021662.1	--	--	[R]	General function prediction only	--	reverse transcriptase/ribonuclease H/putative methyltransferase, partial [Tetraodon nigroviridis]
Marker117596	GeMoMaG012795.1	--	--	--	--	--	PREDICTED: LOW QUALITY PROTEIN: uncharacterized protein LOC104951437, partial [Notothenia coriiceps]
Marker117596	GeMoMaG010745.1	--	--	[R]	General function prediction only	--	PREDICTED: uncharacterized protein LOC101735159 [Xenopus (Silurana) tropicalis]
Marker117596	GeMoMaG003553.1	--	--	--	--	--	PREDICTED: uncharacterized protein LOC102444675 [Pelodiscus sinensis]
Marker86510	GeMoMaG021600.1	--	--	--	--	--	PREDICTED: LOW QUALITY PROTEIN: KRAB-A domain-containing protein 2, partial [Tinamus guttatus]
Marker76487	GeMoMaG010096.1	--	--	[R]	General function prediction only	--	unnamed protein product [Tetraodon nigroviridis]
Marker76486	GeMoMaG010096.1	--	--	[R]	General function prediction only	--	unnamed protein product [Tetraodon nigroviridis]
Marker43996	GeMoMaG056277.1	--	K08619|2.52661e-11|tca:656156|A disintegrin and metalloproteinase with thrombospondin motifs 3-like; K08619 a disintegrin and metalloproteinase with thrombospondin motifs 3 [EC:3.4.24.-] (A)	[O]	Posttranslational modification, protein turnover, chaperones	Netrin receptor UNC5B (Precursor) GN=unc5b OS=Xenopus laevis (African clawed frog) PE=2 SV=1	PREDICTED: LOW QUALITY PROTEIN: A disintegrin and metalloproteinase with thrombospondin motifs 14 [Columba livia]
Marker37871	GeMoMaG039611.1	--	--	--	--	--	PREDICTED: uncharacterized protein LOC103278141 [Anolis carolinensis]
Marker65005	GeMoMaG057337.1	--	--	[R]	General function prediction only	--	PREDICTED: TBC1 domain family member 2A [Anolis carolinensis]
Marker65005	GeMoMaG056554.1	--	--	--	--	--	PREDICTED: TBC1 domain family member 2A [Anolis carolinensis]
Marker65005	GeMoMaG052035.1	--	--	[R]	General function prediction only	--	PREDICTED: TBC1 domain family member 2A [Anolis carolinensis]
Marker65005	GeMoMaG051204.1	--	--	--	--	--	PREDICTED: TBC1 domain family member 2A [Anolis carolinensis]
Marker65005	GeMoMaG049106.1	--	--	[R]	General function prediction only	--	PREDICTED: uncharacterized protein LOC103911222, partial [Danio rerio]
Marker65005	GeMoMaG048800.1	--	--	--	--	--	PREDICTED: uncharacterized protein LOC103908934, partial [Danio rerio]
Marker65005	GeMoMaG048448.1	--	--	--	--	--	PREDICTED: alpha-2-macroglobulin-like [Chrysemys picta bellii]
Marker65005	GeMoMaG046396.1	--	--	[R]	General function prediction only	--	PREDICTED: TBC1 domain family member 2A [Anolis carolinensis]
Marker65005	GeMoMaG045173.1	--	--	[R]	General function prediction only	--	PREDICTED: uncharacterized protein LOC103908934, partial [Danio rerio]
Marker65005	GeMoMaG042786.1	--	--	--	--	--	PREDICTED: uncharacterized protein LOC102445314 [Pelodiscus sinensis]
Marker65005	GeMoMaG041076.1	--	--	--	--	--	PREDICTED: uncharacterized protein LOC102367500 [Latimeria chalumnae]
Marker65005	GeMoMaG038142.1	--	--	[R]	General function prediction only	--	PREDICTED: TBC1 domain family member 2A [Anolis carolinensis]
Marker65005	GeMoMaG035730.1	--	--	--	--	--	PREDICTED: TBC1 domain family member 2A [Anolis carolinensis]
Marker65005	GeMoMaG033357.1	--	--	[R]	General function prediction only	--	PREDICTED: TBC1 domain family member 2A [Anolis carolinensis]
Marker65005	GeMoMaG028572.1	--	--	[R]	General function prediction only	--	PREDICTED: uncharacterized protein LOC103908934, partial [Danio rerio]
Marker65005	GeMoMaG024559.1	--	--	[R]	General function prediction only	--	PREDICTED: TBC1 domain family member 2A [Anolis carolinensis]
Marker65005	GeMoMaG018181.1	--	--	[R]	General function prediction only	--	PREDICTED: TBC1 domain family member 2A [Anolis carolinensis]
Marker65005	GeMoMaG012035.1	--	--	--	--	--	PREDICTED: uncharacterized protein LOC102456870 [Pelodiscus sinensis]
Marker65005	GeMoMaG010897.1	--	--	[R]	General function prediction only	--	PREDICTED: uncharacterized protein LOC102367500 [Latimeria chalumnae]
Marker65005	GeMoMaG008218.1	--	--	[R]	General function prediction only	--	PREDICTED: uncharacterized protein LOC102367500 [Latimeria chalumnae]
Marker65005	GeMoMaG008078.1	--	--	[R]	General function prediction only	--	PREDICTED: uncharacterized protein LOC103911222, partial [Danio rerio]
Marker65005	GeMoMaG007568.1	--	--	[R]	General function prediction only	--	PREDICTED: uncharacterized protein LOC101733709 [Xenopus (Silurana) tropicalis]
Marker65005	GeMoMaG002125.1	--	--	[R]	General function prediction only	--	PREDICTED: uncharacterized protein LOC102367500 [Latimeria chalumnae]
Marker78507	GeMoMaG017301.1	--	--	--	--	--	PREDICTED: LOW QUALITY PROTEIN: uncharacterized protein LOC103305841 [Chrysemys picta bellii]
Marker99858	GeMoMaG045973.1	--	--	--	--	--	PREDICTED: ephrin type-A receptor 7-like [Notothenia coriiceps]
Marker99858	GeMoMaG038212.1	--	--	--	--	--	PREDICTED: uncharacterized protein LOC104930589 [Larimichthys crocea]
Marker99858	GeMoMaG046317.1	--	--	[S]	Function unknown	UPF0505 protein C16orf62 homolog GN=zgc:163107 OS=Danio rerio (Zebrafish) PE=2 SV=1	LOC100145160 protein [Xenopus (Silurana) tropicalis]
Marker54888	GeMoMaG038700.1	Molecular Function: protein serine/threonine kinase activity (GO:0004674);; Molecular Function: ATP binding (GO:0005524);; Biological Process: protein phosphorylation (GO:0006468);;	K04372|7.65216e-40|ame:412470|Lk6, GB17530; LK6 protein kinase; K04372 MAP kinase interacting serine/threonine kinase [EC:2.7.11.1] (A)	[T]	Signal transduction mechanisms	MAP kinase-interacting serine/threonine-protein kinase 1 GN=mknk1 OS=Xenopus tropicalis (Western clawed frog) PE=2 SV=1	MAP kinase-interacting serine/threonine-protein kinase 1, partial [Charadrius vociferus]
Marker75644	GeMoMaG044560.1	--	--	[R]	General function prediction only	--	PREDICTED: uncharacterized protein LOC101473788 [Maylandia zebra]
Marker75644	GeMoMaG023272.1	--	--	[R]	General function prediction only	--	PREDICTED: uncharacterized protein LOC101473788 [Maylandia zebra]
Marker75644	GeMoMaG008896.1	--	--	[R]	General function prediction only	--	unnamed protein product [Tetraodon nigroviridis]
Marker72073	GeMoMaG057958.1	--	--	--	--	--	PREDICTED: craniofacial development protein 2-like [Pelodiscus sinensis]
Marker72073	GeMoMaG029437.1	--	--	--	--	--	PREDICTED: craniofacial development protein 2-like [Chrysemys picta bellii]
Marker12794	GeMoMaG059046.1	--	--	[R]	General function prediction only	--	PREDICTED: uncharacterized protein LOC101733709 [Xenopus (Silurana) tropicalis]
Marker12794	GeMoMaG047373.1	--	--	[R]	General function prediction only	--	PREDICTED: uncharacterized protein LOC101735159 [Xenopus (Silurana) tropicalis]
Marker12794	GeMoMaG009112.1	--	--	--	--	--	PREDICTED: LOW QUALITY PROTEIN: uncharacterized protein LOC104951437, partial [Notothenia coriiceps]
Marker12794	GeMoMaG005160.1	--	--	--	--	--	PREDICTED: uncharacterized protein LOC105026845 [Esox lucius]
Marker54887	GeMoMaG038700.1	Molecular Function: protein serine/threonine kinase activity (GO:0004674);; Molecular Function: ATP binding (GO:0005524);; Biological Process: protein phosphorylation (GO:0006468);;	K04372|7.65216e-40|ame:412470|Lk6, GB17530; LK6 protein kinase; K04372 MAP kinase interacting serine/threonine kinase [EC:2.7.11.1] (A)	[T]	Signal transduction mechanisms	MAP kinase-interacting serine/threonine-protein kinase 1 GN=mknk1 OS=Xenopus tropicalis (Western clawed frog) PE=2 SV=1	MAP kinase-interacting serine/threonine-protein kinase 1, partial [Charadrius vociferus]
Marker122684	GeMoMaG064576.1	--	--	[R]	General function prediction only	--	PREDICTED: uncharacterized protein LOC104943607 [Notothenia coriiceps]
Marker122684	GeMoMaG037940.1	--	--	[R]	General function prediction only	--	PREDICTED: uncharacterized protein LOC101163551, partial [Oryzias latipes]
Marker122684	GeMoMaG026240.1	--	K08606|1.94511e-16|tru:101077603|meprin A subunit beta-like; K08606 meprin B [EC:3.4.24.63] (A)	--	--	--	unnamed protein product [Tetraodon nigroviridis]
Marker122684	GeMoMaG021693.1	--	--	--	--	--	PREDICTED: uncharacterized protein K02A2.6-like [Oreochromis niloticus]
Marker122684	GeMoMaG007819.1	--	K08606|8.7808e-16|tru:101077603|meprin A subunit beta-like; K08606 meprin B [EC:3.4.24.63] (A)	--	--	--	unnamed protein product [Tetraodon nigroviridis]
Marker122684	GeMoMaG007696.1	--	--	[R]	General function prediction only	--	unnamed protein product [Tetraodon nigroviridis]
Marker122684	GeMoMaG006235.1	--	--	--	--	--	PREDICTED: uncharacterized protein LOC102784433 [Neolamprologus brichardi]
Marker122684	GeMoMaG004782.1	--	--	--	--	--	unnamed protein product [Tetraodon nigroviridis]
Marker96437	GeMoMaG060642.1	--	--	--	--	--	PREDICTED: deleted in malignant brain tumors 1 protein-like [Maylandia zebra]
Marker96437	GeMoMaG058694.1	--	--	[R]	General function prediction only	--	PREDICTED: uncharacterized protein LOC101074616, partial [Takifugu rubripes]
Marker96437	GeMoMaG050882.1	--	--	[R]	General function prediction only	--	PREDICTED: uncharacterized protein K02A2.6-like [Oreochromis niloticus]
Marker96437	GeMoMaG044388.1	--	--	[R]	General function prediction only	--	PREDICTED: uncharacterized protein K02A2.6-like [Oreochromis niloticus]
Marker96437	GeMoMaG038393.1	--	--	--	--	--	PREDICTED: meprin A subunit beta-like [Takifugu rubripes]
Marker96437	GeMoMaG037940.1	--	--	[R]	General function prediction only	--	PREDICTED: uncharacterized protein LOC101163551, partial [Oryzias latipes]
Marker96437	GeMoMaG034640.1	--	--	[R]	General function prediction only	--	PREDICTED: uncharacterized protein LOC101473788 [Maylandia zebra]
Marker96437	GeMoMaG028301.1	--	--	[R]	General function prediction only	--	PREDICTED: uncharacterized protein K02A2.6-like [Oreochromis niloticus]
Marker96437	GeMoMaG012345.1	--	--	[R]	General function prediction only	--	PREDICTED: deleted in malignant brain tumors 1 protein-like [Maylandia zebra]
Marker82200	GeMoMaG010262.1	--	--	[R]	General function prediction only	--	PREDICTED: uncharacterized protein LOC102075821 [Oreochromis niloticus]
Marker82199	GeMoMaG010262.1	--	--	[R]	General function prediction only	--	PREDICTED: uncharacterized protein LOC102075821 [Oreochromis niloticus]
Marker57149	GeMoMaG061915.1	--	--	--	--	--	PREDICTED: uncharacterized protein K02A2.6-like [Danio rerio]
Marker57149	GeMoMaG060543.1	--	--	[R]	General function prediction only	--	PREDICTED: tesmin [Poecilia formosa]
Marker57149	GeMoMaG060163.1	--	--	--	--	--	PREDICTED: uncharacterized protein LOC101156905 [Oryzias latipes]
Marker57149	GeMoMaG059651.1	--	--	--	--	--	PREDICTED: thy-1 membrane glycoprotein isoform X1 [Danio rerio]
Marker57149	GeMoMaG057603.1	--	--	[R]	General function prediction only	--	PREDICTED: uncharacterized protein LOC101158926 [Oryzias latipes]
Marker57149	GeMoMaG048326.1	--	--	--	--	--	PREDICTED: uncharacterized protein K02A2.6-like [Danio rerio]
Marker57149	GeMoMaG047816.1	--	--	--	--	--	PREDICTED: uncharacterized protein LOC101885994 [Danio rerio]
Marker57149	GeMoMaG047045.1	--	--	[R]	General function prediction only	--	Retrovirus polyprotein [Dicentrarchus labrax]
Marker57149	GeMoMaG043923.1	--	--	--	--	--	PREDICTED: uncharacterized protein LOC101885994 [Danio rerio]
Marker57149	GeMoMaG033956.1	--	--	--	--	--	PREDICTED: uncharacterized protein LOC101885994 [Danio rerio]
Marker57149	GeMoMaG028411.1	--	--	--	--	--	PREDICTED: uncharacterized protein LOC101158926 [Oryzias latipes]
Marker57149	GeMoMaG027385.1	--	--	--	--	--	PREDICTED: uncharacterized protein K02A2.6-like [Danio rerio]
Marker57149	GeMoMaG000161.1	--	--	--	--	--	PREDICTED: uncharacterized protein LOC101166850, partial [Oryzias latipes]
Marker57151	GeMoMaG060543.1	--	--	[R]	General function prediction only	--	PREDICTED: tesmin [Poecilia formosa]
Marker57151	GeMoMaG047045.1	--	--	[R]	General function prediction only	--	Retrovirus polyprotein [Dicentrarchus labrax]
Marker57151	GeMoMaG028411.1	--	--	--	--	--	PREDICTED: uncharacterized protein LOC101158926 [Oryzias latipes]
Marker57151	GeMoMaG000161.1	--	--	--	--	--	PREDICTED: uncharacterized protein LOC101166850, partial [Oryzias latipes]
Marker57150	GeMoMaG060543.1	--	--	[R]	General function prediction only	--	PREDICTED: tesmin [Poecilia formosa]
Marker57150	GeMoMaG057603.1	--	--	[R]	General function prediction only	--	PREDICTED: uncharacterized protein LOC101158926 [Oryzias latipes]
Marker57150	GeMoMaG047045.1	--	--	[R]	General function prediction only	--	Retrovirus polyprotein [Dicentrarchus labrax]
Marker57150	GeMoMaG028411.1	--	--	--	--	--	PREDICTED: uncharacterized protein LOC101158926 [Oryzias latipes]
Marker57150	GeMoMaG000161.1	--	--	--	--	--	PREDICTED: uncharacterized protein LOC101166850, partial [Oryzias latipes]
Marker57148	GeMoMaG061915.1	--	--	--	--	--	PREDICTED: uncharacterized protein K02A2.6-like [Danio rerio]
Marker57148	GeMoMaG060543.1	--	--	[R]	General function prediction only	--	PREDICTED: tesmin [Poecilia formosa]
Marker57148	GeMoMaG060163.1	--	--	--	--	--	PREDICTED: uncharacterized protein LOC101156905 [Oryzias latipes]
Marker57148	GeMoMaG059651.1	--	--	--	--	--	PREDICTED: thy-1 membrane glycoprotein isoform X1 [Danio rerio]
Marker57148	GeMoMaG057603.1	--	--	[R]	General function prediction only	--	PREDICTED: uncharacterized protein LOC101158926 [Oryzias latipes]
Marker57148	GeMoMaG048326.1	--	--	--	--	--	PREDICTED: uncharacterized protein K02A2.6-like [Danio rerio]
Marker57148	GeMoMaG047816.1	--	--	--	--	--	PREDICTED: uncharacterized protein LOC101885994 [Danio rerio]
Marker57148	GeMoMaG047045.1	--	--	[R]	General function prediction only	--	Retrovirus polyprotein [Dicentrarchus labrax]
Marker57148	GeMoMaG043923.1	--	--	--	--	--	PREDICTED: uncharacterized protein LOC101885994 [Danio rerio]
Marker57148	GeMoMaG033956.1	--	--	--	--	--	PREDICTED: uncharacterized protein LOC101885994 [Danio rerio]
Marker57148	GeMoMaG028411.1	--	--	--	--	--	PREDICTED: uncharacterized protein LOC101158926 [Oryzias latipes]
Marker57148	GeMoMaG027385.1	--	--	--	--	--	PREDICTED: uncharacterized protein K02A2.6-like [Danio rerio]
Marker57148	GeMoMaG000161.1	--	--	--	--	--	PREDICTED: uncharacterized protein LOC101166850, partial [Oryzias latipes]
Marker57153	GeMoMaG057582.1	--	K14763|1.51373e-24|api:100571954|uncharacterized LOC100571954; K14763 H/ACA ribonucleoprotein complex non-core subunit NAF1 (A)	[R]	General function prediction only	--	PREDICTED: uncharacterized protein LOC101158926 [Oryzias latipes]
Marker57153	GeMoMaG056050.1	--	--	[R]	General function prediction only	--	PREDICTED: tesmin [Poecilia formosa]
Marker57153	GeMoMaG052602.1	--	--	[R]	General function prediction only	--	PREDICTED: uncharacterized protein LOC103278924 [Anolis carolinensis]
Marker57153	GeMoMaG027667.1	--	--	--	--	--	PREDICTED: uncharacterized protein LOC101733225 [Xenopus (Silurana) tropicalis]
Marker57153	GeMoMaG016217.1	--	--	--	--	--	PREDICTED: uncharacterized protein LOC101735158 [Xenopus (Silurana) tropicalis]
Marker57153	GeMoMaG003723.1	--	--	--	--	--	PREDICTED: uncharacterized protein LOC101735158 [Xenopus (Silurana) tropicalis]
Marker57153	GeMoMaG002201.1	--	--	[R]	General function prediction only	--	PREDICTED: uncharacterized protein LOC101155130 [Oryzias latipes]
Marker57152	GeMoMaG060163.1	--	--	--	--	--	PREDICTED: uncharacterized protein LOC101156905 [Oryzias latipes]
Marker57152	GeMoMaG009622.1	--	--	--	--	--	PREDICTED: uncharacterized protein LOC101156905 [Oryzias latipes]
Marker19899	GeMoMaG021235.1	--	--	--	--	--	PREDICTED: uncharacterized protein LOC102458393 [Pelodiscus sinensis]
Marker19899	GeMoMaG020471.1	Biological Process: cellular process (GO:0009987);;	--	[T]	Signal transduction mechanisms	Neurofascin (Precursor) GN=NFASC OS=Gallus gallus (Chicken) PE=1 SV=1	PREDICTED: neural cell adhesion molecule L1-like protein [Callorhinchus milii]
Marker107414	GeMoMaG061158.1	--	K15331|5.15425e-09|fch:102051254|tRNA (uracil(54)-C(5))-methyltransferase homolog; K15331 tRNA (uracil-5-)-methyltransferase [EC:2.1.1.35] (A)	[J]	Translation, ribosomal structure and biogenesis	tRNA (uracil(54)-C(5))-methyltransferase homolog-B GN=trmt2b OS=Danio rerio (Zebrafish) PE=2 SV=2	PREDICTED: tRNA (uracil(54)-C(5))-methyltransferase homolog [Falco cherrug]
Marker107414	GeMoMaG000366.1	Molecular Function: double-stranded DNA binding (GO:0003690);; Molecular Function: RNA polymerase II distal enhancer sequence-specific DNA binding transcription factor activity (GO:0003705);; Cellular Component: nucleus (GO:0005634);; Cellular Component: transcription factor complex (GO:0005667);; Biological Process: pattern specification process (GO:0007389);; Biological Process: regulation of h…	K09407|2.11513e-11|nvi:100117957|forkhead box protein N2-like; K09407 forkhead box protein N (A)	[K]	Transcription	Forkhead box protein N4 GN=foxn4 OS=Danio rerio (Zebrafish) PE=1 SV=1	PREDICTED: forkhead box protein N2 isoform X2 [Pelodiscus sinensis]
Marker107414	GeMoMaG007191.1	Biological Process: protein transport (GO:0015031);; Cellular Component: cytoplasmic part (GO:0044444);;	K12396|8.96408e-61|lgi:LOTGIDRAFT_177167|hypothetical protein; K12396 AP-3 complex subunit delta-1 (A)	[U]	Intracellular trafficking, secretion, and vesicular transport	--	unnamed protein product [Oncorhynchus mykiss]
Marker110182	GeMoMaG047045.1	--	--	[R]	General function prediction only	--	Retrovirus polyprotein [Dicentrarchus labrax]
Marker110182	GeMoMaG037658.1	--	--	--	--	--	PREDICTED: uncharacterized protein LOC101885994 [Danio rerio]
Marker45710	GeMoMaG064759.1	--	--	[R]	General function prediction only	--	PREDICTED: uncharacterized protein LOC101156905 [Oryzias latipes]
Marker45710	GeMoMaG061622.1	--	--	--	--	--	PREDICTED: uncharacterized protein LOC101885994 [Danio rerio]
Marker45710	GeMoMaG061597.1	--	--	--	--	--	PREDICTED: uncharacterized protein LOC101885994 [Danio rerio]
Marker45710	GeMoMaG060241.1	--	--	--	--	--	PREDICTED: uncharacterized protein LOC101885994 [Danio rerio]
Marker45710	GeMoMaG059977.1	--	--	[R]	General function prediction only	--	PREDICTED: uncharacterized protein LOC102075611 [Oreochromis niloticus]
Marker45710	GeMoMaG059087.1	--	--	[R]	General function prediction only	--	PREDICTED: uncharacterized protein LOC101885994 [Danio rerio]
Marker45710	GeMoMaG057582.1	--	K14763|1.51373e-24|api:100571954|uncharacterized LOC100571954; K14763 H/ACA ribonucleoprotein complex non-core subunit NAF1 (A)	[R]	General function prediction only	--	PREDICTED: uncharacterized protein LOC101158926 [Oryzias latipes]
Marker45710	GeMoMaG057187.1	--	--	--	--	--	PREDICTED: uncharacterized protein LOC101885994 [Danio rerio]
Marker45710	GeMoMaG056900.1	--	--	[R]	General function prediction only	--	PREDICTED: uncharacterized protein LOC102079436 [Oreochromis niloticus]
Marker45710	GeMoMaG056349.1	--	--	[R]	General function prediction only	--	PREDICTED: uncharacterized protein LOC101885994 [Danio rerio]
Marker45710	GeMoMaG056050.1	--	--	[R]	General function prediction only	--	PREDICTED: tesmin [Poecilia formosa]
Marker45710	GeMoMaG055229.1	--	--	[R]	General function prediction only	--	PREDICTED: uncharacterized protein LOC101885994 [Danio rerio]
Marker45710	GeMoMaG054487.1	--	--	[R]	General function prediction only	--	PREDICTED: uncharacterized protein LOC101885994 [Danio rerio]
Marker45710	GeMoMaG054438.1	--	--	[R]	General function prediction only	--	PREDICTED: uncharacterized protein LOC103033799 [Astyanax mexicanus]
Marker45710	GeMoMaG052883.1	--	--	[R]	General function prediction only	--	PREDICTED: uncharacterized protein LOC101885994 [Danio rerio]
Marker45710	GeMoMaG052380.1	--	--	--	--	--	PREDICTED: uncharacterized protein LOC100488716 [Xenopus (Silurana) tropicalis]
Marker45710	GeMoMaG052365.1	--	--	[R]	General function prediction only	--	PREDICTED: uncharacterized protein LOC101155130 [Oryzias latipes]
Marker45710	GeMoMaG050920.1	--	--	[R]	General function prediction only	--	PREDICTED: uncharacterized protein LOC101885994 [Danio rerio]
Marker45710	GeMoMaG048326.1	--	--	--	--	--	PREDICTED: uncharacterized protein K02A2.6-like [Danio rerio]
Marker45710	GeMoMaG047816.1	--	--	--	--	--	PREDICTED: uncharacterized protein LOC101885994 [Danio rerio]
Marker45710	GeMoMaG047469.1	--	--	[R]	General function prediction only	--	PREDICTED: uncharacterized protein LOC100537066 [Danio rerio]
Marker45710	GeMoMaG047251.1	--	--	--	--	--	PREDICTED: uncharacterized protein LOC101885994 [Danio rerio]
Marker45710	GeMoMaG046757.1	--	--	[R]	General function prediction only	--	PREDICTED: uncharacterized protein LOC101155130 [Oryzias latipes]
Marker45710	GeMoMaG043923.1	--	--	--	--	--	PREDICTED: uncharacterized protein LOC101885994 [Danio rerio]
Marker45710	GeMoMaG042723.1	--	--	[R]	General function prediction only	--	PREDICTED: uncharacterized protein LOC101155130 [Oryzias latipes]
Marker45710	GeMoMaG041921.1	--	--	[R]	General function prediction only	--	PREDICTED: uncharacterized protein LOC101063924 [Takifugu rubripes]
Marker45710	GeMoMaG040965.1	--	--	[R]	General function prediction only	--	PREDICTED: uncharacterized protein LOC101885994 [Danio rerio]
Marker45710	GeMoMaG040919.1	--	--	[R]	General function prediction only	--	PREDICTED: uncharacterized protein LOC101885994 [Danio rerio]
Marker45710	GeMoMaG039543.1	--	--	[R]	General function prediction only	--	PREDICTED: uncharacterized protein LOC101885994 [Danio rerio]
Marker45710	GeMoMaG039294.1	--	--	[R]	General function prediction only	--	PREDICTED: uncharacterized protein K02A2.6-like [Danio rerio]
Marker45710	GeMoMaG037658.1	--	--	--	--	--	PREDICTED: uncharacterized protein LOC101885994 [Danio rerio]
Marker45710	GeMoMaG037100.1	--	--	[R]	General function prediction only	--	PREDICTED: uncharacterized protein LOC101885994 [Danio rerio]
Marker45710	GeMoMaG035868.1	--	--	--	--	--	PREDICTED: uncharacterized protein LOC101885994 [Danio rerio]
Marker45710	GeMoMaG033956.1	--	--	--	--	--	PREDICTED: uncharacterized protein LOC101885994 [Danio rerio]
Marker45710	GeMoMaG031194.1	--	--	--	--	--	PREDICTED: uncharacterized protein LOC101885994 [Danio rerio]
Marker45710	GeMoMaG030346.1	--	--	[R]	General function prediction only	--	PREDICTED: uncharacterized protein LOC101885994 [Danio rerio]
Marker45710	GeMoMaG027385.1	--	--	--	--	--	PREDICTED: uncharacterized protein K02A2.6-like [Danio rerio]
Marker45710	GeMoMaG026877.1	--	--	--	--	--	PREDICTED: uncharacterized protein LOC101158926 [Oryzias latipes]
Marker45710	GeMoMaG026663.1	--	--	--	--	--	PREDICTED: uncharacterized protein LOC102075611 [Oreochromis niloticus]
Marker45710	GeMoMaG026215.1	--	--	--	--	--	PREDICTED: uncharacterized protein LOC101885994 [Danio rerio]
Marker45710	GeMoMaG025945.1	--	--	[R]	General function prediction only	--	PREDICTED: uncharacterized protein LOC101155130 [Oryzias latipes]
Marker45710	GeMoMaG025418.1	--	--	[R]	General function prediction only	--	PREDICTED: uncharacterized protein LOC101885994 [Danio rerio]
Marker45710	GeMoMaG023964.1	--	--	[R]	General function prediction only	--	PREDICTED: LOW QUALITY PROTEIN: KRAB-A domain-containing protein 2, partial [Tinamus guttatus]
Marker45710	GeMoMaG021762.1	--	--	[R]	General function prediction only	--	PREDICTED: uncharacterized protein LOC101885994 [Danio rerio]
Marker45710	GeMoMaG020114.1	--	--	[R]	General function prediction only	--	unnamed protein product [Tetraodon nigroviridis]
Marker45710	GeMoMaG017281.1	--	--	[R]	General function prediction only	--	PREDICTED: uncharacterized protein LOC100488716 [Xenopus (Silurana) tropicalis]
Marker45710	GeMoMaG016217.1	--	--	--	--	--	PREDICTED: uncharacterized protein LOC101735158 [Xenopus (Silurana) tropicalis]
Marker45710	GeMoMaG015925.1	--	--	[R]	General function prediction only	--	PREDICTED: LOW QUALITY PROTEIN: KRAB-A domain-containing protein 2, partial [Tinamus guttatus]
Marker45710	GeMoMaG014380.1	--	--	[R]	General function prediction only	--	PREDICTED: uncharacterized protein LOC101063924 [Takifugu rubripes]
Marker45710	GeMoMaG012945.1	--	--	--	--	--	PREDICTED: uncharacterized protein LOC101885994 [Danio rerio]
Marker45710	GeMoMaG010411.1	--	K01050|1.43321e-45|tru:101063924|uncharacterized LOC101063924; K01050 cholinesterase [EC:3.1.1.8] (A)	[R]	General function prediction only	--	PREDICTED: uncharacterized protein LOC101063924 [Takifugu rubripes]
Marker45710	GeMoMaG010297.1	--	--	--	--	--	PREDICTED: uncharacterized protein LOC101885994 [Danio rerio]
Marker45710	GeMoMaG008535.1	--	--	[R]	General function prediction only	--	PREDICTED: uncharacterized protein LOC101063924 [Takifugu rubripes]
Marker45710	GeMoMaG008407.1	--	--	[R]	General function prediction only	--	PREDICTED: uncharacterized protein LOC101885994 [Danio rerio]
Marker45710	GeMoMaG004638.1	--	--	--	--	--	PREDICTED: uncharacterized protein LOC101885994 [Danio rerio]
Marker45710	GeMoMaG003731.1	--	--	[R]	General function prediction only	--	PREDICTED: uncharacterized protein LOC101885994 [Danio rerio]
Marker45710	GeMoMaG003723.1	--	--	--	--	--	PREDICTED: uncharacterized protein LOC101735158 [Xenopus (Silurana) tropicalis]
Marker45710	GeMoMaG002201.1	--	--	[R]	General function prediction only	--	PREDICTED: uncharacterized protein LOC101155130 [Oryzias latipes]
Marker30255	GeMoMaG015820.1	--	K01230|5.89426e-16|dpe:Dper_GL15936|GL15936 gene product from transcript GL15936-RA; K01230 mannosyl-oligosaccharide alpha-1,2-mannosidase [EC:3.2.1.113] (A)	[G]	Carbohydrate transport and metabolism	--	PREDICTED: mannosyl-oligosaccharide 1,2-alpha-mannosidase IA-like, partial [Phalacrocorax carbo]
Marker73752	GeMoMaG049087.1	--	K14405|1.2218e-19|tca:655606|pre-mRNA polyadenylation factor FIP1; K14405 pre-mRNA 3'-end-processing factor FIP1 (A)	[A]	RNA processing and modification	Pre-mRNA 3&apos;-end-processing factor FIP1 GN=fip1l1 OS=Danio rerio (Zebrafish) PE=1 SV=1	factor interacting with PAPOLA and CPSF1 [Xenopus (Silurana) tropicalis]
Marker73752	GeMoMaG045591.1	--	K09309|1.24159e-14|dsi:Dsim_GD19974|GD19974 gene product from transcript GD19974-RA; K09309 homeobox protein Nkx-1 (A)	[R]	General function prediction only	Homeobox protein SAX-1 (Fragment) GN=SAX1 OS=Gallus gallus (Chicken) PE=2 SV=2	PREDICTED: NK1 transcription factor-related protein 1-like [Haplochromis burtoni]
Marker73752	GeMoMaG031327.1	Molecular Function: sequence-specific DNA binding transcription factor activity (GO:0003700);; Cellular Component: nucleus (GO:0005634);; Biological Process: regulation of transcription, DNA-templated (GO:0006355);; Molecular Function: sequence-specific DNA binding (GO:0043565);;	K09309|1.41871e-27|hro:HELRODRAFT_69095|hypothetical protein; K09309 homeobox protein Nkx-1 (A)	[R]	General function prediction only	Homeobox protein SAX-1 (Fragment) GN=SAX1 OS=Gallus gallus (Chicken) PE=2 SV=2	PREDICTED: NK1 transcription factor-related protein 1-like [Poecilia formosa]
Marker73752	GeMoMaG016545.1	--	K16733|1.63352e-09|nve:NEMVE_v1g238395|hypothetical protein; K16733 Rac GTPase-activating protein 1 (A)	[R]	General function prediction only	--	PREDICTED: rac GTPase-activating protein 1 [Larimichthys crocea]
Marker73752	GeMoMaG010176.1	--	K06704|2.07817e-97|phu:Phum_PHUM259860|adam, putative (EC:3.4.24.81); K06704 disintegrin and metalloproteinase domain-containing protein 10 [EC:3.4.24.81] (A)	[W]	Extracellular structures	Disintegrin and metalloproteinase domain-containing protein 10 (Precursor) GN=adam10 OS=Xenopus laevis (African clawed frog) PE=2 SV=1	PREDICTED: disintegrin and metalloproteinase domain-containing protein 10-like [Python bivittatus]
Marker73752	GeMoMaG010054.1	--	--	[R]	General function prediction only	Zinc finger protein Xfin OS=Xenopus laevis (African clawed frog) PE=1 SV=1	PREDICTED: zinc finger protein 271-like [Pelodiscus sinensis]
Marker73752	GeMoMaG002897.1	--	K16733|1.17248e-10|nve:NEMVE_v1g238395|hypothetical protein; K16733 Rac GTPase-activating protein 1 (A)	[R]	General function prediction only	--	PREDICTED: rac GTPase-activating protein 1 isoform X1 [Danio rerio]
Marker73752	GeMoMaG042099.1	--	--	[R]	General function prediction only	--	PREDICTED: uncharacterized protein LOC101166850, partial [Oryzias latipes]
Marker73752	GeMoMaG021990.1	--	--	[R]	General function prediction only	--	PREDICTED: uncharacterized protein LOC101166850, partial [Oryzias latipes]
Marker107415	GeMoMaG061158.1	--	K15331|5.15425e-09|fch:102051254|tRNA (uracil(54)-C(5))-methyltransferase homolog; K15331 tRNA (uracil-5-)-methyltransferase [EC:2.1.1.35] (A)	[J]	Translation, ribosomal structure and biogenesis	tRNA (uracil(54)-C(5))-methyltransferase homolog-B GN=trmt2b OS=Danio rerio (Zebrafish) PE=2 SV=2	PREDICTED: tRNA (uracil(54)-C(5))-methyltransferase homolog [Falco cherrug]
Marker107415	GeMoMaG021324.1	--	--	--	--	--	Colorectal mutant cancer protein, partial [Gavia stellata]
Marker107415	GeMoMaG000366.1	Molecular Function: double-stranded DNA binding (GO:0003690);; Molecular Function: RNA polymerase II distal enhancer sequence-specific DNA binding transcription factor activity (GO:0003705);; Cellular Component: nucleus (GO:0005634);; Cellular Component: transcription factor complex (GO:0005667);; Biological Process: pattern specification process (GO:0007389);; Biological Process: regulation of h…	K09407|2.11513e-11|nvi:100117957|forkhead box protein N2-like; K09407 forkhead box protein N (A)	[K]	Transcription	Forkhead box protein N4 GN=foxn4 OS=Danio rerio (Zebrafish) PE=1 SV=1	PREDICTED: forkhead box protein N2 isoform X2 [Pelodiscus sinensis]
Marker107415	GeMoMaG007191.1	Biological Process: protein transport (GO:0015031);; Cellular Component: cytoplasmic part (GO:0044444);;	K12396|8.96408e-61|lgi:LOTGIDRAFT_177167|hypothetical protein; K12396 AP-3 complex subunit delta-1 (A)	[U]	Intracellular trafficking, secretion, and vesicular transport	--	unnamed protein product [Oncorhynchus mykiss]
Marker4916	GeMoMaG003306.1	--	--	--	--	--	PREDICTED: uncharacterized protein LOC102082786 [Oreochromis niloticus]
Marker70027	GeMoMaG030251.1	--	--	[R]	General function prediction only	--	PREDICTED: uncharacterized protein LOC102079324 [Oreochromis niloticus]
