# Supplementary material for: Genome survey and high-resolution backcross genetic linkage map construction of the ridgetail white prawn Exopalaemon carinicauda applications to QTL mapping of growth traits
Source: BMC Genomics. 2019 Jul 22;20:598. doi: 10.1186/s12864-019-5981-x (PMC6647322; doi:10.1186/s12864-019-5981-x)
Supplement: Supplementary file 9 — Table S9. Markers of reverse Backcross linkage map anchored to scaffolds. (XLSX 227 kb) [file 12864_2019_5981_MOESM9_ESM.xlsx]

## Sheet: scaffold_anchor_to_LinkageGroup
Table S9 Markers of reverse Backcross linkage map anchored to scaffolds
LG	Pos	marker	scaffold	length	start	end
LG1	0	Marker94940	C78515288	558	24	289
LG1	0	Marker80850	C85293156	2089	180	514
LG1	0	Marker94939	C78515288	558	21	289
LG1	0	Marker94613	scaffold1068950	3614	2066	2413
LG1	0	Marker25273	scaffold696321	4760	2262	2617
LG1	0	Marker49272	scaffold1321293	2570	2174	2523
LG1	0	Marker94938	C79893845	640	0	328
LG1	0	Marker84628	scaffold1168409	1271	848	1188
LG1	0.991	Marker62468	scaffold1574355	1888	601	933
LG1	0.991	Marker49273	scaffold1321293	2570	2174	2492
LG1	0.996	Marker76573	C78902479	578	124	462
LG1	0.996	Marker76574	C78902479	578	116	462
LG1	1.032	Marker76575	C78902479	578	113	462
LG1	1.067	Marker76577	C78902479	578	77	400
LG1	1.072	Marker100077	C84818702	1605	738	1378
LG1	1.072	Marker98806	scaffold1043014	2846	52	390
LG1	1.072	Marker94941	C78515288	558	28	289
LG1	4.629	Marker76579	C78902479	578	77	374
LG1	9.347	Marker65769	C78637148	564	16	355
LG1	9.347	Marker65770	C78637148	564	0	355
LG1	14.104	Marker85391	C81438351	772	286	592
LG1	15.114	Marker97935	scaffold1796394	5271	1950	2277
LG1	18.977	Marker61451	scaffold1814154	9015	1496	1594
LG1	18.977	Marker69996	C84309841	1342	563	663
LG1	18.977	Marker87490	C85659080	3341	986	1331
LG1	19.26	Marker87489	C85659080	3341	998	1331
LG1	19.26	Marker87488	C85659080	3341	999	1331
LG1	19.26	Marker87491	C85659080	3341	985	1331
LG1	19.26	Marker97934	scaffold1796394	5271	2007	2335
LG1	19.302	Marker69110	C85319750	2133	967	1336
LG1	19.302	Marker109510	scaffold1813156	8196	6458	6783
LG1	20.051	Marker3812	C73708302	391	269	369
LG1	20.051	Marker3811	C73708302	391	269	369
LG1	20.052	Marker3819	C64455951	236	131	231
LG1	20.052	Marker19623	scaffold1828958	8209	2979	3322
LG1	20.052	Marker3820	C64455951	236	131	231
LG1	20.57	Marker98178	C85460166	2426	724	1069
LG1	20.57	Marker98176	C85460166	2426	724	824
LG1	20.955	Marker101860	C84767720	1572	719	1109
LG1	20.955	Marker62633	scaffold352769	2655	1392	1700
LG1	20.955	Marker14336	scaffold1819409	6557	5170	5520
LG1	20.955	Marker56016	C85065065	1807	867	1177
LG1	20.955	Marker86375	scaffold1762768	1928	646	752
LG1	20.955	Marker1015	C85425960	2342	1611	1974
LG1	20.955	Marker98177	C85460166	2426	724	1000
LG1	20.955	Marker70441	scaffold1796394	5271	3318	3702
LG1	21.636	Marker1014	C85425960	2342	1660	1974
LG1	21.636	Marker32912	C80554343	690	38	352
LG1	21.636	Marker62634	scaffold352769	2655	1392	1696
LG1	21.637	Marker2578	C85090399	1833	1005	1382
LG1	21.637	Marker42215	C84998431	1745	624	724
LG1	21.637	Marker23467	C83311285	1051	542	642
LG1	21.637	Marker90317	scaffold1816533	3424	1939	2298
LG1	21.637	Marker5717	C77375656	505	114	487
LG1	21.637	Marker90316	scaffold1816533	3424	1893	2234
LG1	22.506	Marker36021	C84517183	1433	396	770
LG1	23.322	Marker94022	scaffold1740366	3314	2708	3047
LG1	23.322	Marker38461	scaffold1604307	1987	363	769
LG1	24.236	Marker94025	scaffold1740366	3314	2749	3047
LG1	24.267	Marker94028	scaffold1740366	3314	2770	3047
LG1	24.267	Marker94029	scaffold1740366	3314	2774	3047
LG1	24.267	Marker38460	scaffold1604307	1987	393	769
LG1	24.267	Marker94027	scaffold1740366	3314	2766	3047
LG1	35.089	Marker94026	scaffold1740366	3314	2761	3047
LG1	37.877	Marker94024	scaffold1740366	3314	2746	3047
LG1	37.877	Marker94030	scaffold1740366	3314	2775	3047
LG1	40.009	Marker94023	scaffold1740366	3314	2740	3047
LG1	65.829	Marker32104	C85703459	3831	708	1072
LG1	66.186	Marker32106	C85703459	3831	708	1019
LG1	67.014	Marker110026	C82426623	895	287	628
LG1	67.337	Marker87651	scaffold1832941	7301	5096	5398
LG1	67.644	Marker87653	scaffold1832941	7301	5076	5398
LG1	67.896	Marker110684	C85220233	1984	786	1135
LG1	67.896	Marker76674	C85619602	3058	71	472
LG1	67.896	Marker110682	C85220233	1984	786	1142
LG1	67.896	Marker110683	C85220233	1984	786	1139
LG1	67.896	Marker61513	C84110447	1267	277	629
LG1	67.896	Marker4913	scaffold1721432	2580	2397	2495
LG1	67.896	Marker78488	scaffold1119086	1886	597	697
LG1	67.897	Marker99947	C85642646	3212	1580	1912
LG1	67.897	Marker61512	C84110447	1267	291	629
LG1	67.897	Marker4912	scaffold1721432	2580	2104	2445
LG1	67.897	Marker110681	C85220233	1984	786	1151
LG1	74.544	Marker87652	scaffold1832941	7301	5083	5398
LG1	86.888	Marker70940	C85085867	1828	453	812
LG1	89.007	Marker80569	C85696525	3738	785	885
LG1	89.008	Marker66306	C80554007	690	75	175
LG1	90.508	Marker87022	C85753023	4974	2648	3011
LG1	90.508	Marker107013	scaffold210877	1124	291	388
LG1	90.716	Marker100644	C78214698	543	157	525
LG1	91.096	Marker1830	scaffold1594078	1769	1073	1173
LG1	93.61	Marker107017	scaffold694927	10492	702	1054
LG1	93.61	Marker107020	scaffold694927	10492	809	1054
LG1	94.782	Marker107019	scaffold694927	10492	809	1054
LG1	94.782	Marker107018	scaffold694927	10492	704	1054
LG1	96.24	Marker100643	C78214698	543	123	456
LG2	0	Marker11198	C77776953	523	11	312
LG2	13.786	Marker76342	scaffold1462188	7732	2082	2415
LG2	13.786	Marker43322	C85219781	1983	695	997
LG2	13.786	Marker43324	C85219781	1983	651	997
LG2	13.786	Marker83326	C85417658	2323	252	557
LG2	13.786	Marker25888	scaffold1501060	3660	3032	3350
LG2	13.786	Marker43328	C79795513	633	234	527
LG2	13.786	Marker44881	scaffold798638	2611	1568	1922
LG2	13.786	Marker83327	C85417658	2323	254	557
LG2	13.786	Marker83325	C85417658	2323	200	521
LG2	13.786	Marker107640	C80453590	682	369	660
LG2	13.786	Marker43325	C85219781	1983	648	997
LG2	13.786	Marker43323	C85219781	1983	658	997
LG2	13.786	Marker43326	C85219781	1983	633	997
LG2	13.786	Marker42809	C84286959	1332	0	342
LG2	13.786	Marker82574	C85697733	3754	2120	2461
LG2	13.786	Marker49506	C85646780	3243	2419	2745
LG2	13.786	Marker43327	C79795513	633	234	547
LG2	13.786	Marker42907	C63429196	223	48	148
LG2	13.786	Marker96236	scaffold1766090	7701	2846	3154
LG2	13.786	Marker83328	C85417658	2323	457	557
LG2	22.076	Marker10075	scaffold1019779	4302	2240	2527
LG2	22.076	Marker10074	scaffold1019779	4302	2236	2527
LG2	22.076	Marker82572	C85697733	3754	2198	2543
LG2	22.076	Marker10076	scaffold1019779	4302	2183	2527
LG2	40.198	Marker96237	scaffold1766090	7701	2846	3155
LG2	50.223	Marker19112	C85781625	7971	6392	6714
LG2	50.223	Marker98215	C84006343	1233	745	1131
LG2	50.223	Marker19110	C85781625	7971	6392	6741
LG2	50.223	Marker101027	C85374956	2234	714	1021
LG2	50.223	Marker83584	scaffold1401121	4500	2637	2910
LG2	50.223	Marker38830	C85374956	2234	291	622
LG2	50.223	Marker58563	C84568657	1458	936	1036
LG2	50.223	Marker104694	C85273600	2059	1309	1630
LG2	50.223	Marker19105	C85781625	7971	6479	6776
LG2	50.223	Marker19111	C85781625	7971	6392	6718
LG2	50.223	Marker25933	C83514029	1097	1	309
LG2	50.223	Marker36891	scaffold1288965	5811	3681	4065
LG2	50.223	Marker101025	C85374956	2234	657	958
LG2	50.223	Marker19109	C85781625	7971	6392	6749
LG2	50.223	Marker101026	C85374956	2234	696	1021
LG2	50.223	Marker98216	C84006343	1233	717	1099
LG2	50.223	Marker99861	C79950859	644	0	97
LG2	50.223	Marker38829	C85374956	2234	292	622
LG2	50.223	Marker19114	C85781625	7971	6392	6492
LG2	50.223	Marker82573	C85697733	3754	2187	2543
LG2	50.223	Marker3715	C85682760	3574	1763	2091
LG2	50.223	Marker19113	C85781625	7971	6392	6698
LG3	0	Marker46438	scaffold1521998	2260	397	719
LG3	20.586	Marker90347	C75231098	430	250	350
LG3	30.965	Marker108238	C78636974	564	54	371
LG3	37.23	Marker61738	scaffold1832657	6242	3207	3556
LG3	37.23	Marker75918	C85526096	2626	1741	2039
LG3	37.23	Marker61736	scaffold1832657	6242	3181	3556
LG3	37.23	Marker16816	scaffold570597	894	204	547
LG3	37.23	Marker46439	scaffold1521998	2260	397	744
LG3	37.23	Marker1706	C82318173	879	180	578
LG3	37.23	Marker61737	scaffold1832657	6242	3204	3556
LG3	37.23	Marker61740	scaffold1832657	6242	3230	3556
LG3	37.23	Marker90346	C75231098	430	250	350
LG3	37.23	Marker75919	C85526096	2626	1747	2039
LG3	37.23	Marker61739	scaffold1832657	6242	3220	3556
LG3	37.23	Marker62318	C85182507	1936	1376	1735
LG3	37.231	Marker46437	scaffold1521998	2260	397	718
LG3	37.231	Marker1707	C82318173	879	229	578
LG3	37.231	Marker31180	C85601212	2953	1098	1446
LG3	37.231	Marker32703	scaffold1801049	4551	1329	1646
LG3	37.231	Marker75667	C85770711	6048	2964	3325
LG3	37.231	Marker61735	scaffold1832657	6242	3143	3488
LG3	37.231	Marker31185	C85601212	2953	1077	1400
LG3	37.231	Marker16817	C80997226	729	8	315
LG3	37.231	Marker62317	C85182507	1936	1376	1736
LG3	37.231	Marker31179	C85601212	2953	1113	1446
LG3	37.231	Marker62312	C85182507	1936	1425	1805
LG3	37.231	Marker61188	scaffold1676228	5602	2656	2756
LG3	37.231	Marker31186	C85601212	2953	1077	1397
LG3	37.231	Marker32704	scaffold1801049	4551	1263	1559
LG3	37.231	Marker31181	C85601212	2953	1092	1446
LG3	37.231	Marker62319	C85182507	1936	1376	1730
LG3	37.231	Marker22900	scaffold1778459	3376	1143	1478
LG3	37.231	Marker46440	scaffold1521998	2260	424	792
LG3	41.529	Marker41085	scaffold1685363	1576	1011	1302
LG3	41.529	Marker94247	scaffold1569148	4465	2952	3340
LG3	41.529	Marker58907	C81839796	817	427	762
LG3	41.623	Marker35483	scaffold1600798	2131	1913	2013
LG3	41.624	Marker33373	scaffold291543	3980	1304	1644
LG3	41.624	Marker4500	C85768991	5896	2269	2634
LG3	41.624	Marker62801	C85755305	5068	3944	4293
LG3	41.624	Marker41086	scaffold1685363	1576	1011	1322
LG3	41.624	Marker49507	C85646780	3243	2393	2745
LG3	41.624	Marker35484	scaffold1600798	2131	1659	1923
LG3	41.624	Marker40586	scaffold1747663	5137	1131	1487
LG3	41.624	Marker19214	scaffold1488471	3897	1757	1857
LG4	0	Marker113453	scaffold1830867	4474	2355	2694
LG4	2.144	Marker91505	C78716532	568	126	420
LG4	2.158	Marker41444	scaffold1742509	3939	1042	1408
LG4	15.242	Marker23283	C80768703	708	78	464
LG4	15.242	Marker92317	scaffold322235	4445	3463	3783
LG4	15.242	Marker61326	C81193064	747	28	128
LG4	15.242	Marker101946	scaffold24917	3243	2168	2489
LG4	15.242	Marker92312	scaffold322235	4445	3463	3563
LG4	15.242	Marker92316	scaffold322235	4445	3463	3781
LG4	15.243	Marker23282	C80768703	708	70	464
LG4	20.382	Marker23285	C80768703	708	87	464
LG4	20.382	Marker79643	scaffold235057	6255	2414	2740
LG4	20.382	Marker72463	scaffold1479536	1069	688	978
LG4	20.382	Marker103658	scaffold1294312	5901	4572	4906
LG4	20.382	Marker41443	scaffold1742509	3939	1042	1409
LG4	20.382	Marker50901	scaffold1762590	7215	4544	4892
LG4	20.383	Marker72465	scaffold1479536	1069	644	978
LG4	20.383	Marker79644	scaffold235057	6255	2344	2656
LG4	20.383	Marker34810	scaffold597261	5269	1127	1223
LG4	22.702	Marker52609	scaffold1056455	2792	1911	2443
LG4	22.702	Marker34867	scaffold1131110	956	830	930
LG4	22.702	Marker44343	C85686447	3615	1623	1993
LG4	22.702	Marker34813	scaffold597261	5269	857	1205
LG4	22.702	Marker76102	scaffold1141058	804	144	495
LG4	22.702	Marker61197	C83728329	1151	500	600
LG4	22.702	Marker27795	C82722807	941	208	589
LG4	22.702	Marker82098	scaffold1215889	1763	858	1170
LG4	22.702	Marker39821	C84680639	1519	814	1172
LG4	22.702	Marker25404	scaffold1762590	7215	2869	3225
LG4	22.702	Marker44339	C85686447	3615	1594	1694
LG4	22.702	Marker76098	scaffold1141058	804	94	422
LG4	22.702	Marker26529	scaffold1832047	7586	3391	3491
LG4	22.702	Marker37681	scaffold796564	5827	4990	5283
LG4	22.702	Marker70720	C79762165	631	113	428
LG4	22.703	Marker61134	C84175927	1291	90	382
LG4	22.703	Marker86081	C85093357	1836	502	887
LG4	22.703	Marker60000	C84109231	1267	674	1062
LG4	22.703	Marker44749	scaffold975663	6189	5007	5246
LG4	22.703	Marker52664	C73316788	382	167	268
LG4	22.703	Marker31846	scaffold1831603	5667	500	826
LG4	22.703	Marker60002	C84109231	1267	718	1062
LG4	22.703	Marker102821	C82683059	934	532	856
LG4	22.703	Marker90035	scaffold704702	8868	5586	5937
LG4	22.703	Marker52610	scaffold1056455	2792	1918	2443
LG4	22.703	Marker76100	scaffold1141058	804	94	471
LG4	22.703	Marker41309	C73604234	388	35	361
LG4	22.703	Marker81498	C85774353	6435	5982	6349
LG4	22.703	Marker59999	C84109231	1267	654	1035
LG4	22.703	Marker102819	C82683059	934	512	856
LG4	22.703	Marker86082	C85093357	1836	502	876
LG4	22.703	Marker93551	scaffold1433818	4291	1209	1563
LG4	22.703	Marker76168	C85748363	4804	1649	2045
LG4	22.703	Marker111921	scaffold1648753	4198	1515	1615
LG4	22.703	Marker76097	scaffold1141058	804	94	414
LG4	22.703	Marker60001	C84109231	1267	700	1062
LG4	22.703	Marker107086	C82870899	965	348	670
LG4	22.703	Marker51815	scaffold1605759	1288	155	497
LG4	22.703	Marker59998	C84109231	1267	654	1014
LG4	22.703	Marker111922	scaffold1648753	4198	1515	1852
LG4	22.703	Marker98278	C80867302	717	124	224
LG4	22.703	Marker61133	C84175927	1291	92	382
LG4	22.704	Marker52611	scaffold1056455	2792	1933	2443
LG4	22.704	Marker23454	scaffold1831703	5777	76	386
LG4	22.704	Marker76404	C85729445	4283	2529	2884
LG4	22.704	Marker39819	C84680639	1519	869	1197
LG4	25.603	Marker24362	C81741324	805	277	656
LG4	25.603	Marker77075	scaffold1759705	2695	1260	1565
LG4	25.603	Marker109294	C85461386	2429	2001	2090
LG4	25.603	Marker109300	C85461386	2429	1770	2090
LG4	27.533	Marker14200	C83810323	1174	630	945
LG4	27.533	Marker109305	C85461386	2429	1733	2014
LG4	27.533	Marker109299	C85461386	2429	1795	2090
LG4	27.533	Marker61194	C83728329	1151	526	871
LG4	27.533	Marker31845	scaffold1831603	5667	500	863
LG4	27.533	Marker109304	C85461386	2429	1733	2028
LG4	30.421	Marker109306	C85461386	2429	1733	1832
LG4	30.421	Marker109307	C85461386	2429	1733	1832
LG4	31.385	Marker85221	scaffold483451	3478	199	569
LG4	35.196	Marker61195	C83728329	1151	500	806
LG4	36.128	Marker51637	scaffold1349633	808	61	365
LG4	37.027	Marker63008	scaffold1115428	1512	373	769
LG4	51.083	Marker551	scaffold1402317	1030	613	945
LG4	51.083	Marker47966	scaffold1669080	14162	10913	11293
LG4	51.083	Marker11478	C83606947	1119	739	1061
LG4	51.238	Marker51638	scaffold1349633	808	61	371
LG4	51.239	Marker96505	scaffold1014218	1183	464	805
LG4	51.239	Marker550	scaffold1402317	1030	613	950
LG4	51.239	Marker549	scaffold1402317	1030	613	963
LG4	56.201	Marker37045	C80772123	708	25	410
LG4	69.983	Marker81642	C76488607	471	329	429
LG4	82.747	Marker89268	C83268117	1042	126	532
LG4	84.316	Marker76357	scaffold1808655	2510	1701	1801
LG4	85.124	Marker76359	scaffold1808655	2510	1701	2033
LG4	85.94	Marker46182	scaffold1680022	3163	2313	2604
LG4	87.926	Marker76361	scaffold1808655	2510	1722	2095
LG4	89.028	Marker76363	scaffold1808655	2510	1790	2095
LG4	89.693	Marker72320	scaffold302356	6681	4147	4489
LG4	91.595	Marker89269	C83268117	1042	203	546
LG5	0	Marker57430	scaffold1697448	2521	1439	1787
LG5	0	Marker104165	scaffold903968	5452	1586	1884
LG5	0	Marker47925	C80534574	688	96	407
LG5	0	Marker86365	C85589086	2890	1430	1702
LG5	0	Marker107660	scaffold1033782	5463	3845	3945
LG5	0	Marker37236	C85660302	3353	531	631
LG5	0	Marker84823	C85385066	2254	1241	1341
LG5	0	Marker47924	C80534574	688	85	407
LG5	0	Marker37238	C85660302	3353	316	631
LG5	0	Marker34559	scaffold1037659	4764	4079	4180
LG5	0	Marker37239	C85660302	3353	266	631
LG5	0	Marker111369	scaffold289828	5801	4735	4996
LG5	0	Marker17898	C85782969	8609	8220	8609
LG5	0	Marker78164	scaffold44776	4924	3827	4197
LG5	0	Marker101148	C85590090	2895	1117	1217
LG5	0	Marker20909	scaffold987689	10802	1343	1670
LG5	0	Marker17903	C85782969	8609	8220	8536
LG5	0	Marker7394	C85589086	2890	579	918
LG5	0	Marker17897	C85782969	8609	8286	8609
LG5	0	Marker17901	C85782969	8609	8220	8551
LG5	0	Marker111364	scaffold289828	5801	4652	4916
LG5	0	Marker84829	C85385066	2254	949	1049
LG5	0	Marker63950	C85680700	3552	1533	1633
LG5	0	Marker47923	C80534574	688	68	407
LG5	0	Marker58450	C79816099	635	125	447
LG5	0	Marker40310	C84979049	1728	307	649
LG5	0	Marker40313	C84979049	1728	334	692
LG5	0	Marker23145	scaffold447172	3277	2565	2940
LG5	0	Marker78165	scaffold44776	4924	3808	4197
LG5	0	Marker111365	scaffold289828	5801	4652	4917
LG5	0	Marker37237	C85660302	3353	531	631
LG5	0	Marker84822	C85385066	2254	1241	1341
LG5	0	Marker37240	C85660302	3353	234	600
LG5	0.001	Marker66738	C85579276	2843	1485	1586
LG5	0.001	Marker86367	C85589086	2890	1599	1702
LG5	0.001	Marker53638	C72043036	355	41	141
LG5	0.087	Marker10885	scaffold1379706	8928	1415	1515
LG5	0.087	Marker10886	scaffold1379706	8928	1415	1752
LG5	0.087	Marker86366	C85589086	2890	1599	1702
LG5	0.087	Marker40314	C84979049	1728	376	692
LG5	0.087	Marker22564	C85731071	4320	3675	3982
LG5	0.087	Marker80058	C85467010	2444	1382	1739
LG5	0.087	Marker7401	C85589086	2890	882	982
LG5	0.087	Marker86364	C85589086	2890	1427	1702
LG5	0.087	Marker87063	scaffold682919	1002	43	402
LG5	0.087	Marker10889	scaffold1379706	8928	1729	1816
LG5	0.087	Marker97270	scaffold1752804	2007	508	814
LG5	0.087	Marker7398	C85589086	2890	643	982
LG5	0.087	Marker16450	scaffold1241744	875	523	864
LG5	0.087	Marker7399	C85589086	2890	649	982
LG5	0.087	Marker97271	scaffold1752804	2007	505	814
LG5	0.087	Marker22567	C85731071	4320	3591	3932
LG5	0.087	Marker16445	scaffold1167992	2006	1448	1548
LG5	0.087	Marker16453	scaffold1167992	2006	1363	1842
LG5	0.465	Marker1311	scaffold1525263	960	677	777
LG5	0.465	Marker97272	scaffold1752804	2007	499	814
LG5	0.465	Marker87064	scaffold682919	1002	43	428
LG5	0.465	Marker47542	C84932155	1689	767	1061
LG5	1.019	Marker84831	C85385066	2254	949	1049
LG5	1.019	Marker17899	C85782969	8609	8220	8559
LG5	1.019	Marker63954	scaffold710929	3775	1607	1943
LG5	1.019	Marker10887	scaffold1379706	8928	1446	1816
LG5	1.019	Marker13514	C83416863	1074	485	584
LG5	1.019	Marker71274	C80498074	685	432	532
LG5	1.019	Marker63958	scaffold710929	3775	1591	1863
LG5	1.019	Marker47539	C84932155	1689	815	1136
LG5	1.019	Marker109143	scaffold125989	773	124	507
LG5	1.019	Marker29252	C85753583	4996	4332	4641
LG5	1.019	Marker56287	scaffold978033	1893	599	919
LG5	1.019	Marker47540	C84932155	1689	767	1071
LG5	1.019	Marker10888	scaffold1379706	8928	1729	1816
LG5	1.019	Marker84824	C85385066	2254	1038	1341
LG5	1.019	Marker102012	C84350535	1358	721	1023
LG5	1.019	Marker80057	C85467010	2444	1382	1732
LG5	1.019	Marker110952	scaffold1679933	1755	902	1002
LG5	1.353	Marker17900	C85782969	8609	8220	8553
LG5	1.353	Marker76080	C85753583	4996	1512	1826
LG5	1.353	Marker27111	C85164865	1914	1060	1160
LG5	1.353	Marker87297	C84721771	1544	1167	1523
LG5	1.589	Marker87298	C84721771	1544	1424	1523
LG5	1.589	Marker76076	C85753583	4996	1440	1786
LG5	1.589	Marker66740	C85579276	2843	1485	1831
LG5	1.589	Marker101149	C85590090	2895	945	1217
LG5	1.589	Marker76074	C85753583	4996	1440	1776
LG5	1.589	Marker76081	C85753583	4996	1521	1826
LG5	1.589	Marker76075	C85753583	4996	1440	1783
LG5	1.589	Marker66741	C85579276	2843	1501	1865
LG5	1.589	Marker76078	C85753583	4996	1472	1826
LG5	2.121	Marker76079	C85753583	4996	1510	1826
LG5	2.416	Marker90772	C85578746	2840	661	973
LG5	2.416	Marker90324	C85660302	3353	1595	1949
LG5	2.416	Marker76083	C85405750	2297	571	864
LG5	3.726	Marker66739	C85579276	2843	1485	1814
LG5	3.726	Marker76082	C85753583	4996	1525	1826
LG5	4.102	Marker76084	C85753583	4996	1726	1826
LG5	4.132	Marker66742	C85579276	2843	1764	1865
LG5	6.698	Marker74630	scaffold112242	12106	1743	2080
LG5	29.596	Marker80188	C85739141	4522	1526	1888
LG5	29.596	Marker96260	scaffold1390601	5353	3190	3480
LG5	29.596	Marker62503	scaffold1601767	1250	215	509
LG5	29.596	Marker80190	C85739141	4522	1512	1843
LG5	29.596	Marker62501	scaffold1601767	1250	215	537
LG5	29.597	Marker27369	C83918111	1205	826	1155
LG5	29.597	Marker41012	scaffold1771379	2290	1348	1684
LG5	29.597	Marker27367	C83918111	1205	819	1155
LG5	29.597	Marker41013	scaffold1771379	2290	1317	1684
LG5	29.597	Marker80187	C85739141	4522	1528	1888
LG5	29.597	Marker27364	C83918111	1205	768	1155
LG5	29.597	Marker62500	scaffold1601767	1250	215	541
LG5	29.597	Marker62502	scaffold1601767	1250	215	530
LG5	29.597	Marker81871	C77383904	506	102	434
LG5	29.597	Marker60589	C85597572	2934	363	706
LG5	29.597	Marker96262	scaffold1390601	5353	3190	3290
LG5	29.597	Marker96261	scaffold1390601	5353	3190	3477
LG5	29.597	Marker80189	C85739141	4522	1512	1860
LG5	34.644	Marker36061	C85328192	2147	668	1034
LG5	37.948	Marker94368	scaffold1826729	3641	2183	2283
LG5	45.869	Marker80191	C85739141	4522	1512	1837
LG5	57.647	Marker103179	C84768502	1572	459	788
LG5	57.647	Marker80194	C85739141	4522	1512	1812
LG5	57.647	Marker80192	C85739141	4522	1512	1836
LG5	57.648	Marker107662	scaffold1033782	5463	3903	4226
LG5	59.696	Marker107661	scaffold1033782	5463	3845	4194
LG5	59.696	Marker80193	C85739141	4522	1512	1833
LG5	59.697	Marker91280	scaffold943229	3302	2363	2649
LG5	60.305	Marker107663	scaffold1033782	5463	3921	4226
LG5	61.094	Marker59022	scaffold1786744	6527	5363	5765
LG5	61.296	Marker42287	C81896612	824	350	734
LG5	61.296	Marker80837	C85783511	8996	129	469
LG5	61.389	Marker42284	C81896612	824	636	734
LG5	61.465	Marker80840	C85783511	8996	160	469
LG5	61.465	Marker80838	C85783511	8996	130	469
LG5	61.495	Marker80839	C85783511	8996	152	469
LG5	61.499	Marker32453	C83145749	1017	37	343
LG5	61.617	Marker80835	scaffold588548	21142	9014	9319
LG5	61.735	Marker10408	C85487104	2502	1242	1609
LG5	61.735	Marker86602	scaffold176450	3722	3418	3722
LG5	61.735	Marker46327	scaffold1792094	3141	2591	2958
LG5	61.735	Marker31364	C84340421	1354	425	789
LG5	61.735	Marker79824	scaffold1732802	1451	47	426
LG5	61.735	Marker38291	C77708901	519	151	438
LG5	61.858	Marker72450	C81368088	765	196	570
LG5	61.858	Marker97544	scaffold1333599	12953	5708	6042
LG5	61.858	Marker37021	C83008139	990	461	818
LG5	61.859	Marker67676	C85399240	2283	884	1176
LG5	61.859	Marker57529	C84526835	1438	270	613
LG5	61.859	Marker86144	scaffold883474	1056	130	458
LG5	61.859	Marker48088	C71921554	353	136	234
LG5	61.859	Marker116075	scaffold1795306	3347	2768	3077
LG5	61.859	Marker61299	C80515442	687	275	594
LG5	62.543	Marker67675	C85399240	2283	884	1188
LG5	62.543	Marker94275	scaffold252552	4692	697	1011
LG5	62.543	Marker67673	C85399240	2283	884	1195
LG5	62.543	Marker107464	C85291246	2086	789	1089
LG5	62.543	Marker67674	C85399240	2283	884	1192
LG5	62.544	Marker94273	scaffold252552	4692	990	1090
LG5	62.544	Marker107462	C85291246	2086	735	1052
LG5	62.544	Marker104712	scaffold1652449	3435	1371	1693
LG5	62.544	Marker37396	C85038917	1782	965	1065
LG5	62.544	Marker94274	scaffold252552	4692	697	1012
LG5	62.544	Marker46561	scaffold1499371	1391	808	1194
LG5	62.544	Marker85534	scaffold411699	2664	2233	2525
LG5	62.544	Marker37022	C83008139	990	461	818
LG5	62.544	Marker85558	scaffold1745242	4167	231	582
LG5	62.544	Marker65631	scaffold1731262	4658	2661	3001
LG5	62.544	Marker99799	C80641325	697	43	354
LG5	62.544	Marker77957	C84832638	1615	115	487
LG5	62.544	Marker34188	scaffold1561418	2290	574	675
LG5	62.894	Marker77959	C84832638	1615	115	425
LG5	62.894	Marker79825	scaffold1732802	1451	35	426
LG5	62.894	Marker72451	C81368088	765	196	532
LG5	62.894	Marker108585	scaffold1571697	1221	880	1197
LG5	63.851	Marker107466	C85291246	2086	816	1089
LG5	63.851	Marker62675	C85309028	2114	701	1028
LG5	63.851	Marker100428	scaffold1823057	3986	456	793
LG5	63.851	Marker31142	C85235207	2004	397	705
LG5	63.851	Marker67677	C85399240	2283	884	1174
LG5	63.851	Marker9122	C85519320	2603	701	1017
LG5	63.851	Marker22926	scaffold1775148	2739	1442	1778
LG5	63.851	Marker65632	scaffold1731262	4658	2661	2999
LG5	63.851	Marker21482	scaffold1507065	2515	932	1317
LG5	71.127	Marker107465	C85291246	2086	813	1089
LG5	71.127	Marker107463	C85291246	2086	735	1073
LG5	85.351	Marker111243	C82127310	853	296	641
LG5	88.347	Marker21603	scaffold413885	4919	2494	2801
LG5	88.347	Marker56288	scaffold978033	1893	615	919
LG5	88.347	Marker11650	scaffold704486	4959	630	730
LG5	89.643	Marker28624	C82842323	961	132	500
LG5	89.643	Marker60464	C85781005	7762	1623	1996
LG5	89.643	Marker32353	C85659790	3347	2726	3066
LG5	89.643	Marker21595	scaffold413885	4919	2227	2735
LG5	89.643	Marker32357	C85659790	3347	2665	3022
LG5	89.643	Marker32356	C85659790	3347	2665	3043
LG5	89.643	Marker28625	C82842323	961	92	444
LG5	89.643	Marker32355	C85659790	3347	2696	3066
LG5	89.644	Marker21597	scaffold413885	4919	2227	2764
LG5	89.644	Marker21594	scaffold413885	4919	2227	2521
LG5	89.644	Marker96721	C77773361	522	142	461
LG5	89.644	Marker60193	scaffold992178	628	165	508
LG5	89.644	Marker91443	scaffold1182550	6360	2408	2746
LG5	89.644	Marker32351	C85659790	3347	2749	3066
LG5	89.644	Marker69966	scaffold399185	5031	3778	4149
LG5	89.817	Marker91445	scaffold1182550	6360	2474	2820
LG5	89.817	Marker52392	scaffold1308242	1996	278	583
LG5	89.817	Marker91442	scaffold1182550	6360	2408	2738
LG5	89.817	Marker63965	scaffold1280942	1692	404	535
LG5	89.817	Marker52391	scaffold1308242	1996	278	378
LG5	89.818	Marker73114	scaffold1755416	3666	3037	3384
LG5	89.818	Marker32352	C85659790	3347	2728	3066
LG5	89.818	Marker32354	C85659790	3347	2702	3066
LG5	89.818	Marker68540	scaffold1321538	2974	2301	2678
LG5	89.818	Marker91444	scaffold1182550	6360	2408	2776
LG5	90.052	Marker13210	C84099449	1264	406	749
LG5	90.052	Marker43208	scaffold470894	3446	332	673
LG5	90.052	Marker21600	scaffold413885	4919	2446	2801
LG5	90.052	Marker21599	scaffold413885	4919	2227	2776
LG5	90.519	Marker52393	scaffold1308242	1996	278	597
LG5	90.519	Marker99033	C80963620	725	303	678
LG5	90.519	Marker96720	C77773361	522	160	518
LG5	90.519	Marker46568	C85537690	2668	311	411
LG5	90.519	Marker80360	scaffold1095800	1458	878	1148
LG5	90.519	Marker21604	scaffold413885	4919	2701	2801
LG5	90.519	Marker90881	scaffold1825229	3818	2422	2823
LG5	90.519	Marker109695	C80578953	692	166	502
LG5	90.519	Marker21598	scaffold413885	4919	2227	2767
LG6	0	Marker38078	C81159958	744	381	744
LG6	0	Marker59385	C85784117	9567	9	113
LG6	0	Marker88980	C85354996	2195	1135	1440
LG6	0	Marker38082	C81159958	744	381	701
LG6	0	Marker101757	scaffold1049523	1375	735	835
LG6	0	Marker24682	C85623408	3082	881	981
LG6	0	Marker101759	scaffold1049523	1375	484	835
LG6	0	Marker101758	scaffold1049523	1375	496	835
LG6	0	Marker59384	C85784117	9567	9	113
LG6	0.001	Marker36672	C83072741	1002	7	107
LG6	0.001	Marker102870	C85286990	2079	135	431
LG6	0.001	Marker103788	C83428517	1077	630	730
LG6	0.001	Marker103921	scaffold1219630	1804	1333	1628
LG6	0.001	Marker72394	C84884156	1652	489	805
LG6	0.001	Marker74867	scaffold1482012	1012	569	908
LG6	0.001	Marker35013	scaffold1546701	7386	6207	6556
LG6	0.001	Marker103787	C83428517	1077	658	1002
LG6	17.552	Marker97550	C85042515	1785	418	731
LG6	17.553	Marker63373	C83664985	1134	417	765
LG6	17.553	Marker79858	C85087407	1829	1027	1649
LG6	17.553	Marker93003	C73702248	390	0	390
LG6	17.553	Marker97551	C85042515	1785	415	731
LG6	17.553	Marker93004	C73702248	390	0	99
LG6	17.553	Marker52531	scaffold1829769	4142	3191	3289
LG6	17.553	Marker63375	C83664985	1134	394	765
LG6	17.553	Marker44435	C85695323	3722	1422	1709
LG6	18.42	Marker51381	C80721965	704	338	651
LG6	18.42	Marker79856	scaffold1664210	1537	223	565
LG6	18.42	Marker73946	scaffold1338271	1629	552	652
LG6	18.42	Marker53445	scaffold1829027	8216	442	786
LG6	18.42	Marker93005	C73702248	390	0	99
LG6	18.42	Marker102773	C85131513	1876	754	1079
LG6	18.42	Marker73944	scaffold1338271	1629	585	953
LG6	18.42	Marker102770	C85131513	1876	836	1116
LG6	18.42	Marker102772	C85131513	1876	792	1116
LG6	18.42	Marker102771	C85131513	1876	815	1116
LG6	36.84	Marker30027	scaffold1608868	1415	327	661
LG6	36.84	Marker24375	C85033881	1777	109	404
LG6	36.84	Marker80477	C83156571	1019	552	915
LG6	36.84	Marker97552	C85042515	1785	384	731
LG6	36.84	Marker97556	C85042515	1785	345	654
LG6	36.84	Marker102439	scaffold256506	5570	3007	3329
LG6	36.84	Marker80478	C83156571	1019	552	903
LG6	36.84	Marker79948	scaffold694067	8720	106	439
LG6	36.84	Marker80476	C83156571	1019	610	936
LG6	36.84	Marker74840	scaffold599440	701	107	207
LG6	36.84	Marker97553	C85042515	1785	381	731
LG6	36.84	Marker102440	scaffold256506	5570	3030	3377
LG6	36.841	Marker51382	C80721965	704	307	651
LG6	36.841	Marker76344	C83056065	999	702	999
LG6	37.841	Marker51384	C80721965	704	269	610
LG6	37.841	Marker80475	C83156571	1019	836	936
LG6	39.848	Marker97554	C85042515	1785	345	683
LG6	39.848	Marker79946	scaffold694067	8720	106	394
LG6	40.854	Marker79947	scaffold694067	8720	106	420
LG6	42.878	Marker102589	C85749317	4837	2793	3148
LG6	45.958	Marker35037	scaffold1062781	4273	1283	1599
LG6	54.993	Marker35035	scaffold1062781	4273	1224	1562
LG6	68.805	Marker73945	scaffold1338271	1629	581	953
LG6	70.813	Marker47728	scaffold1421145	883	193	572
LG6	74.822	Marker51023	scaffold328304	3084	1758	2086
LG6	76.128	Marker43260	scaffold1719697	7499	5650	5968
LG6	79.722	Marker65233	C82690213	935	100	195
LG6	80.972	Marker79916	scaffold333524	5928	3984	4358
LG6	81.753	Marker89164	scaffold1137756	1247	466	765
LG7	0	Marker38783	scaffold1825689	3345	1579	1670
LG7	13.122	Marker89423	C85005715	1751	927	1027
LG7	30.862	Marker106825	scaffold1630632	2323	1829	2192
LG7	30.862	Marker71002	scaffold912294	9204	8023	8395
LG7	30.862	Marker100313	C79971323	645	265	630
LG7	30.862	Marker73695	C84136725	1277	460	805
LG7	30.862	Marker35503	C85761169	5366	2520	2861
LG7	30.862	Marker30847	C78947819	581	90	443
LG7	30.862	Marker16606	scaffold302200	2166	667	975
LG7	30.862	Marker71003	scaffold912294	9204	8026	8395
LG7	30.862	Marker72884	scaffold1784942	2979	1652	1991
LG7	30.862	Marker9809	C81746860	806	253	694
LG7	30.862	Marker106827	scaffold1630632	2323	1829	2158
LG7	30.862	Marker100312	C79971323	645	265	629
LG7	30.862	Marker106826	scaffold1630632	2323	1829	2175
LG7	30.862	Marker93229	scaffold705583	3759	2467	2813
LG7	30.863	Marker27486	C84372631	1368	1027	1361
LG7	30.863	Marker103321	scaffold1824427	3989	1776	2055
LG7	30.863	Marker16607	scaffold302200	2166	667	1001
LG7	30.863	Marker103320	scaffold1824427	3989	1696	2027
LG7	30.863	Marker76643	C82969057	983	173	508
LG7	30.863	Marker24331	C84373643	1368	601	701
LG7	30.863	Marker71001	scaffold912294	9204	8017	8395
LG7	30.863	Marker36359	scaffold1477855	1831	150	497
LG7	30.863	Marker106824	scaffold1630632	2323	1855	2224
LG7	30.863	Marker40429	C84800866	1593	94	454
LG7	32.822	Marker76482	C83020061	992	78	395
LG7	32.822	Marker72166	C83144771	1016	93	243
LG7	32.823	Marker20703	scaffold1831021	8846	4343	4699
LG7	32.823	Marker92436	C84878516	1648	1082	1419
LG7	32.823	Marker57347	scaffold1791870	4946	3395	3693
LG7	32.823	Marker95417	C84991471	1739	1022	1339
LG7	32.823	Marker60405	scaffold1607112	2105	749	1120
LG7	32.823	Marker34547	C84978299	1727	1066	1439
LG7	32.823	Marker82872	scaffold1821314	12118	3937	4229
LG7	32.823	Marker82873	scaffold1821314	12118	4008	4297
LG7	32.823	Marker76481	C83020061	992	48	395
LG7	32.823	Marker65433	C78904867	579	117	441
LG7	32.823	Marker66072	C82921526	974	161	261
LG7	32.823	Marker5859	scaffold405880	10506	2551	2898
LG7	32.823	Marker93796	C73842178	394	0	340
LG7	32.823	Marker95419	C84991471	1739	956	1293
LG7	32.823	Marker95418	C84991471	1739	1021	1339
LG7	32.823	Marker82874	scaffold1821314	12118	4200	4297
LG7	32.823	Marker34548	C84978299	1727	1339	1439
LG7	32.823	Marker20337	C85680740	3553	1736	1836
LG7	32.823	Marker95420	C84991471	1739	956	1278
LG7	41.19	Marker89421	C85005715	1751	927	1258
LG7	43.805	Marker57348	scaffold1791870	4946	3336	3693
LG8	0	Marker54344	scaffold568292	6047	2790	3100
LG8	0	Marker47973	scaffold1197420	4631	3506	3872
LG8	0	Marker24614	C84898526	1663	746	1129
LG8	0	Marker24617	C51282891	158	29	129
LG8	0	Marker82004	C85573472	2817	1055	1389
LG8	0	Marker82005	C85573472	2817	990	1331
LG8	0	Marker24612	C85654620	3304	2275	2624
LG8	0	Marker24611	C85654620	3304	2275	2621
LG8	0	Marker28123	scaffold1311568	1543	461	561
LG8	0	Marker49472	C85032331	1775	1234	1622
LG8	0	Marker95302	C85630378	3127	59	434
LG8	0	Marker87865	C81925908	827	263	570
LG8	0	Marker106296	C85758431	5218	3987	4327
LG8	0	Marker81930	scaffold1665861	3110	2262	2586
LG8	0.001	Marker50388	C83081075	1004	283	665
LG8	0.001	Marker49473	C85032331	1775	1213	1604
LG8	0.001	Marker93640	C85777179	6876	2734	3104
LG8	1.006	Marker54345	scaffold568292	6047	2790	2890
LG8	1.006	Marker26555	scaffold1662368	2399	1871	2203
LG8	1.006	Marker66426	scaffold1649178	1626	1261	1626
LG8	1.006	Marker27385	scaffold954342	1730	123	541
LG8	1.006	Marker53623	C83428715	1077	127	482
LG8	1.006	Marker93639	C85777179	6876	2730	3104
LG8	1.006	Marker98708	scaffold1192346	3658	500	602
LG8	1.006	Marker56491	C85324620	2141	471	571
LG8	1.006	Marker93638	C85777179	6876	2726	3104
LG8	1.006	Marker44107	scaffold382419	1510	390	725
LG8	1.006	Marker54341	scaffold568292	6047	2846	3172
LG8	1.006	Marker70035	scaffold324135	2283	1848	2217
LG8	1.006	Marker66425	scaffold1649178	1626	1261	1626
LG8	1.006	Marker26554	scaffold1662368	2399	1871	2190
LG8	1.006	Marker26549	scaffold1662368	2399	1871	1971
LG8	1.006	Marker36638	C83522909	1099	134	519
LG8	1.122	Marker101929	scaffold1826466	3915	171	271
LG8	1.571	Marker23690	C85544822	2696	2042	2328
LG8	1.571	Marker36360	scaffold1477855	1831	130	497
LG8	7.747	Marker106626	C84514995	1432	751	1049
LG8	16.603	Marker23693	C85544822	2696	1966	2246
LG8	20.689	Marker91722	C85109429	1853	1380	1477
LG8	28.873	Marker23691	C85544822	2696	2018	2328
LG8	29.665	Marker93569	scaffold1821199	3285	395	738
LG8	32.674	Marker93568	scaffold1821199	3285	395	731
LG8	33.689	Marker44581	C85378376	2241	157	475
LG8	33.689	Marker27858	scaffold1630191	5238	2139	2493
LG8	33.689	Marker45597	scaffold1486934	1853	1213	1585
LG8	33.689	Marker88266	C85612048	3014	1919	2243
LG8	33.689	Marker44580	C85378376	2241	157	489
LG8	33.689	Marker13323	C79402546	608	211	309
LG8	33.689	Marker13324	C79402546	608	211	578
LG8	33.741	Marker77008	C82730625	942	397	750
LG8	33.741	Marker94031	scaffold737333	9212	1853	2274
LG8	33.741	Marker71882	C81155478	744	549	649
LG8	33.741	Marker91721	C85109429	1853	1380	1477
LG8	33.741	Marker91720	C85109429	1853	1098	1444
LG8	33.741	Marker53972	C83766727	1162	414	809
LG8	33.741	Marker86873	scaffold1833294	6500	1461	1773
LG8	33.88	Marker79701	C77835343	525	173	480
LG8	33.88	Marker98337	scaffold1288490	12102	10668	11022
LG8	33.88	Marker79702	C77835343	525	97	465
LG8	33.88	Marker45595	scaffold1486934	1853	1213	1313
LG8	33.88	Marker66163	scaffold1733944	3255	363	678
LG8	33.881	Marker24160	C83527649	1100	424	704
LG8	33.881	Marker6386	scaffold1804360	5229	3946	4317
LG8	33.881	Marker95460	scaffold818189	2422	347	650
LG8	33.881	Marker111579	scaffold1282015	1507	853	1206
LG8	33.881	Marker69342	scaffold1818563	3179	268	617
LG8	33.881	Marker24162	C83527649	1100	362	704
LG8	33.881	Marker93523	scaffold1627078	2453	945	1258
LG8	33.881	Marker6385	scaffold1804360	5229	3910	4287
LG8	33.881	Marker6384	scaffold1804360	5229	3910	4274
LG8	33.881	Marker86452	C85710391	3931	1336	1436
LG8	33.881	Marker24161	C83527649	1100	423	704
LG8	33.881	Marker81770	scaffold1833294	6500	5595	5941
LG8	33.881	Marker6388	scaffold1804360	5229	3964	4317
LG8	33.881	Marker111578	scaffold1282015	1507	872	1267
LG8	33.881	Marker110017	scaffold1279921	2389	1522	1809
LG8	33.881	Marker6387	scaffold1804360	5229	3956	4317
LG9	0	Marker93601	C81809226	813	685	785
LG9	0.89	Marker75220	scaffold1479549	928	40	139
LG9	0.89	Marker65169	scaffold1819786	5825	3979	4315
LG9	0.89	Marker112683	C73476880	385	260	360
LG9	0.89	Marker67487	C85193899	1950	377	666
LG9	0.89	Marker93600	C81809226	813	685	785
LG9	0.89	Marker79307	C85261372	2041	1429	1758
LG9	0.89	Marker67488	C85193899	1950	353	666
LG9	0.89	Marker99561	C77080476	493	63	354
LG9	0.891	Marker28568	C74725914	416	101	411
LG9	0.891	Marker11766	C85099617	1842	257	601
LG9	0.891	Marker25367	C79952297	644	227	595
LG9	0.891	Marker27466	C80295429	669	156	525
LG9	0.891	Marker37793	C85783333	8849	7809	8164
LG9	0.891	Marker25368	C79952297	644	227	581
LG9	0.891	Marker34201	scaffold1620686	2482	1219	1588
LG9	0.891	Marker80732	scaffold1784461	5072	838	1197
LG9	0.891	Marker96676	scaffold1800903	3069	2900	3000
LG9	1.899	Marker24115	C79878007	639	43	143
LG9	1.904	Marker83297	scaffold239852	15462	9737	10092
LG9	1.908	Marker99560	C77080476	493	2	288
LG9	1.968	Marker93599	C81809226	813	685	785
LG9	2.895	Marker37794	C85783333	8849	7809	8138
LG9	11.277	Marker91609	C85717989	4057	2454	2774
LG9	17.267	Marker39693	scaffold291083	473	97	367
LG9	33.846	Marker89524	scaffold7748	1026	249	571
LG9	39.17	Marker89525	C71768613	350	57	348
LG9	42.961	Marker53056	C85540502	2679	127	490
LG9	42.961	Marker9329	scaffold1287706	1148	694	1072
LG9	42.961	Marker77861	C85411510	2310	1245	1345
LG9	42.961	Marker77860	C85411510	2310	1019	1345
LG9	42.961	Marker53057	C85540502	2679	105	490
LG9	42.961	Marker13203	C67535699	287	84	184
LG9	42.961	Marker67489	C85193899	1950	290	616
LG9	42.961	Marker2057	scaffold1067011	2242	818	918
LG9	42.961	Marker18771	C85712073	3958	1220	1530
LG9	42.961	Marker68138	C84331705	1351	259	359
LG9	42.961	Marker8661	C80879172	718	244	580
LG9	42.961	Marker100275	scaffold1182363	13191	4960	5306
LG9	42.961	Marker100274	scaffold1182363	13191	4777	5017
LG9	42.961	Marker67490	C85193899	1950	290	390
LG9	42.961	Marker54007	scaffold1191166	2065	1168	1500
LG9	42.961	Marker18770	C85712073	3958	1165	1517
LG9	50.106	Marker95952	scaffold498216	3554	1933	2193
LG10	0	Marker84754	scaffold1606519	3339	2212	2510
LG10	16.972	Marker86271	C69166890	309	45	145
LG10	16.972	Marker11806	scaffold1734931	9314	4445	4545
LG10	16.973	Marker65879	scaffold1730259	6403	5915	6298
LG10	16.973	Marker26816	scaffold1738907	2314	571	913
LG10	16.973	Marker73446	C83489441	1091	584	887
LG10	16.973	Marker26815	scaffold1738907	2314	571	913
LG10	16.973	Marker66635	C77513736	511	85	462
LG10	16.973	Marker66633	C77513736	511	85	462
LG10	16.973	Marker66634	C77513736	511	85	462
LG10	16.974	Marker21496	scaffold65719	7213	1932	2287
LG10	23.252	Marker63404	scaffold1815926	3884	2739	3104
LG10	26.655	Marker99817	C81776840	810	383	713
LG10	26.655	Marker82669	scaffold1561845	3220	2806	2906
LG10	27.355	Marker99818	C81776840	810	353	453
LG10	32.765	Marker52895	C75008098	424	94	194
LG10	36.899	Marker105837	C85690209	3660	301	674
LG10	38.511	Marker105836	C85690209	3660	574	674
LG10	39.385	Marker21331	scaffold1615652	7670	4194	4509
LG10	41.137	Marker21328	scaffold1615652	7670	4132	4445
LG10	43.599	Marker61668	scaffold1825044	14030	5074	5427
LG10	43.599	Marker84311	C81854574	819	361	744
LG10	44.42	Marker66366	scaffold1360550	11655	1087	1422
LG10	49.631	Marker51556	scaffold1832686	5538	4736	5100
LG10	49.631	Marker36710	C77879102	527	79	381
LG10	50.586	Marker66364	scaffold1360550	11655	1119	1477
LG10	52.495	Marker110855	scaffold1676034	3705	1474	1749
LG10	56.547	Marker84460	C79658407	624	455	555
LG10	56.547	Marker26819	scaffold1738907	2314	526	836
LG10	56.547	Marker45723	C84134543	1276	591	691
LG10	56.547	Marker110857	scaffold1676034	3705	1399	1699
LG10	56.547	Marker107365	C75493187	438	250	399
LG10	56.547	Marker110856	scaffold1676034	3705	1461	1749
LG10	56.547	Marker7089	scaffold558704	7550	3374	3756
LG10	56.547	Marker20869	C81970684	833	30	395
LG10	57.446	Marker74153	C84614865	1483	888	1260
LG10	57.446	Marker10791	scaffold32117	1211	252	529
LG10	57.446	Marker45726	C84134543	1276	348	691
LG10	57.447	Marker22510	C83940645	1212	165	519
LG10	57.447	Marker20867	C81970684	833	94	438
LG10	57.447	Marker45725	C84134543	1276	361	691
LG10	57.447	Marker107366	C75493187	438	250	399
LG11	0	Marker93017	scaffold575600	9186	7532	7908
LG11	5.521	Marker67867	C85653838	3298	858	958
LG11	9.423	Marker82486	scaffold985907	12794	7204	7549
LG11	9.423	Marker82485	scaffold985907	12794	7243	7549
LG11	9.423	Marker50407	scaffold1553030	1859	848	1190
LG11	9.423	Marker62086	scaffold345309	939	218	613
LG11	9.423	Marker50405	scaffold1553030	1859	857	1190
LG11	9.423	Marker62084	scaffold345309	939	504	644
LG11	11.554	Marker18124	C85514174	2585	1382	1758
LG11	11.554	Marker78111	scaffold1637417	1195	885	985
LG11	11.554	Marker78112	scaffold1637417	1195	637	985
LG11	11.554	Marker24163	scaffold1364469	2252	1505	1839
LG11	11.554	Marker93015	scaffold575600	9186	7571	7934
LG11	11.554	Marker5882	C78313400	548	51	151
LG11	11.554	Marker42021	C85780233	7511	4138	4238
LG11	11.554	Marker97917	C80030077	650	0	360
LG11	11.554	Marker42025	C85780233	7511	3874	3976
LG11	11.554	Marker5881	C78313400	548	51	151
LG11	11.554	Marker75827	scaffold1463675	6867	5388	5488
LG11	11.554	Marker78113	scaffold1637417	1195	610	905
LG11	11.554	Marker16270	scaffold274786	379	135	345
LG11	11.554	Marker28728	C84638113	1495	366	724
LG11	13.565	Marker1120	C71047704	337	51	326
LG11	13.565	Marker115738	C85703265	3828	2901	3001
LG11	13.565	Marker115737	C85703265	3828	2901	3249
LG11	13.565	Marker46750	scaffold1149259	2018	325	663
LG11	13.565	Marker82489	scaffold985907	12794	7173	7492
LG11	13.565	Marker62087	scaffold345309	939	193	547
LG11	13.565	Marker15358	scaffold1436426	983	611	916
LG11	13.565	Marker25755	C85039439	1782	131	464
LG11	13.565	Marker40983	scaffold1248100	5302	5121	5221
LG11	13.565	Marker82484	scaffold985907	12794	7256	7549
LG11	13.565	Marker15359	scaffold1436426	983	611	711
LG11	13.565	Marker37430	scaffold1338109	1565	31	328
LG11	13.565	Marker74392	scaffold1686455	18823	9588	9930
LG11	13.565	Marker12971	C84983439	1732	120	220
LG11	13.565	Marker25756	C85039439	1782	91	435
LG11	13.565	Marker111479	scaffold1606773	3949	1015	1115
LG11	13.565	Marker93021	scaffold575600	9186	7532	7843
LG11	13.565	Marker38738	C85652068	3283	1734	2093
LG11	13.565	Marker15357	scaffold1436426	983	611	970
LG11	13.565	Marker38741	C85652068	3283	1692	2034
LG11	16.876	Marker93019	scaffold575600	9186	7532	7897
LG11	21.516	Marker93012	scaffold575600	9186	7600	7934
LG11	26.45	Marker93011	scaffold575600	9186	7831	7934
LG11	31.753	Marker32079	scaffold1724557	2929	738	1086
LG12	0	Marker79851	C85465106	2439	694	795
LG12	0	Marker96207	scaffold1691897	1497	1042	1377
LG12	0	Marker79850	C85465106	2439	694	795
LG12	0	Marker47792	C84143597	1279	489	861
LG12	0	Marker86486	scaffold1833315	6479	4483	4761
LG12	0	Marker98596	scaffold1319242	1222	376	768
LG12	0	Marker84007	scaffold1642791	6805	5448	5548
LG12	0	Marker79854	C85465106	2439	375	718
LG12	0	Marker79852	C85465106	2439	375	777
LG12	0	Marker56477	C81229436	751	586	686
LG12	0	Marker79855	C85465106	2439	375	474
LG12	0	Marker79853	C85465106	2439	375	755
LG12	0.001	Marker96204	scaffold1691897	1497	1042	1442
LG12	0.001	Marker111287	scaffold1593709	15252	13179	13520
LG12	0.001	Marker95424	scaffold1615868	2749	837	1213
LG12	0.001	Marker84009	scaffold1642791	6805	5190	5548
LG12	0.001	Marker95423	scaffold1615868	2749	872	1213
LG12	0.001	Marker112791	scaffold711628	6858	5986	6327
LG12	0.001	Marker98595	scaffold1319242	1222	467	803
LG12	0.001	Marker26837	scaffold1052502	1081	636	954
LG12	0.001	Marker84006	scaffold1642791	6805	5448	5548
LG12	0.001	Marker112097	scaffold1410883	1723	1228	1522
LG12	0.113	Marker88933	C84607293	1478	695	1187
LG12	0.114	Marker61308	scaffold1561451	1495	952	1266
LG12	0.114	Marker88928	C84607293	1478	659	1187
LG12	0.114	Marker95421	scaffold1615868	2749	878	1213
LG12	7.18	Marker108140	scaffold115084	1063	787	1063
LG12	12.402	Marker112098	scaffold1410883	1723	1314	1611
LG12	14.027	Marker105127	scaffold1826653	5747	4355	4674
LG12	14.767	Marker43520	scaffold1625258	3860	2361	2461
LG12	18.848	Marker82986	scaffold1638094	2056	1382	1903
LG12	25.027	Marker92879	C60506192	192	17	117
LG12	25.307	Marker82409	scaffold1447112	2487	1502	1840
LG12	28.833	Marker48983	C85508956	2568	2141	2241
LG12	28.834	Marker105128	C85717147	4042	2801	2902
LG12	29.543	Marker52061	C81135240	742	33	383
LG12	30.281	Marker58247	C84054189	1248	674	985
LG12	30.281	Marker85335	C84323877	1347	452	804
LG12	33.191	Marker85336	C84323877	1347	441	804
LG12	33.899	Marker44867	scaffold260034	834	270	625
LG12	34.577	Marker58257	scaffold1686877	1746	1058	1467
LG12	36.884	Marker58258	scaffold1686877	1746	1087	1488
LG12	37.322	Marker94966	C84138575	1277	207	507
LG12	42.844	Marker50674	C84077631	1256	620	720
LG12	45.263	Marker103802	C84642691	1498	452	758
LG12	45.263	Marker94623	scaffold1666438	6801	1990	2367
LG12	45.263	Marker98167	scaffold536377	5793	4972	5511
LG12	45.263	Marker22913	scaffold1629025	4399	2018	2366
LG12	45.264	Marker98169	scaffold536377	5793	5438	5537
LG12	45.264	Marker94108	scaffold575595	4542	3860	3960
LG12	45.264	Marker89154	C84630117	1491	156	557
LG12	46.279	Marker89152	C84630117	1491	156	257
LG12	46.279	Marker95174	C85732927	4363	2334	3076
LG12	46.28	Marker39374	C85468474	2449	238	614
LG12	46.28	Marker36132	scaffold467270	3650	2994	3370
LG12	46.28	Marker95150	C83836299	1181	708	1039
LG12	46.28	Marker94109	scaffold575595	4542	3675	3960
LG12	46.28	Marker22912	scaffold1629025	4399	2055	2397
LG12	46.28	Marker36133	scaffold467270	3650	2997	3370
LG12	46.28	Marker36134	scaffold467270	3650	2998	3370
LG12	46.28	Marker39375	C85468474	2449	238	581
LG12	46.28	Marker3653	scaffold1240974	2651	311	677
LG12	46.28	Marker35858	scaffold1741212	1888	961	1322
LG12	46.28	Marker93307	C84499433	1424	262	557
LG12	46.28	Marker39373	C85468474	2449	238	630
LG12	46.28	Marker7412	scaffold1458433	3245	93	193
LG12	46.28	Marker92878	C80103087	655	1	362
LG13	0	Marker42519	scaffold1591437	1337	806	1176
LG13	0	Marker101357	scaffold413674	4081	2842	3225
LG13	0	Marker101354	scaffold413674	4081	3151	3251
LG13	0	Marker62694	C85770325	6011	2138	2469
LG13	0	Marker13534	C77217255	499	88	424
LG13	0	Marker24876	scaffold1693467	5323	2658	3017
LG13	0	Marker101358	scaffold413674	4081	2842	3213
LG13	0	Marker13528	C77217255	499	144	463
LG13	0	Marker101355	scaffold413674	4081	3151	3251
LG13	0	Marker24875	scaffold1693467	5323	2645	3017
LG13	0.001	Marker105905	scaffold1636472	2837	187	287
LG13	0.001	Marker24873	scaffold1693467	5323	2630	2940
LG13	0.001	Marker24878	scaffold1693467	5323	2679	3017
LG13	0.325	Marker404	scaffold1620087	2134	197	297
LG13	0.325	Marker75861	scaffold1693467	5323	3281	3627
LG13	0.325	Marker81893	scaffold1594621	2315	642	977
LG13	0.325	Marker13537	C77217255	499	88	389
LG13	0.325	Marker24874	scaffold1693467	5323	2630	2943
LG13	0.325	Marker101359	scaffold413674	4081	2842	3195
LG13	0.325	Marker22662	C80092031	654	412	512
LG13	0.325	Marker24877	scaffold1693467	5323	2676	3017
LG13	0.325	Marker22661	C80092031	654	108	465
LG13	1.55	Marker105906	scaffold1636472	2837	187	287
LG13	2.335	Marker24872	scaffold1693467	5323	2630	2927
LG13	2.335	Marker37594	C84873906	1644	736	1060
LG13	3.145	Marker100089	C81521887	781	386	681
LG13	4.964	Marker53366	C84707075	1535	1083	1181
LG13	5.323	Marker53367	C84707075	1535	1083	1181
LG13	5.567	Marker53368	C84707075	1535	1083	1380
LG13	8.974	Marker53369	C84707075	1535	1083	1397
LG13	21.418	Marker80691	scaffold1248029	1219	639	994
LG13	23.44	Marker62137	C81355276	763	404	709
LG13	26.442	Marker10991	C75578793	441	116	440
LG13	26.442	Marker19691	C85636666	3169	15	115
LG13	26.442	Marker50750	scaffold1780091	2338	22	392
LG13	26.442	Marker50749	scaffold1780091	2338	291	392
LG13	26.442	Marker55917	C85693501	3699	1465	1751
LG13	26.442	Marker104602	C85421126	2331	405	700
LG13	26.442	Marker104599	C85421126	2331	420	773
LG13	26.442	Marker85232	C85781239	7845	4374	4474
LG13	26.443	Marker100957	scaffold109797	5013	2490	2590
LG13	26.443	Marker62138	C81355276	763	404	512
LG13	26.443	Marker76615	scaffold1047552	1567	357	743
LG13	26.443	Marker25311	C84556485	1452	421	732
LG13	26.443	Marker37028	scaffold1328976	1077	686	958
LG13	26.443	Marker104598	C85421126	2331	460	773
LG13	26.443	Marker85234	C85781239	7845	4081	4474
LG13	26.681	Marker37029	scaffold1328976	1077	685	958
LG13	27.531	Marker82424	scaffold1747190	2503	1066	1166
LG13	41.896	Marker55918	C85693501	3699	1465	1751
LG13	42.616	Marker93278	scaffold1794182	4891	2426	2728
LG13	42.616	Marker111107	scaffold195936	8626	8208	8545
LG13	45.48	Marker110660	C80882852	718	414	718
LG13	45.516	Marker27946	C81997336	836	346	679
LG13	45.516	Marker104976	C85456998	2418	1204	1535
LG13	45.516	Marker27947	C81997336	836	305	654
LG13	45.516	Marker60549	C70145200	322	188	301
LG13	45.528	Marker93276	scaffold1794182	4891	2447	2818
LG13	46.238	Marker55160	C83820569	1177	360	632
LG13	46.926	Marker92713	scaffold1557108	5631	5276	5619
LG13	47.604	Marker93264	C84721325	1543	444	544
LG13	48.265	Marker104979	C85456998	2418	1165	1535
LG13	48.429	Marker93266	C84721325	1543	193	544
LG13	48.572	Marker93277	scaffold1794182	4891	2426	2785
LG13	48.572	Marker88373	C84588783	1469	673	1029
LG13	48.572	Marker93265	C84721325	1543	228	544
LG13	48.789	Marker104975	C85456998	2418	1218	1535
LG13	48.789	Marker104978	C85456998	2418	1170	1535
LG13	49.712	Marker51012	C84695805	1528	1049	1389
LG13	51.627	Marker67402	C83265779	1041	36	137
LG13	51.628	Marker88476	scaffold1129547	921	214	544
LG13	56.507	Marker64718	C80506348	686	127	486
LG13	56.508	Marker67404	C83265779	1041	72	452
LG13	60.377	Marker67403	C83265779	1041	36	427
LG13	60.377	Marker104977	C85456998	2418	1180	1535
LG13	60.377	Marker22100	scaffold1815340	5602	2487	2827
LG13	63.037	Marker22098	scaffold1815340	5602	2759	3132
LG13	63.037	Marker64717	C80506348	686	127	502
LG13	65.471	Marker65656	C84025271	1239	353	681
LG13	65.471	Marker64719	C80506348	686	127	473
LG13	65.471	Marker108707	scaffold1788255	4806	1448	1548
LG13	65.471	Marker38849	scaffold1706165	4159	1783	1881
LG13	65.471	Marker73594	C84864076	1637	564	925
LG13	65.471	Marker93966	C82445503	897	350	667
LG13	65.471	Marker101163	scaffold913647	9527	5069	5437
LG13	65.471	Marker90479	scaffold1303406	3181	80	382
LG13	65.471	Marker38848	scaffold1706165	4159	1783	2075
LG13	65.471	Marker55928	C84885710	1653	1436	1536
LG13	65.471	Marker66660	C82016880	839	57	430
LG13	65.471	Marker55925	C85693501	3699	1543	1825
LG13	65.471	Marker55926	C85693501	3699	1544	1825
LG13	67.493	Marker91552	scaffold1787250	8632	4541	4863
LG13	67.493	Marker73590	C84864076	1637	564	905
LG13	67.493	Marker105729	C85597240	2932	266	556
LG13	67.493	Marker67405	C83265779	1041	126	452
LG13	67.493	Marker72636	C84572119	1460	962	1062
LG13	68.489	Marker96990	C85494484	2524	475	832
LG13	68.489	Marker67536	scaffold1781667	2466	384	740
LG13	68.489	Marker103564	C85463522	2435	1247	1447
LG13	68.489	Marker103563	C85463522	2435	1110	1447
LG13	68.489	Marker65655	C84025271	1239	306	633
LG13	68.489	Marker73595	C84864076	1637	588	950
LG13	68.489	Marker10990	C75578793	441	113	440
LG13	68.489	Marker20740	scaffold1607611	1978	696	1049
LG13	68.489	Marker67606	scaffold1329885	4955	1634	1959
LG13	68.49	Marker33814	scaffold565183	8402	1392	1726
LG13	68.49	Marker103565	C85463522	2435	1143	1447
LG13	68.49	Marker64720	C80506348	686	127	469
LG13	68.49	Marker103566	C85463522	2435	1347	1447
LG13	68.49	Marker69004	scaffold1081655	1190	92	192
LG14	0	Marker94444	scaffold897304	7745	3768	4110
LG14	13.358	Marker77590	C83863073	1189	493	593
LG14	13.358	Marker77588	C83863073	1189	493	787
LG14	13.358	Marker77589	C83863073	1189	493	783
LG14	13.358	Marker76177	C79456353	611	164	264
LG14	13.358	Marker60010	scaffold336992	7819	3640	3741
LG14	13.358	Marker77585	C83863073	1189	558	866
LG14	13.358	Marker82504	C85345926	2179	1592	1938
LG14	13.358	Marker94682	scaffold1562497	3766	1884	2233
LG14	13.358	Marker77591	C83863073	1189	493	593
LG14	13.358	Marker85163	C85744729	4685	515	857
LG14	13.359	Marker90412	scaffold1809100	9479	2618	2945
LG14	13.359	Marker48221	C85674852	3490	2465	2796
LG14	13.359	Marker77587	C83863073	1189	493	827
LG14	13.359	Marker77583	C83863073	1189	575	866
LG14	13.359	Marker40359	scaffold1654062	1796	660	1024
LG14	20.892	Marker88826	C85133417	1878	487	846
LG14	27.362	Marker61246	C82869391	965	556	913
LG14	28.554	Marker28156	scaffold1778008	3340	1053	1397
LG14	28.792	Marker82831	scaffold191873	12621	5379	5686
LG14	28.792	Marker28155	scaffold1778008	3340	1050	1397
LG14	29.144	Marker23077	scaffold784365	5540	1823	2172
LG14	29.144	Marker28154	scaffold1778008	3340	1039	1397
LG14	31.385	Marker48602	C85725641	4202	3330	3619
LG14	39.165	Marker35815	C79873243	639	340	447
LG14	40.197	Marker42337	C85365222	2215	90	427
LG14	42.964	Marker54694	scaffold1819930	3617	2269	2605
LG14	44.322	Marker73463	scaffold1760405	5307	2588	2966
LG14	44.322	Marker72262	C81550123	784	208	574
LG14	44.322	Marker50841	C78425584	553	137	464
LG14	44.322	Marker74763	scaffold1287595	1869	499	793
LG14	44.322	Marker37174	C85169771	1920	99	198
LG14	44.322	Marker45306	C81833372	816	14	333
LG14	44.322	Marker32316	C85704421	3844	1948	2247
LG14	44.322	Marker32321	C85704421	3844	2219	2319
LG14	44.322	Marker37176	C85169771	1920	99	428
LG14	44.322	Marker50840	C78425584	553	135	464
LG14	44.323	Marker82208	C85674852	3490	1197	1542
LG14	44.323	Marker33845	scaffold1829633	4575	1848	2269
LG14	44.323	Marker50842	C78425584	553	143	464
LG14	44.323	Marker54695	scaffold1819930	3617	2260	2605
LG14	44.323	Marker39837	C79735899	629	262	362
LG14	44.323	Marker82204	C85674852	3490	1197	1476
LG14	44.323	Marker48220	C85674852	3490	2465	2841
LG14	44.323	Marker103323	scaffold756328	6128	1291	1652
LG14	44.323	Marker82203	C85674852	3490	1197	1297
LG14	44.323	Marker26239	scaffold1170279	3297	23	122
LG14	44.323	Marker111259	scaffold183168	16898	5087	5454
LG14	46.266	Marker37177	C85169771	1920	128	478
LG14	46.266	Marker82205	C85674852	3490	1197	1483
LG14	49.508	Marker82207	C85674852	3490	1197	1509
LG14	49.742	Marker45766	C83736707	1153	361	711
LG14	50.816	Marker74074	C85141401	1887	1129	1229
LG14	51.218	Marker82500	C85500336	2542	859	1119
LG14	51.218	Marker101409	scaffold1605704	3699	2709	3039
LG14	51.298	Marker26520	scaffold1730954	5002	3879	4262
LG14	51.472	Marker26519	scaffold1730954	5002	3883	4262
LG14	51.472	Marker82447	scaffold1065717	1640	8	441
LG14	51.472	Marker61812	scaffold1716177	2089	425	784
LG14	51.506	Marker41837	scaffold647935	4358	2437	2823
LG14	51.506	Marker39838	C79735899	629	262	362
LG14	51.75	Marker60542	scaffold1095053	1198	563	943
LG14	51.75	Marker26521	scaffold1730954	5002	3878	4262
LG14	52.572	Marker10939	C81040992	733	398	669
LG14	52.572	Marker73037	C78952615	581	175	275
LG14	52.693	Marker101403	scaffold1605704	3699	2777	3097
LG14	54.421	Marker101401	scaffold1605704	3699	2997	3097
LG14	55.322	Marker102788	scaffold1753214	5001	249	604
LG14	57.27	Marker74962	scaffold65445	2159	599	887
LG14	62.434	Marker101413	scaffold1605704	3699	2709	3023
LG14	69.425	Marker88738	C82083724	847	74	418
LG14	72.794	Marker35814	C79873243	639	86	367
LG14	72.794	Marker7530	C84043727	1245	875	1240
LG14	74.403	Marker17558	scaffold1830857	11434	5724	6109
LG14	75.855	Marker48968	scaffold953304	3836	517	898
LG14	75.855	Marker80745	scaffold1375928	5741	1020	1359
LG14	75.855	Marker48970	scaffold953304	3836	485	844
LG14	75.855	Marker102787	scaffold1753214	5001	225	604
LG14	75.855	Marker89225	scaffold853776	11684	7161	7430
LG14	75.855	Marker40390	C81634669	793	660	760
LG14	75.855	Marker48967	scaffold953304	3836	522	898
LG14	75.855	Marker66512	C85629438	3121	1891	2230
LG14	75.855	Marker45309	scaffold1665158	1410	1109	1208
LG14	75.855	Marker59683	C85621686	3071	1370	1470
LG14	75.855	Marker72798	scaffold74220	1463	891	1263
LG14	75.855	Marker100611	scaffold1714196	5027	864	1179
LG14	75.855	Marker53990	C84554109	1451	517	1048
LG14	75.855	Marker17905	C82655917	930	186	515
LG14	75.856	Marker42083	C85684465	3592	2250	2540
LG15	0	Marker70235	scaffold30981	6911	2248	2525
LG15	0	Marker402	C75967711	453	248	348
LG15	0	Marker45942	C84085833	1259	649	1096
LG15	0	Marker403	C75967711	453	248	348
LG15	0	Marker94089	C85529220	2637	1627	1952
LG15	0	Marker20429	scaffold557591	1888	280	624
LG15	0.515	Marker87718	scaffold1813632	5548	1028	1128
LG15	1.1	Marker85405	scaffold1071338	942	0	315
LG15	1.1	Marker85773	scaffold1525017	5240	2769	2868
LG15	1.1	Marker105569	C79836543	636	199	564
LG15	1.1	Marker31688	C83922489	1207	247	622
LG15	1.1	Marker50594	C80363427	675	184	524
LG15	8.914	Marker93105	scaffold1727585	2052	1520	1852
LG15	8.914	Marker93106	scaffold1727585	2052	1500	1852
LG15	8.914	Marker60873	C85754491	5034	1526	1626
LG15	8.914	Marker40916	C76220651	462	33	353
LG15	8.915	Marker63027	C83785335	1167	323	673
LG15	8.915	Marker85981	scaffold858424	3947	2632	2726
LG15	8.915	Marker37151	C84608415	1479	382	764
LG15	8.915	Marker85978	scaffold1753419	7853	2750	3069
LG15	8.915	Marker85983	scaffold858424	3947	2632	2726
LG15	8.915	Marker85267	C83360455	1062	557	855
LG15	18.863	Marker116239	scaffold1768938	5319	4278	4590
LG15	18.863	Marker45941	C84120233	1271	231	1073
LG15	18.863	Marker85406	scaffold1071338	942	0	310
LG15	18.863	Marker104905	scaffold1413943	1696	1168	1556
LG15	18.863	Marker94334	C75697107	444	347	444
LG15	18.863	Marker116240	scaffold1768938	5319	4278	4589
LG15	18.863	Marker26877	scaffold665712	1676	354	699
LG15	18.958	Marker72822	C85576972	2832	171	489
LG15	18.958	Marker94088	C85529220	2637	1638	1952
LG15	18.958	Marker109761	C80549261	689	299	399
LG15	18.958	Marker109759	C80549261	689	32	312
LG15	18.958	Marker20430	scaffold557591	1888	280	383
LG15	19.152	Marker94092	C85529220	2637	1566	1935
LG15	19.152	Marker50595	C80363427	675	182	524
LG15	19.152	Marker3743	scaffold1125926	4447	690	1045
LG15	20.115	Marker109760	C80549261	689	98	399
LG15	20.115	Marker112804	C85564696	2777	2326	2690
LG15	23.328	Marker44000	scaffold1330516	1531	1223	1531
LG15	23.661	Marker56722	C82236018	868	218	318
LG15	33.349	Marker111260	scaffold520168	4341	3371	3750
LG15	34.385	Marker105773	scaffold997953	8908	5894	5993
LG15	36.118	Marker79327	C82911468	973	585	966
LG15	36.779	Marker89555	scaffold997953	8908	7059	7420
LG15	40.447	Marker89556	scaffold381202	5453	3627	3930
LG15	42.546	Marker79330	C82911468	973	585	973
LG15	45.466	Marker89552	scaffold997953	8908	7059	7358
LG15	47.159	Marker60004	scaffold1576962	6630	5387	5733
LG15	47.798	Marker65534	C82783415	951	547	854
LG15	49.109	Marker81393	C81720949	803	305	671
LG15	49.11	Marker89558	scaffold997953	8908	7337	7437
LG15	49.11	Marker89557	scaffold997953	8908	7140	7437
LG15	49.744	Marker114301	C84244415	1316	287	444
LG15	50.743	Marker66894	scaffold30981	6911	1836	1936
LG15	51.518	Marker54273	scaffold1538102	1403	1034	1133
LG15	51.518	Marker99536	scaffold1430440	4507	3103	3435
LG15	52.041	Marker99535	scaffold1430440	4507	3073	3362
LG15	55.279	Marker54272	scaffold1538102	1403	1034	1133
LG15	56.88	Marker99537	scaffold1430440	4507	3135	3435
LG15	62.853	Marker60007	scaffold1576962	6630	5308	5647
LG15	62.853	Marker107605	scaffold370253	1480	676	776
LG15	62.853	Marker97396	C85258632	2037	75	466
LG15	62.853	Marker94870	scaffold7998	1359	724	1091
LG15	62.853	Marker107117	C85407700	2301	1585	1679
LG15	62.853	Marker107118	C85407700	2301	1585	1679
LG15	62.853	Marker107924	C85667672	3419	1683	2003
LG15	62.853	Marker97395	C85258632	2037	75	469
LG15	62.853	Marker30523	scaffold807102	2853	656	954
LG15	62.853	Marker107926	C85667672	3419	1716	2067
LG15	62.853	Marker52932	scaffold1634834	6977	2527	2834
LG15	62.853	Marker79328	C82911468	973	585	973
LG15	62.853	Marker13580	C82197804	862	524	758
LG15	62.853	Marker54705	C83176153	1023	92	189
LG15	62.853	Marker83750	C77146670	496	53	153
LG15	62.853	Marker108357	C85299684	2099	830	1166
LG15	62.853	Marker52934	scaffold1634834	6977	2459	2763
LG15	62.853	Marker107604	scaffold370253	1480	676	966
LG15	62.853	Marker107603	scaffold370253	1480	728	1048
LG15	62.853	Marker30522	scaffold807102	2853	656	756
LG15	62.853	Marker97397	C85258632	2037	75	455
LG15	62.853	Marker30526	scaffold807102	2853	733	1039
LG15	62.853	Marker99440	C83926739	1208	750	1145
LG15	62.853	Marker108358	C85299684	2099	826	1166
LG15	62.853	Marker107925	C85667672	3419	1683	2018
LG16	0	Marker74740	C85560380	2758	573	943
LG16	1.752	Marker74741	C85560380	2758	538	911
LG16	21.945	Marker20450	C83534161	1102	177	517
LG16	21.945	Marker20449	C83534161	1102	187	517
LG16	21.945	Marker81652	C85550484	2717	1483	1848
LG16	21.945	Marker76042	C85678516	3528	2473	2806
LG16	21.945	Marker65065	C85108137	1851	1523	1623
LG16	21.945	Marker58695	C85083047	1825	1537	1637
LG16	21.945	Marker72605	C77864505	526	63	163
LG16	21.945	Marker7924	C77401628	506	48	391
LG16	21.945	Marker94982	C85338196	2165	907	1007
LG16	21.945	Marker81651	C85550484	2717	1481	1848
LG16	21.945	Marker81653	C85550484	2717	1748	1848
LG16	21.945	Marker94985	C85338196	2165	972	1294
LG16	21.945	Marker94983	C85338196	2165	907	1216
LG16	33.682	Marker1101	scaffold1659136	4812	177	511
LG16	33.682	Marker12296	scaffold1607290	2876	793	1139
LG16	33.682	Marker47032	C83987799	1227	204	303
LG16	33.683	Marker94400	C83818605	1176	439	768
LG16	34.128	Marker13243	scaffold1442383	1787	1056	1351
LG16	34.128	Marker15337	scaffold1193904	2218	439	817
LG16	34.128	Marker106246	scaffold1795099	2564	1986	2294
LG16	34.128	Marker87766	C81130180	741	352	684
LG16	34.128	Marker28512	scaffold1832082	6268	2895	3547
LG16	34.128	Marker77046	scaffold1661101	1428	936	1305
LG16	34.128	Marker47033	C83987799	1227	204	516
LG16	34.128	Marker81518	C84469151	1410	748	1059
LG16	47.704	Marker48746	scaffold1767431	2419	1678	2046
LG16	48.461	Marker66119	scaffold991074	2204	1826	2148
LG16	49.167	Marker102866	scaffold1543471	2561	136	464
LG16	49.167	Marker80874	scaffold1118904	3939	2481	2831
LG16	49.167	Marker7031	C77161520	496	75	373
LG16	49.167	Marker80873	scaffold1118904	3939	2481	2794
LG16	49.167	Marker6698	C76430705	469	292	395
LG16	49.167	Marker48747	scaffold1767431	2419	1678	2043
LG16	49.167	Marker44758	scaffold1831506	6092	4568	4901
LG16	49.167	Marker94984	C85338196	2165	907	1253
LG16	49.167	Marker81875	C85728913	4272	414	750
LG16	49.168	Marker80875	scaffold1118904	3939	2481	2836
LG16	49.168	Marker60703	scaffold587259	915	164	514
LG16	57.5	Marker78006	C68650347	302	26	125
LG16	58.307	Marker109183	scaffold1389035	4968	4434	4788
LG16	58.308	Marker102863	scaffold1543471	2561	136	444
LG16	58.308	Marker102865	scaffold1543471	2561	136	457
LG16	60.462	Marker102864	scaffold1543471	2561	136	456
LG16	60.462	Marker102862	scaffold1543471	2561	136	426
LG16	60.463	Marker102867	C46997072	135	30	130
LG16	62.299	Marker81407	C83649909	1130	186	502
LG16	62.299	Marker34012	scaffold27643	3064	2338	2438
LG16	62.477	Marker81408	C83649909	1130	184	502
LG16	63.991	Marker74745	C85560380	2758	538	875
LG16	64.189	Marker74058	C85736475	4451	3933	4230
LG16	64.412	Marker64096	scaffold822536	3066	2397	2718
LG16	64.412	Marker74744	C85560380	2758	538	887
LG16	64.953	Marker74057	C85736475	4451	3933	4033
LG16	64.953	Marker74743	C85560380	2758	538	894
LG16	64.953	Marker98600	scaffold1734661	5742	2000	2299
LG16	64.953	Marker74739	C85560380	2758	578	943
LG16	67.732	Marker37460	C85727699	4246	586	896
LG16	67.732	Marker74742	C85560380	2758	538	905
LG16	67.732	Marker106245	scaffold1795099	2564	1951	2294
LG17	0	Marker113744	scaffold1809048	2669	1317	1716
LG17	0	Marker86759	C82969155	983	832	932
LG17	0	Marker74650	C81078876	736	173	491
LG17	0	Marker105744	scaffold736218	693	8	391
LG17	0	Marker86756	C82969155	983	518	904
LG17	0.166	Marker113743	scaffold1809048	2669	1317	1721
LG17	0.48	Marker113741	scaffold1809048	2669	1349	1741
LG17	0.679	Marker75118	C78937617	580	221	566
LG17	0.679	Marker52003	C84758449	1566	1020	1409
LG17	0.85	Marker75119	scaffold1249405	910	584	693
LG17	0.85	Marker95357	C85508842	2568	488	796
LG17	0.85	Marker13116	scaffold471391	4861	366	750
LG17	1.063	Marker71623	scaffold48529	990	500	786
LG17	14.447	Marker113740	scaffold1809048	2669	1376	1741
LG17	15.258	Marker52002	C84758449	1566	1020	1409
LG17	15.258	Marker90746	C80803286	711	127	442
LG17	15.258	Marker75725	scaffold1408465	4332	2783	2881
LG17	15.259	Marker90747	C80803286	711	78	384
LG17	19.962	Marker86757	C82969155	983	518	908
LG17	25.623	Marker68881	C75671651	444	0	304
LG17	25.623	Marker65752	scaffold1194106	1686	674	1010
LG17	26.271	Marker25353	scaffold1025963	806	231	563
LG17	26.271	Marker25352	scaffold1025963	806	231	568
LG17	26.271	Marker72490	C85779721	7391	3073	3394
LG17	26.271	Marker40906	scaffold1714368	2093	804	1145
LG17	26.271	Marker75724	scaffold1408465	4332	2783	3152
LG17	26.271	Marker42764	C85707047	3882	2102	2452
LG17	26.271	Marker84538	scaffold1826551	4245	2150	2449
LG17	26.271	Marker38185	scaffold1345946	7670	4734	5042
LG17	26.271	Marker79081	scaffold1245121	1292	687	1017
LG17	26.271	Marker50724	scaffold1577454	1370	828	1133
LG17	26.271	Marker79083	scaffold1245121	1292	687	1029
LG17	26.271	Marker42765	C85707047	3882	2102	2463
LG17	26.271	Marker79078	scaffold1245121	1292	687	787
LG17	26.271	Marker79079	scaffold1245121	1292	687	962
LG17	26.92	Marker25350	scaffold1025963	806	269	612
LG17	26.939	Marker95345	scaffold242080	2369	1465	1863
LG17	27.068	Marker79082	scaffold1245121	1292	687	1025
LG17	27.068	Marker72240	scaffold1368167	1455	972	1335
LG17	27.437	Marker33537	scaffold1558167	3237	2001	2329
LG17	27.437	Marker682	C85716295	4026	77	444
LG17	27.437	Marker679	C85716295	4026	77	376
LG17	27.437	Marker95344	scaffold242080	2369	1441	1844
LG17	27.437	Marker95343	scaffold242080	2369	1441	1841
LG17	27.702	Marker96351	C84469673	1411	304	708
LG17	27.702	Marker83972	scaffold1699918	5528	4667	4767
LG17	27.957	Marker77579	scaffold1827258	3826	3073	3399
LG17	28.774	Marker88394	scaffold1822474	3584	1036	1384
LG17	29.432	Marker33687	C78418718	553	0	315
LG17	29.432	Marker99074	C85777937	7007	3115	3472
LG17	29.432	Marker88867	scaffold1829681	9997	5643	5938
LG17	29.432	Marker31610	scaffold1793177	3305	2391	2695
LG17	29.432	Marker58140	C83682227	1139	644	988
LG17	29.432	Marker96350	C84469673	1411	343	734
LG17	29.523	Marker31608	C85628476	3114	633	972
LG17	29.523	Marker38184	scaffold1345946	7670	4733	5042
LG17	29.523	Marker103015	C85655126	3308	2018	2387
LG17	29.523	Marker100419	scaffold1788368	3491	872	1229
LG17	29.523	Marker38182	scaffold1345946	7670	4709	5042
LG17	29.523	Marker79411	scaffold1807568	3374	1681	2033
LG17	29.752	Marker31609	scaffold1793177	3305	2384	2695
LG17	29.752	Marker89000	scaffold1635892	2954	2622	2920
LG17	29.752	Marker79410	scaffold1807568	3374	1762	2069
LG17	29.861	Marker88390	scaffold1822474	3584	1058	1384
LG17	30.343	Marker100417	scaffold1345946	7670	4263	4614
LG17	34.178	Marker100421	scaffold1788368	3491	872	972
LG17	34.178	Marker53096	scaffold1348964	5829	5002	5283
LG17	34.178	Marker79412	scaffold1807568	3374	1681	2020
LG17	38.66	Marker79665	scaffold760056	1991	630	938
LG17	39.93	Marker95215	scaffold1782763	2288	1287	1638
LG17	43.24	Marker88999	scaffold1635892	2954	2615	2920
LG17	53.919	Marker77581	scaffold1827258	3826	2999	3337
LG17	55.235	Marker100420	scaffold1788368	3491	872	972
LG17	60.091	Marker88419	C84295559	1336	897	1239
LG17	60.091	Marker109051	scaffold1234386	1243	483	835
LG17	60.576	Marker11784	scaffold1037331	3724	1463	1815
LG17	60.576	Marker109050	scaffold1234386	1243	483	828
LG17	60.995	Marker77580	scaffold1827258	3826	3034	3399
LG17	60.995	Marker16120	C78442168	554	447	547
LG17	60.995	Marker71796	scaffold1693153	4756	2578	2678
LG17	60.995	Marker90918	scaffold965520	529	185	509
LG17	60.995	Marker99017	scaffold1498312	1448	500	808
LG17	60.995	Marker65897	C85778601	7134	3965	4328
LG17	60.995	Marker88389	scaffold1822474	3584	1067	1384
LG17	60.995	Marker82783	scaffold1050665	1690	189	474
LG17	60.995	Marker111556	C82470034	901	257	598
LG17	62.084	Marker86855	C85777937	7007	3506	3606
LG17	62.716	Marker71797	scaffold1693153	4756	2299	2638
LG17	63.407	Marker57298	scaffold1184900	611	268	550
LG17	63.408	Marker90919	scaffold965520	529	185	529
LG17	63.408	Marker113942	scaffold647944	8493	1814	2130
LG17	63.408	Marker113941	scaffold647944	8493	1814	2134
LG17	63.408	Marker86857	C85777937	7007	3506	3889
LG17	63.408	Marker86860	C85777937	7007	3575	3928
LG17	63.408	Marker95214	scaffold1782763	2288	1232	1600
LG17	63.408	Marker41657	C81723729	803	203	522
LG17	63.408	Marker86861	C85777937	7007	3829	3928
LG17	63.408	Marker86859	C85777937	7007	3553	3928
LG17	63.408	Marker86856	C85777937	7007	3506	3865
LG17	63.408	Marker86858	C85777937	7007	3506	4128
LG17	63.408	Marker16121	C78442168	554	447	547
LG17	64.25	Marker113940	scaffold647944	8493	1893	2188
LG17	64.651	Marker92180	C85739291	4526	3648	3983
LG17	64.651	Marker92196	C85547568	2706	1695	2081
LG17	70.517	Marker92194	C85547568	2706	1695	2043
LG17	70.517	Marker83210	scaffold736329	3247	998	1292
LG17	72.25	Marker109839	C85666722	3410	2734	3102
LG17	72.25	Marker92197	C85547568	2706	1716	2116
LG17	72.25	Marker107528	scaffold1652137	3717	1115	1436
LG17	80.873	Marker61150	scaffold1707986	4145	1484	1833
LG17	80.873	Marker55280	scaffold1740972	2628	885	1192
LG17	81.583	Marker109840	C85666722	3410	2734	3119
LG17	81.583	Marker23678	scaffold1790668	9691	1026	1393
LG17	81.583	Marker109838	C85666722	3410	2734	3066
LG17	81.583	Marker92184	C85739291	4526	3610	3931
LG17	81.583	Marker92181	C85739291	4526	3643	3983
LG17	81.583	Marker90917	scaffold965520	529	185	285
LG17	81.75	Marker61152	scaffold1707986	4145	1484	1799
LG17	81.75	Marker42096	scaffold1741449	3405	1428	1766
LG17	81.75	Marker107530	scaffold1652137	3717	656	1480
LG17	81.75	Marker92185	C85739291	4526	3610	3710
LG17	81.75	Marker107532	scaffold1652137	3717	1194	1480
LG17	81.75	Marker61153	scaffold1707986	4145	1484	1770
LG17	81.75	Marker92177	C85739291	4526	3883	3983
LG17	81.75	Marker92178	C85739291	4526	3694	3983
LG17	83.142	Marker92193	C85547568	2706	1695	2028
LG17	83.142	Marker92195	C85547568	2706	1695	2079
LG17	83.142	Marker107531	scaffold1652137	3717	659	1480
LG17	83.142	Marker109052	scaffold1234386	1243	483	845
LG17	83.143	Marker61151	scaffold1707986	4145	1484	1815
LG17	83.143	Marker29638	C83357739	1061	386	727
LG17	83.143	Marker23679	scaffold1790668	9691	1026	1390
LG17	83.143	Marker29636	C83357739	1061	413	791
LG17	85.418	Marker39207	scaffold182321	2131	232	554
LG17	85.419	Marker23521	C83947999	1214	495	811
LG17	85.419	Marker92182	C85739291	4526	3610	3950
LG17	85.419	Marker67267	scaffold658573	5622	4432	4721
LG17	89.949	Marker20522	C85478142	2476	493	593
LG17	89.949	Marker94447	C83245383	1037	237	537
LG17	89.949	Marker53375	C84687443	1523	1040	1352
LG17	89.949	Marker76618	C85557846	2747	1227	1544
LG17	89.949	Marker20523	C85478142	2476	275	593
LG17	89.949	Marker79727	scaffold1740662	4583	3010	3321
LG17	89.949	Marker20524	C85478142	2476	268	593
LG17	89.949	Marker76623	C85557846	2747	1159	1470
LG17	89.949	Marker75556	scaffold574802	2508	2150	2461
LG17	89.949	Marker76622	C85557846	2747	1159	1477
LG17	89.949	Marker83208	scaffold736329	3247	923	1252
LG17	89.949	Marker76621	C85557846	2747	1159	1478
LG17	89.949	Marker51509	C85707745	3892	2492	2850
LG17	89.949	Marker45601	scaffold574801	2439	1681	2040
LG17	89.949	Marker59650	C84472323	1412	694	794
LG17	89.949	Marker73856	scaffold1773949	1796	1022	1335
LG17	89.949	Marker42098	scaffold1741449	3405	1444	1817
LG17	89.949	Marker17192	scaffold1827486	3859	2795	3132
LG17	89.949	Marker42097	scaffold1741449	3405	1428	1799
LG17	89.949	Marker102669	scaffold1790968	2040	1206	1486
LG17	89.949	Marker102671	scaffold1790968	2040	1206	1553
LG17	89.949	Marker76616	C85557846	2747	1444	1544
LG17	89.949	Marker27914	C78708522	568	215	315
LG17	89.949	Marker45602	scaffold574801	2439	1670	2040
LG17	89.949	Marker2320	scaffold1181144	10781	6235	6622
LG17	89.949	Marker76620	C85557846	2747	1178	1544
LG17	98.659	Marker42100	scaffold1741449	3405	1435	1817
LG17	98.66	Marker105226	scaffold1716399	2101	1573	1896
LG17	98.66	Marker34705	scaffold583678	4787	947	1293
LG17	98.66	Marker73854	scaffold1773949	1796	969	1335
LG17	98.66	Marker60493	C85134475	1880	104	458
LG17	98.66	Marker73855	scaffold1773949	1796	1015	1335
LG17	98.66	Marker73853	scaffold1773949	1796	963	1335
LG17	98.66	Marker79725	scaffold1740662	4583	3037	3378
LG17	106.002	Marker94831	C77959320	531	79	386
LG17	106.002	Marker51512	C85707745	3892	2538	2896
LG17	106.771	Marker58185	C83044711	997	686	994
LG17	107.551	Marker51507	C85707745	3892	2492	2823
LG17	107.551	Marker71983	scaffold1832909	7933	6502	6823
LG17	108.105	Marker40309	C85781565	7950	1581	1965
LG17	108.105	Marker51511	C85707745	3892	2492	2874
LG17	108.105	Marker86304	C85460102	2426	10	346
LG17	108.105	Marker79726	scaffold1740662	4583	3034	3378
LG17	108.105	Marker86305	C85460102	2426	31	346
LG17	108.105	Marker58186	C83044711	997	686	786
LG17	108.105	Marker63295	scaffold1806277	2447	855	1173
LG17	108.105	Marker83209	scaffold736329	3247	923	1277
LG17	108.105	Marker104334	scaffold318293	6581	4922	5326
LG17	108.105	Marker104335	scaffold318293	6581	4977	5326
LG17	109.665	Marker100634	scaffold1495106	1267	809	1134
LG17	109.665	Marker100635	scaffold1495106	1267	777	1134
LG17	109.665	Marker45604	scaffold574801	2439	1657	1757
LG17	109.665	Marker64690	C83483895	1090	304	647
LG17	109.665	Marker52439	C85731949	4341	599	699
LG17	109.665	Marker64691	C83483895	1090	296	647
LG17	109.665	Marker64692	C83483895	1090	261	647
LG17	109.665	Marker52441	C85731949	4341	599	963
LG17	109.665	Marker64689	C83483895	1090	323	647
LG17	109.665	Marker50660	C82426539	895	54	402
LG17	109.666	Marker107527	scaffold1652137	3717	1115	1431
LG17	109.666	Marker113587	scaffold192725	1299	512	823
LG17	109.666	Marker17190	scaffold1827486	3859	2818	3132
LG17	109.666	Marker42099	scaffold1741449	3405	1457	1817
LG17	109.666	Marker16644	C82339445	882	185	538
LG17	109.666	Marker52445	C85731949	4341	902	1002
LG17	109.666	Marker17191	scaffold1827486	3859	2796	3132
LG17	121.727	Marker92183	C85739291	4526	3610	3942
LG17	121.727	Marker16647	C82339445	882	248	538
LG17	121.727	Marker16645	C82339445	882	212	538
LG17	121.727	Marker23524	C83947999	1214	516	862
LG17	121.727	Marker113932	scaffold1810069	13012	10190	10513
LG17	121.727	Marker66899	C85534226	2655	1598	1932
LG17	121.727	Marker20521	C85478142	2476	493	593
LG17	121.727	Marker44384	scaffold1544895	4107	3014	3349
LG17	121.727	Marker34706	scaffold583678	4787	940	1293
LG17	121.727	Marker101840	C85780501	7593	1953	2273
LG17	121.727	Marker113933	scaffold1810069	13012	10168	10513
LG17	121.727	Marker112254	C84988527	1736	197	581
LG17	121.727	Marker97099	C63266556	221	61	161
LG17	121.727	Marker16643	C82339445	882	163	507
LG17	121.727	Marker112733	C73439552	384	131	230
LG17	121.727	Marker65754	scaffold1194106	1686	720	1048
LG17	121.727	Marker44385	scaffold1544895	4107	3017	3349
LG17	121.727	Marker16642	C82339445	882	163	495
LG17	121.727	Marker17193	scaffold1827486	3859	2756	3087
LG17	121.727	Marker23525	C83947999	1214	522	862
LG17	121.727	Marker23680	scaffold1790668	9691	1026	1389
LG17	121.727	Marker16648	C82339445	882	251	538
LG17	121.727	Marker10542	scaffold1544895	4107	2523	2886
LG17	121.727	Marker16646	C82339445	882	234	538
LG17	121.728	Marker107533	C84519883	1434	228	328
LG17	121.728	Marker101839	C85780501	7593	2020	2303
LG17	121.728	Marker92179	C85739291	4526	3651	3983
LG17	121.728	Marker107529	scaffold1652137	3717	1115	1438
LG17	121.728	Marker58187	C83044711	997	686	786
LG17	121.728	Marker10543	scaffold1544895	4107	2523	2869
LG17	121.728	Marker10545	scaffold1544895	4107	2523	2859
LG17	121.728	Marker79724	scaffold1740662	4583	3040	3378
LG17	121.728	Marker10541	scaffold1544895	4107	2523	2907
LG17	121.728	Marker23522	C83947999	1214	495	812
LG17	123.017	Marker100044	C73440338	384	115	216
LG17	123.017	Marker52900	C83577085	1112	57	364
LG18	0.02	Marker67742	scaffold1166542	1158	114	452
LG18	0.041	Marker67743	scaffold1166542	1158	175	475
LG18	0.041	Marker28522	scaffold1826110	4474	2555	2866
LG18	0.041	Marker67744	scaffold1166542	1158	182	475
LG18	0.041	Marker51220	C85778413	7097	3234	3551
LG18	0.041	Marker51219	C85778413	7097	3315	3605
LG18	0.041	Marker67745	scaffold1166542	1158	186	475
LG18	0.041	Marker67746	scaffold1166542	1158	378	475
LG18	0.041	Marker51221	C85778413	7097	3234	3543
LG18	0.041	Marker11531	C84551761	1450	118	737
LG18	0.041	Marker98019	C84308489	1341	174	496
LG18	0.041	Marker98020	C84308489	1341	174	494
LG18	1.827	Marker72834	scaffold1741645	1488	219	546
LG18	1.827	Marker80845	scaffold1315695	3415	1354	1454
LG18	1.838	Marker70371	C85503604	2552	2125	2440
LG18	1.839	Marker70373	C85503604	2552	2157	2440
LG18	2.812	Marker70369	C85503604	2552	2113	2440
LG18	2.814	Marker67741	scaffold1166542	1158	114	451
LG18	2.814	Marker70370	C85503604	2552	2122	2440
LG18	2.814	Marker70368	C85503604	2552	2091	2384
LG18	4.315	Marker67739	scaffold1166542	1158	114	421
LG18	4.315	Marker69270	C53871573	177	30	130
LG18	5.178	Marker48482	scaffold312165	5403	1259	1608
LG18	9.125	Marker95008	scaffold452284	3591	2495	2827
LG18	14.841	Marker95005	scaffold452284	3591	2413	2777
LG18	22.076	Marker95006	scaffold452284	3591	2437	2827
LG18	37.751	Marker95004	scaffold452284	3591	2413	2753
LG18	39.137	Marker95007	scaffold452284	3591	2450	2827
LG18	39.707	Marker27191	C84516877	1433	531	853
LG18	41.014	Marker78158	scaffold1709400	3818	986	1386
LG18	41.151	Marker44405	C82989503	987	115	455
LG18	41.193	Marker1941	C84055241	1249	840	1158
LG18	41.193	Marker92664	C85273010	2058	323	674
LG18	41.193	Marker35784	C85733871	4386	1938	2301
LG18	41.193	Marker110815	scaffold622781	6997	5386	5758
LG18	41.193	Marker83288	scaffold1510084	3049	1260	1623
LG18	41.193	Marker1940	C84055241	1249	778	1158
LG18	41.193	Marker93086	C78542008	559	119	417
LG18	41.193	Marker71394	scaffold1091214	3487	351	712
LG18	41.193	Marker93087	C78542008	559	119	450
LG18	41.193	Marker92666	C85273010	2058	375	722
LG18	41.193	Marker92667	C85273010	2058	622	722
LG18	41.193	Marker57894	scaffold1646156	1525	911	1011
LG18	41.193	Marker93085	C78542008	559	119	414
LG18	41.193	Marker1936	C84055241	1249	764	1133
LG18	41.193	Marker1938	C84055241	1249	764	1142
LG18	41.193	Marker33675	C79776687	632	334	623
LG18	41.193	Marker92665	C85273010	2058	323	685
LG18	41.193	Marker73777	C85487956	2504	94	395
LG18	41.193	Marker33672	C79776687	632	251	582
LG18	41.194	Marker40931	C83739523	1154	232	596
LG18	41.194	Marker110814	scaffold622781	6997	5658	5758
LG18	41.194	Marker63716	C84763404	1569	1099	1470
LG18	41.194	Marker72869	scaffold1689751	2242	1021	1575
LG19	0	Marker47819	C85136281	1882	652	982
LG19	0.727	Marker47818	C85136281	1882	652	977
LG19	3.075	Marker82924	C77072540	493	120	457
LG19	7.346	Marker47823	C85136281	1882	700	1068
LG19	7.349	Marker101863	scaffold1632865	6414	5970	6300
LG19	7.349	Marker57490	C81295472	757	381	681
LG19	7.395	Marker18349	C79021916	585	21	121
LG19	7.441	Marker18348	C79021916	585	21	121
LG19	7.441	Marker18350	C79021916	585	21	121
LG19	9.415	Marker70641	C84044187	1245	848	1212
LG19	9.592	Marker60798	C84829230	1613	171	483
LG19	9.592	Marker60795	C84829230	1613	383	483
LG19	10.781	Marker73566	C80023347	649	204	530
LG19	10.781	Marker13478	scaffold1493933	5904	299	399
LG19	13.944	Marker47821	C85136281	1882	652	1047
LG19	14.683	Marker47820	C85136281	1882	652	1044
LG19	15.261	Marker82925	C77072540	493	92	389
LG19	16.03	Marker89142	scaffold1505351	6105	4926	5316
LG19	19.731	Marker80306	scaffold1831087	7356	4188	4493
LG19	19.731	Marker80305	scaffold1831087	7356	4188	4288
LG19	19.731	Marker80307	scaffold1831087	7356	4188	4517
LG19	26.831	Marker80308	scaffold1831087	7356	4188	4535
LG19	26.894	Marker80310	scaffold1831087	7356	4456	4556
LG19	26.964	Marker24871	C85779913	7438	7030	7371
LG19	27.73	Marker80309	scaffold1831087	7356	4456	4556
LG19	27.73	Marker107613	C85387936	2260	591	925
LG19	27.73	Marker107614	C85387936	2260	557	904
LG19	28.386	Marker69558	scaffold967550	3260	620	1050
LG19	28.386	Marker54840	C82521106	909	247	636
LG19	28.406	Marker45536	C85690381	3661	2582	2906
LG19	28.406	Marker45537	C85690381	3661	2582	2922
LG19	28.406	Marker45535	C85690381	3661	2582	2892
LG19	28.406	Marker45541	C85690381	3661	2637	2952
LG19	28.406	Marker45542	C85690381	3661	2665	2952
LG19	28.406	Marker45538	C85690381	3661	2598	2952
LG19	28.406	Marker45543	C85690381	3661	2853	2952
LG19	28.406	Marker45539	C85690381	3661	2606	2952
LG19	28.427	Marker16233	C85623858	3085	2011	2354
LG19	28.448	Marker38866	scaffold1781796	4890	2941	3258
LG19	28.448	Marker38865	scaffold1765296	5708	3859	4183
LG19	28.448	Marker43417	C82378045	887	525	812
LG19	28.448	Marker38864	scaffold1765296	5708	3862	4183
LG19	28.465	Marker68369	scaffold1770179	4257	175	528
LG19	28.504	Marker25697	C85546186	2701	1523	1825
LG19	29.311	Marker26073	C85717017	4039	1644	2019
LG19	29.311	Marker26074	C85717017	4039	1726	2049
LG19	29.651	Marker107616	C85387936	2260	557	846
LG19	29.671	Marker107615	C85387936	2260	557	886
LG19	29.687	Marker29246	scaffold1726997	1827	317	645
LG19	30.415	Marker26228	C85728317	4260	3531	3849
LG19	30.415	Marker34280	scaffold741650	3521	1073	1443
LG19	30.415	Marker26226	C85728317	4260	3531	3821
LG19	30.415	Marker104024	C85722211	4134	2018	2336
LG19	30.415	Marker26227	C85728317	4260	3531	3846
LG19	30.415	Marker11532	C84551761	1450	178	752
LG19	30.415	Marker90914	scaffold32518	1282	735	1058
LG19	30.415	Marker34279	scaffold741650	3521	1049	1373
LG19	30.415	Marker26229	C85728317	4260	3531	3874
LG19	30.415	Marker25300	scaffold1831087	7356	3437	3830
LG19	30.415	Marker34242	scaffold1812363	4106	2288	2581
LG19	30.415	Marker68757	scaffold206078	1461	906	1232
LG19	30.415	Marker109136	C85633640	3148	388	764
LG19	30.415	Marker29248	scaffold1378416	1829	1177	1539
LG19	30.415	Marker104026	C85722211	4134	2018	2354
LG19	30.953	Marker18322	scaffold1749253	3111	1388	1727
LG19	30.953	Marker18319	scaffold1749253	3111	1336	1649
LG19	30.953	Marker18321	scaffold1749253	3111	1370	1727
LG19	30.953	Marker73567	C80023347	649	148	473
LG19	30.953	Marker15377	scaffold1833638	8241	2287	2597
LG19	30.953	Marker116188	scaffold324552	6435	3103	3427
LG19	30.953	Marker7585	C77763741	522	100	440
LG19	30.953	Marker15376	scaffold1833638	8241	2271	2597
LG19	30.953	Marker15373	scaffold1833638	8241	2211	2574
LG19	30.953	Marker15375	scaffold1833638	8241	2259	2597
LG19	30.953	Marker15374	scaffold1833638	8241	2240	2597
LG19	30.953	Marker15371	scaffold1833638	8241	2211	2520
LG19	30.953	Marker390	C85177435	1930	1815	1925
LG19	30.953	Marker18320	scaffold1749253	3111	1336	1676
LG19	30.953	Marker15372	scaffold1833638	8241	2211	2563
LG19	30.953	Marker54570	C84279097	1330	651	1035
LG19	30.953	Marker28956	scaffold1833713	9124	6898	7201
LG19	30.953	Marker116189	scaffold324552	6435	3121	3427
LG19	31.513	Marker60800	C84829230	1613	119	483
LG19	31.513	Marker11524	C85702413	3817	1185	1546
LG19	31.513	Marker60796	C84829230	1613	383	483
LG19	31.513	Marker60802	C84829230	1613	104	413
LG19	31.513	Marker60801	C84829230	1613	104	433
LG19	31.513	Marker60799	C84829230	1613	154	483
LG19	31.929	Marker92332	scaffold1582700	9880	2996	3096
LG19	31.934	Marker48036	C85576816	2832	2459	2756
LG19	31.934	Marker48035	C85576816	2832	2459	2749
LG19	31.934	Marker103069	C85425156	2341	1112	1458
LG19	31.934	Marker48037	C85576816	2832	2490	2816
LG19	31.934	Marker103068	C85425156	2341	1142	1458
LG19	31.937	Marker30648	C85620558	3064	2558	2946
LG19	32.168	Marker33481	C85727175	4235	3203	3554
LG19	32.336	Marker92330	scaffold1582700	9880	2996	3290
LG19	32.341	Marker92331	scaffold1582700	9880	2996	3096
LG19	32.524	Marker84993	C79761917	631	153	435
LG19	32.524	Marker55607	C84350609	1358	608	941
LG19	32.524	Marker71476	C85561284	2762	88	448
LG19	32.524	Marker68761	C85695771	3728	1943	2245
LG19	32.532	Marker72066	scaffold1611975	4303	1248	1348
LG19	32.532	Marker72065	scaffold1611975	4303	1248	1348
LG19	32.539	Marker33483	C85727175	4235	3163	3531
LG19	32.76	Marker33482	C85727175	4235	3190	3554
LG19	32.76	Marker33484	C85727175	4235	3163	3491
LG19	33.495	Marker47116	C83034975	995	698	798
LG19	33.883	Marker77890	scaffold1807352	3291	2351	2451
LG19	34.194	Marker47114	C83034975	995	434	777
LG19	34.215	Marker47115	C83034975	995	493	798
LG19	34.816	Marker47113	C83034975	995	434	773
LG19	35.125	Marker77885	scaffold1807352	3291	2075	2175
LG19	35.147	Marker77887	scaffold1807352	3291	2075	2362
LG19	35.147	Marker77886	scaffold1807352	3291	2075	2175
LG19	35.253	Marker77888	scaffold1807352	3291	2117	2451
LG19	35.27	Marker77889	scaffold1807352	3291	2139	2451
LG19	35.617	Marker80172	C85776767	6801	5803	6177
LG19	36.194	Marker80170	C85776767	6801	5767	6145
LG19	36.234	Marker80171	C85776767	6801	5767	6149
LG19	36.744	Marker80169	C85776767	6801	5767	6111
LG19	37.148	Marker76127	scaffold1116020	2497	870	1228
LG19	37.148	Marker39260	C79004945	584	433	533
LG19	37.17	Marker101084	C85178809	1931	209	569
LG19	37.651	Marker86319	C85717899	4055	2616	2997
LG19	37.674	Marker86318	C85717899	4055	2608	2997
LG19	37.674	Marker86320	C85717899	4055	2634	2997
LG19	37.697	Marker39258	C85627488	3108	62	235
LG19	38.143	Marker38038	C84865310	1638	290	390
LG19	39.144	Marker86317	C85717899	4055	2590	2983
LG19	39.641	Marker72732	scaffold611414	4183	209	617
LG19	39.641	Marker34244	scaffold1812363	4106	2335	2670
LG19	39.641	Marker34243	scaffold1812363	4106	2288	2632
LG19	39.69	Marker54571	C84279097	1330	621	722
LG19	39.69	Marker25780	C85334904	2159	1073	1417
LG19	39.69	Marker38039	C84865310	1638	9	332
LG19	39.69	Marker81738	scaffold1799584	3584	2894	2994
LG19	39.69	Marker53324	C81211652	749	193	293
LG19	41.111	Marker82072	C85724955	4188	3684	4002
LG19	43.803	Marker30649	C85620558	3064	2556	2946
LG19	43.803	Marker30650	C85620558	3064	2548	2946
LG19	44.6	Marker50019	C85297964	2097	76	453
LG19	46.985	Marker50020	C85297964	2097	76	435
LG19	49.476	Marker50021	C85297964	2097	76	169
LG19	55.594	Marker50022	C85297964	2097	76	169
LG19	69.256	Marker18707	C85555676	2738	621	933
LG19	77.87	Marker18706	C85555676	2738	621	958
LG19	96.856	Marker111159	C85379170	2242	1100	1461
LG19	100.487	Marker90319	scaffold1285358	1841	122	458
LG19	103.778	Marker62230	scaffold1335986	1806	629	729
LG19	105.119	Marker62229	scaffold1335986	1806	409	729
LG19	107.908	Marker79204	C84851394	1628	1150	1428
LG19	110.79	Marker55143	C82628131	925	487	843
LG19	110.79	Marker88768	C65211415	248	28	128
LG19	110.79	Marker88769	C65211415	248	28	128
LG19	110.79	Marker102080	C82350715	884	454	805
LG19	110.79	Marker36026	C84892192	1658	189	576
LG19	110.79	Marker55144	C82628131	925	508	843
LG20	0	Marker91265	C78458362	555	155	438
LG20	0.052	Marker26724	C83749085	1157	597	883
LG20	0.103	Marker38477	C82930090	976	133	233
LG20	2.233	Marker35481	scaffold1725866	1722	1389	1698
LG20	5.3	Marker88486	C85512576	2580	1404	1740
LG20	5.3	Marker38478	C82930090	976	133	457
LG20	5.3	Marker73930	C84453881	1403	75	399
LG20	5.3	Marker36982	C81788104	811	222	322
LG20	5.3	Marker91266	C78458362	555	90	349
LG20	5.301	Marker38481	C82930090	976	177	501
LG20	5.301	Marker38482	C82930090	976	194	501
LG20	5.301	Marker86213	scaffold1754913	2685	234	593
LG20	10.136	Marker31522	scaffold351858	1773	120	494
LG20	11.986	Marker37633	scaffold334377	509	91	438
LG20	12.925	Marker58430	scaffold1832272	6213	4154	4543
LG20	12.925	Marker75190	scaffold1377539	1934	1098	1427
LG20	12.925	Marker58429	scaffold1832272	6213	4154	4544
LG20	13.695	Marker27336	scaffold1707488	2504	409	691
LG20	13.696	Marker27338	scaffold1707488	2504	438	789
LG20	14.596	Marker19802	C77135776	495	136	473
LG20	14.597	Marker38518	C82682831	934	165	477
LG20	16.944	Marker58428	scaffold1832272	6213	4154	4549
LG20	20.769	Marker19804	C77135776	495	143	473
LG20	20.769	Marker19805	C77135776	495	165	473
LG20	22.52	Marker19803	C77135776	495	137	473
LG20	25.354	Marker86214	scaffold1754913	2685	241	593
LG20	29.096	Marker109204	scaffold1051553	811	152	516
LG20	36.315	Marker81321	C85736121	4441	2757	3159
LG20	42.316	Marker45606	C74205656	403	254	354
LG20	46.827	Marker20095	C85461958	2431	1524	1832
LG20	51.308	Marker17016	scaffold375743	814	18	325
LG20	60.595	Marker77914	scaffold1396922	7079	5771	6106
LG20	60.595	Marker25161	scaffold1433442	3378	706	1020
LG20	60.595	Marker41555	scaffold457392	5242	4113	4386
LG20	60.595	Marker58731	scaffold214973	1568	991	1310
LG20	60.595	Marker19138	scaffold733357	2190	276	376
LG20	60.596	Marker36883	C82958994	981	532	625
LG20	60.596	Marker101736	C85679804	3542	1467	1825
LG20	60.596	Marker110150	scaffold1830146	4159	266	610
LG20	60.596	Marker110151	scaffold1830146	4159	266	601
LG20	60.596	Marker19139	scaffold733357	2190	276	376
LG20	60.596	Marker18565	C85774285	6426	2441	2738
LG20	60.596	Marker55637	C84700341	1531	1088	1418
LG20	60.596	Marker10615	scaffold1606588	3638	1745	2076
LG20	60.596	Marker70242	scaffold1830146	4159	819	1096
LG20	60.596	Marker17864	C85772863	6259	4191	4508
LG20	60.597	Marker55635	C84700341	1531	1088	1400
LG20	60.597	Marker78049	C83411247	1073	100	422
LG20	60.597	Marker55636	C84700341	1531	1088	1403
LG20	62.463	Marker60323	C81119970	740	306	641
LG20	62.463	Marker78050	C83411247	1073	100	427
LG21	0	Marker101731	C84991635	1739	685	989
LG21	0	Marker62030	scaffold594012	7395	6980	7272
LG21	0	Marker48534	C81404815	768	272	588
LG21	0	Marker6607	C85265324	2046	102	436
LG21	0	Marker98677	scaffold1546659	5775	2230	2564
LG21	0	Marker79831	C82350251	884	166	500
LG21	0	Marker4203	C84582321	1465	781	1137
LG21	0	Marker27690	scaffold1796395	2274	1632	1723
LG21	0.485	Marker48535	C81404815	768	264	588
LG21	0.485	Marker41925	C81821636	815	365	649
LG21	0.485	Marker34222	C85372040	2228	1009	1319
LG21	0.485	Marker94750	C85770617	6038	5692	5793
LG21	0.485	Marker104203	C85732091	4344	2605	2951
LG21	1.075	Marker67242	C85773633	6348	5255	5355
LG21	1.075	Marker98676	scaffold1546659	5775	2230	2593
LG21	1.075	Marker22816	scaffold101707	2993	647	958
LG21	1.075	Marker10787	C85018261	1762	296	590
LG21	1.075	Marker89227	C83626481	1124	285	572
LG21	1.075	Marker34335	C82432603	895	98	435
LG21	1.075	Marker34734	scaffold1672964	1870	1073	1407
LG21	1.075	Marker36578	scaffold1482837	6351	2776	3134
LG21	1.076	Marker36577	scaffold1482837	6351	2845	3134
LG21	1.076	Marker98757	scaffold641518	4323	2205	2579
LG21	1.076	Marker112942	C84547999	1448	104	204
LG21	1.076	Marker74713	scaffold1583876	1305	150	490
LG21	1.076	Marker10785	C85018261	1762	261	590
LG21	1.076	Marker33173	C85341542	2171	1734	2048
LG21	1.076	Marker40301	scaffold1332201	3819	1273	1634
LG21	1.076	Marker40303	scaffold1332201	3819	1273	1376
LG21	2.272	Marker2481	C83308609	1050	139	510
LG21	2.272	Marker6608	C85265324	2046	115	466
LG21	2.272	Marker96503	scaffold1817422	15780	6856	7201
LG21	2.272	Marker81788	C81662929	797	95	414
LG21	2.272	Marker98758	scaffold641518	4323	2205	2541
LG21	2.272	Marker51636	C84449491	1401	219	557
LG21	2.272	Marker104204	C85732091	4344	2930	3030
LG21	2.272	Marker98756	scaffold641518	4323	2205	2580
LG21	2.272	Marker8985	C84714589	1539	842	1187
LG21	2.272	Marker36502	scaffold1793512	8806	3420	3963
LG21	2.488	Marker48536	C81404815	768	236	588
LG21	4.756	Marker107696	C83538591	1103	348	619
LG21	4.756	Marker60170	C84782164	1581	333	655
LG21	6.129	Marker106665	C85747149	4762	2749	3072
LG21	9.967	Marker60169	C84782164	1581	357	655
LG21	9.967	Marker90019	scaffold977754	3072	1606	1883
LG21	9.968	Marker36503	scaffold1813220	4936	3783	4117
LG21	10.79	Marker109421	C84976659	1726	611	711
LG21	12.477	Marker106666	C85747149	4762	2801	3108
LG21	12.477	Marker106667	C85747149	4762	2828	3108
LG21	19.209	Marker60173	C84782164	1581	268	602
LG21	19.209	Marker45665	C81436529	772	75	382
LG21	23.018	Marker106664	C85747149	4762	2749	2849
LG21	23.019	Marker102590	C84764026	1570	696	1042
LG21	23.019	Marker60174	C84782164	1581	268	592
LG21	23.019	Marker60171	C84782164	1581	329	655
LG21	27.161	Marker60168	C84782164	1581	555	655
LG21	30.037	Marker57877	scaffold1597835	4206	3051	3377
LG21	34.915	Marker90020	scaffold977754	3072	1606	1936
LG21	36.882	Marker76073	C82936700	977	549	649
LG21	59.173	Marker33849	C81408939	769	131	427
LG21	62.192	Marker22369	C83498717	1093	564	664
LG21	70.922	Marker93320	C85781513	7933	6767	7084
LG21	70.922	Marker67420	C85745171	4698	2143	2474
LG21	71.106	Marker73671	C85781253	7854	1311	1411
LG21	71.644	Marker112042	C82700477	937	558	829
LG21	72.953	Marker62103	C84073409	1255	741	1064
LG21	72.953	Marker62104	C84073409	1255	715	1064
LG21	72.953	Marker77831	scaffold1605284	10372	7644	7986
LG21	72.953	Marker85639	C82441017	897	722	822
LG21	72.954	Marker77834	scaffold1605284	10372	7672	8044
LG21	72.954	Marker85646	C82441017	897	453	767
LG21	72.954	Marker62102	C84073409	1255	781	1064
LG21	72.954	Marker77833	scaffold1605284	10372	7644	8017
LG21	72.954	Marker85637	C82441017	897	722	822
LG21	78.101	Marker77832	scaffold1605284	10372	7644	8001
LG21	78.101	Marker44144	scaffold1185834	6258	2980	3321
LG21	78.101	Marker85638	C82441017	897	722	822
LG21	78.689	Marker62105	C84073409	1255	704	1025
LG21	78.689	Marker85641	C82441017	897	526	822
LG21	81.296	Marker77830	scaffold1605284	10372	7644	7983
LG21	81.296	Marker67418	C85745171	4698	2115	2474
LG21	81.358	Marker44143	scaffold1185834	6258	2980	3321
LG21	81.358	Marker44142	scaffold1185834	6258	2980	3321
LG21	81.42	Marker67419	C85745171	4698	2133	2474
LG21	81.42	Marker85643	C82441017	897	453	799
LG21	81.591	Marker85645	C83813431	1175	663	982
LG22	0	Marker81922	C85268920	2052	628	950
LG22	0	Marker81925	C85268920	2052	559	896
LG22	1.356	Marker88727	scaffold381327	993	306	643
LG22	1.356	Marker97900	C81711377	802	451	749
LG22	1.916	Marker81923	C85268920	2052	606	950
LG22	1.916	Marker56316	scaffold1750850	3678	1135	1466
LG22	1.916	Marker51782	scaffold1693549	7190	2260	2597
LG22	2.913	Marker88725	scaffold381327	993	306	406
LG22	17.844	Marker22483	scaffold1765534	2100	757	1100
LG22	30.899	Marker52074	scaffold1378638	2956	1041	1416
LG22	30.899	Marker68310	C78639248	564	57	157
LG22	30.899	Marker65072	scaffold1821594	8311	4719	4821
LG22	30.899	Marker27440	C85628284	3113	1455	1767
LG22	30.899	Marker90202	C82885837	968	128	510
LG22	30.899	Marker95458	scaffold1765091	1859	669	769
LG22	30.899	Marker105505	scaffold1820338	7606	2809	3145
LG22	30.899	Marker112110	scaffold1820802	2955	1932	2032
LG22	30.9	Marker65650	C85449752	2400	173	486
LG22	30.9	Marker22482	scaffold1765534	2100	756	1100
LG22	30.9	Marker93123	C80585469	692	68	391
LG22	30.9	Marker90203	C82885837	968	128	501
LG22	30.9	Marker51042	C85183071	1937	950	1322
LG22	30.9	Marker65649	C85449752	2400	206	553
LG22	30.9	Marker22484	scaffold1765534	2100	758	1100
LG22	30.9	Marker95457	scaffold1765091	1859	669	769
LG22	31.445	Marker66569	scaffold1180655	6538	2439	2732
LG22	34.054	Marker52090	C85017665	1762	852	1189
LG22	36.585	Marker56315	scaffold1750850	3678	1149	1466
LG22	36.733	Marker72504	C85457834	2420	1148	1500
LG22	37.162	Marker88726	scaffold381327	993	306	623
LG22	37.162	Marker72503	C85457834	2420	1136	1500
LG22	37.162	Marker72502	C85457834	2420	1074	1480
LG22	46.202	Marker78771	scaffold1699455	3083	1916	2195
LG22	46.836	Marker88728	scaffold381327	993	306	665
LG22	47.817	Marker74868	scaffold1249564	1235	702	1020
LG22	47.817	Marker92389	C83309565	1051	246	346
LG22	54.934	Marker37842	scaffold435298	12480	9243	9582
LG22	56.905	Marker47603	C84622859	1487	985	1086
LG22	56.905	Marker88128	scaffold1794473	2109	857	1246
LG22	56.905	Marker59808	scaffold1555704	4322	2362	2462
LG22	56.905	Marker105982	C84053951	1248	692	1033
LG22	56.905	Marker92390	C83309565	1051	298	656
LG22	56.905	Marker286	C82759735	947	463	810
LG22	56.905	Marker51863	C84323707	1347	244	604
LG22	56.905	Marker74872	scaffold1249564	1235	641	993
LG22	56.906	Marker74871	scaffold1249564	1235	641	994
LG22	58.692	Marker108019	C85494924	2525	1861	2212
LG22	58.692	Marker108020	C85494924	2525	1861	2229
LG22	59.425	Marker37843	scaffold435298	12480	9217	9582
LG22	59.425	Marker100787	scaffold1709407	8436	3245	3616
LG22	61.424	Marker92388	C83309565	1051	246	346
LG22	64.205	Marker37841	scaffold435298	12480	9259	9582
LG22	68.556	Marker53599	scaffold967407	2348	328	597
LG22	72.243	Marker65738	scaffold1817635	7042	6134	6481
LG22	81.154	Marker91262	scaffold1408114	4846	2018	2388
LG22	81.154	Marker65373	scaffold1537056	8177	5281	5593
LG22	81.155	Marker53547	C85277436	2065	1357	1662
LG22	81.155	Marker48212	C84898476	1663	1115	1424
LG22	81.155	Marker48214	C67454247	286	143	243
LG22	81.155	Marker75472	C84121563	1271	632	990
LG22	84.83	Marker7181	scaffold1779530	1842	101	428
LG22	84.83	Marker91261	scaffold1808282	4548	1545	1645
LG22	84.83	Marker47370	scaffold1537858	1769	894	1226
LG22	84.831	Marker88129	scaffold1794473	2109	856	1246
LG22	84.831	Marker91263	scaffold1408114	4846	2058	2423
LG22	84.831	Marker88514	scaffold66823	2640	1894	2239
LG22	84.831	Marker41331	scaffold1023297	3035	171	271
LG23	0	Marker70524	C85698797	3768	1102	1487
LG23	0	Marker65275	C82098140	849	316	669
LG23	0	Marker75985	scaffold1536076	1247	828	1208
LG23	0	Marker36611	C83002291	989	520	839
LG23	0	Marker36609	C83002291	989	532	902
LG23	0	Marker54018	scaffold1829235	7747	5420	5792
LG23	0	Marker70522	C85698797	3768	1102	1458
LG23	0	Marker70521	C85698797	3768	1102	1457
LG23	0	Marker105870	scaffold55216	6703	3382	3780
LG23	0.001	Marker68989	C84037685	1243	503	865
LG23	0.001	Marker50071	scaffold1012844	863	160	485
LG23	0.001	Marker70523	C85698797	3768	1102	1463
LG23	0.001	Marker50080	scaffold1012844	863	160	260
LG23	0.971	Marker11948	C78635634	564	40	407
LG23	0.971	Marker14406	scaffold1308184	5771	3745	3845
LG23	0.971	Marker36610	C83002291	989	520	840
LG23	0.971	Marker59484	C73606670	388	156	256
LG23	0.971	Marker92216	scaffold1833582	7373	6415	6758
LG23	0.971	Marker13027	C78420538	553	160	455
LG23	0.971	Marker65274	C82098140	849	316	416
LG23	0.971	Marker23059	scaffold1810287	3852	1485	1829
LG23	0.971	Marker68677	C85777527	6940	6248	6704
LG23	0.971	Marker58999	C82832455	959	82	401
LG23	0.971	Marker70855	scaffold1711327	1916	1431	1770
LG23	0.971	Marker70854	scaffold1711327	1916	1432	1770
LG23	0.971	Marker36606	C83002291	989	587	902
LG23	0.971	Marker70853	scaffold1711327	1916	1461	1770
LG23	0.971	Marker36608	C83002291	989	577	902
LG23	0.971	Marker36607	C83002291	989	578	902
LG23	4.961	Marker39255	scaffold735891	1531	165	459
LG23	11.804	Marker60294	scaffold1661080	2417	1906	2233
LG23	13.468	Marker115030	C63696836	226	91	191
LG23	13.909	Marker34762	C85136345	1882	579	956
LG23	14.235	Marker31956	C85772747	6248	3087	3446
LG23	15.591	Marker68931	C81738186	805	431	795
LG23	18.552	Marker96581	scaffold571505	2975	1520	1878
LG23	21.466	Marker70937	C82587070	919	325	614
LG23	21.466	Marker70938	C82587070	919	325	612
LG23	21.467	Marker31957	C85772747	6248	3087	3434
LG23	21.467	Marker60296	C85039051	1782	1349	1628
LG23	21.467	Marker15527	scaffold1550425	1761	1242	1605
LG23	21.467	Marker77950	C85262706	2043	1411	1757
LG23	21.467	Marker93340	scaffold1739209	1771	1361	1701
LG23	22.484	Marker21896	C71298731	341	0	312
LG23	22.484	Marker31955	C85772747	6248	3145	3492
LG23	27.288	Marker104525	scaffold1627728	1667	1015	1115
LG23	27.288	Marker58320	scaffold1421699	2198	402	732
LG23	30.622	Marker55795	C85701049	3798	292	625
LG23	30.622	Marker60295	scaffold1661080	2417	1906	2219
LG23	31.821	Marker38728	C81298170	758	213	560
LG23	32.312	Marker88982	C84695533	1528	1149	1502
LG23	32.312	Marker60293	scaffold1661080	2417	1906	2246
LG23	32.312	Marker24622	C74883134	421	100	216
LG23	32.312	Marker113065	C83717721	1148	84	451
LG23	32.313	Marker54267	C83031967	995	134	234
LG23	32.313	Marker15526	scaffold1550425	1761	1242	1581
LG23	32.313	Marker95596	scaffold1760066	6621	3126	3456
LG23	33.127	Marker44304	scaffold1343574	1274	917	1218
LG23	33.234	Marker38727	C81298170	758	205	560
LG23	37.97	Marker70906	C79918639	642	336	436
LG23	37.97	Marker95592	scaffold1754207	6704	3019	3119
LG23	41.285	Marker75767	C85230041	1997	775	1097
LG23	41.903	Marker42081	scaffold1825526	4540	1044	1326
LG23	41.903	Marker52260	scaffold1824133	3127	1439	1762
LG23	41.903	Marker104526	scaffold1627728	1667	1015	1115
LG23	41.904	Marker96081	C84478071	1414	701	1061
LG23	41.904	Marker87248	scaffold438921	718	520	620
LG23	41.904	Marker34763	C85136345	1882	889	992
LG23	41.904	Marker44300	scaffold1343574	1274	917	1252
LG23	58.081	Marker54337	C83408573	1072	206	509
LG23	59.593	Marker88783	C82291580	875	667	766
LG23	63.678	Marker60341	C85661640	3365	2877	2977
LG23	65.665	Marker60340	C85661640	3365	2649	2977
LG23	65.665	Marker56219	scaffold65896	3798	2477	2577
LG23	65.665	Marker60339	C85661640	3365	2644	2977
LG23	65.665	Marker65835	scaffold1023704	1454	26	421
LG23	65.666	Marker60337	C85661640	3365	2602	2977
LG23	65.666	Marker2022	scaffold697033	5982	3626	3971
LG23	65.666	Marker111388	scaffold939122	2690	460	849
LG23	65.666	Marker60338	C85661640	3365	2623	2977
LG23	65.666	Marker83718	C80099737	655	312	629
LG23	65.666	Marker115512	scaffold563392	3078	2661	3002
LG23	65.666	Marker2023	scaffold697033	5982	3626	3958
LG23	65.666	Marker100454	scaffold33453	6470	3098	3400
LG24	0	Marker90373	C85351976	2190	1414	1764
LG24	0	Marker100571	C83337485	1057	328	679
LG24	0	Marker100569	C83337485	1057	172	719
LG24	0	Marker81250	C85666744	3410	1556	1656
LG24	0	Marker115497	C83839925	1182	370	706
LG24	0	Marker67909	C84648383	1501	1216	1501
LG24	0	Marker100570	C83337485	1057	351	719
LG24	0.71	Marker81256	C85666744	3410	1556	1896
LG24	0.71	Marker81251	C85666744	3410	1556	1862
LG24	0.71	Marker99599	scaffold1718384	1738	240	600
LG24	0.71	Marker81253	C85666744	3410	1556	1880
LG24	0.71	Marker115498	C83839925	1182	417	794
[truncated: 2,299 more rows]
