# Supplementary material for: Genome survey and high-resolution backcross genetic linkage map construction of the ridgetail white prawn Exopalaemon carinicauda applications to QTL mapping of growth traits
Source: BMC Genomics. 2019 Jul 22;20:598. doi: 10.1186/s12864-019-5981-x (PMC6647322; doi:10.1186/s12864-019-5981-x)
Supplement: Supplementary file 10 — Table S10. Markers of reverse Backcross linkage map anchored to transcriptome. (XLSX 39 kb) [file 12864_2019_5981_MOESM10_ESM.xlsx]

## Sheet: Marker_anchor_to_unigene
Table S10 Markers of reverse Backcross linkage map anchored to transcriptome
MarkerID	GeneID	GO_annotation	KEGG_annotation	KOG_class	KOG_class_annotation	Swissprot_annotation	nr_annotation
Marker94613	GeMoMaG007696.1	--	--	[R]	General function prediction only	--	unnamed protein product [Tetraodon nigroviridis]
Marker86375	GeMoMaG049084.1	--	--	[R]	General function prediction only	--	Retrovirus polyprotein [Dicentrarchus labrax]
Marker86375	GeMoMaG026395.1	--	--	[R]	General function prediction only	--	PREDICTED: uncharacterized protein LOC102444436 [Pelodiscus sinensis]
Marker86375	GeMoMaG022038.1	--	--	[R]	General function prediction only	--	Retrovirus polyprotein [Dicentrarchus labrax]
Marker86375	GeMoMaG015352.1	--	--	--	--	--	Retrovirus polyprotein [Dicentrarchus labrax]
Marker86375	GeMoMaG013432.1	--	--	--	--	--	Retrovirus polyprotein [Dicentrarchus labrax]
Marker11198	GeMoMaG054633.1	--	--	[R]	General function prediction only	--	PREDICTED: uncharacterized protein LOC103032009, partial [Astyanax mexicanus]
Marker83584	GeMoMaG036560.1	--	--	--	--	--	PREDICTED: uncharacterized protein LOC101735159 [Xenopus (Silurana) tropicalis]
Marker83584	GeMoMaG011541.1	--	--	--	--	--	PREDICTED: TBC1 domain family member 2A [Anolis carolinensis]
Marker1707	GeMoMaG030392.1	--	--	--	--	--	unnamed protein product [Tetraodon nigroviridis]
Marker1707	GeMoMaG026879.1	--	--	[R]	General function prediction only	--	unnamed protein product [Oncorhynchus mykiss]
Marker1707	GeMoMaG017428.1	--	--	--	--	--	PREDICTED: uncharacterized protein K02A2.6-like [Oreochromis niloticus]
Marker1707	GeMoMaG013100.1	--	--	--	--	--	PREDICTED: uncharacterized protein LOC101074616, partial [Takifugu rubripes]
Marker31185	GeMoMaG061526.1	--	K17935|4.60576e-22|lcm:102353553|sorting nexin-29-like; K17935 sorting nexin-29 (A)	[R]	General function prediction only	--	PREDICTED: sorting nexin-29-like [Latimeria chalumnae]
Marker31186	GeMoMaG061526.1	--	K17935|4.60576e-22|lcm:102353553|sorting nexin-29-like; K17935 sorting nexin-29 (A)	[R]	General function prediction only	--	PREDICTED: sorting nexin-29-like [Latimeria chalumnae]
Marker79643	GeMoMaG064443.1	--	--	[R]	General function prediction only	--	PREDICTED: TBC1 domain family member 2A [Anolis carolinensis]
Marker79643	GeMoMaG063852.1	--	--	[R]	General function prediction only	--	PREDICTED: uncharacterized protein LOC101735159 [Xenopus (Silurana) tropicalis]
Marker79643	GeMoMaG062619.1	--	--	[R]	General function prediction only	--	reverse transcriptase/ribonuclease H/putative methyltransferase, partial [Tetraodon nigroviridis]
Marker79643	GeMoMaG060542.1	--	--	[R]	General function prediction only	--	PREDICTED: uncharacterized protein LOC101735159 [Xenopus (Silurana) tropicalis]
Marker79643	GeMoMaG059903.1	--	--	[R]	General function prediction only	--	PREDICTED: TBC1 domain family member 2A [Anolis carolinensis]
Marker79643	GeMoMaG055588.1	--	--	[R]	General function prediction only	--	PREDICTED: uncharacterized protein LOC102367500 [Latimeria chalumnae]
Marker79643	GeMoMaG054821.1	--	--	--	--	--	PREDICTED: uncharacterized protein LOC102444675 [Pelodiscus sinensis]
Marker79643	GeMoMaG054535.1	--	--	--	--	--	PREDICTED: TBC1 domain family member 2A [Anolis carolinensis]
Marker79643	GeMoMaG049110.1	--	--	[R]	General function prediction only	--	PREDICTED: uncharacterized protein LOC101735159 [Xenopus (Silurana) tropicalis]
Marker79643	GeMoMaG049032.1	--	--	[R]	General function prediction only	--	PREDICTED: uncharacterized protein LOC101733709 [Xenopus (Silurana) tropicalis]
Marker79643	GeMoMaG041312.1	--	--	--	--	--	PREDICTED: uncharacterized protein LOC101733709 [Xenopus (Silurana) tropicalis]
Marker79643	GeMoMaG039237.1	--	--	[R]	General function prediction only	--	PREDICTED: TBC1 domain family member 2A [Anolis carolinensis]
Marker79643	GeMoMaG035564.1	--	K18932|4.4042e-16|aga:AgaP_AGAP004856|AGAP004856-PA; K18932 palmitoyltransferase [EC:2.3.1.225] (A)	[R]	General function prediction only	--	putative palmitoyltransferase ZDHHC16 [Buceros rhinoceros silvestris]
Marker79643	GeMoMaG034272.1	--	--	[R]	General function prediction only	--	PREDICTED: uncharacterized protein LOC105006635 [Esox lucius]
Marker79643	GeMoMaG026607.1	--	--	[R]	General function prediction only	--	PREDICTED: TBC1 domain family member 2A [Anolis carolinensis]
Marker79643	GeMoMaG020250.1	--	--	--	--	--	PREDICTED: uncharacterized protein LOC101733709 [Xenopus (Silurana) tropicalis]
Marker79643	GeMoMaG016145.1	--	--	[R]	General function prediction only	--	PREDICTED: uncharacterized protein LOC101734340, partial [Xenopus (Silurana) tropicalis]
Marker79643	GeMoMaG013963.1	--	--	[R]	General function prediction only	--	PREDICTED: uncharacterized protein LOC101733709 [Xenopus (Silurana) tropicalis]
Marker79643	GeMoMaG013340.1	--	--	--	--	--	PREDICTED: TBC1 domain family member 2A [Anolis carolinensis]
Marker79643	GeMoMaG011257.1	--	--	[R]	General function prediction only	--	PREDICTED: uncharacterized protein LOC103908934, partial [Danio rerio]
Marker79643	GeMoMaG010208.1	--	--	--	--	--	PREDICTED: uncharacterized protein LOC101735159 [Xenopus (Silurana) tropicalis]
Marker79643	GeMoMaG008431.1	--	--	[R]	General function prediction only	--	PREDICTED: uncharacterized protein LOC105006635 [Esox lucius]
Marker79643	GeMoMaG008027.1	--	--	[R]	General function prediction only	--	PREDICTED: TBC1 domain family member 2A [Anolis carolinensis]
Marker79643	GeMoMaG000137.1	--	--	[R]	General function prediction only	--	PREDICTED: uncharacterized protein LOC105006635 [Esox lucius]
Marker79644	GeMoMaG040777.1	--	--	[R]	General function prediction only	--	PREDICTED: TBC1 domain family member 2A [Anolis carolinensis]
Marker79644	GeMoMaG039237.1	--	--	[R]	General function prediction only	--	PREDICTED: TBC1 domain family member 2A [Anolis carolinensis]
Marker79644	GeMoMaG037847.1	--	--	[R]	General function prediction only	--	PREDICTED: uncharacterized protein LOC101733709 [Xenopus (Silurana) tropicalis]
Marker79644	GeMoMaG004074.1	--	--	[R]	General function prediction only	--	PREDICTED: TBC1 domain family member 2A [Anolis carolinensis]
Marker31846	GeMoMaG019045.1	--	--	--	--	--	PREDICTED: uncharacterized protein LOC101882377 [Danio rerio]
Marker31845	GeMoMaG019045.1	--	--	--	--	--	PREDICTED: uncharacterized protein LOC101882377 [Danio rerio]
Marker37236	GeMoMaG041814.1	--	--	[R]	General function prediction only	--	--
Marker58450	GeMoMaG050191.1	--	--	--	--	--	PREDICTED: probable E3 ubiquitin-protein ligase HERC1-like [Pundamilia nyererei]
Marker58450	GeMoMaG048918.1	--	--	--	--	--	PREDICTED: TBC1 domain family member 2A [Anolis carolinensis]
Marker58450	GeMoMaG047583.1	--	--	--	--	--	PREDICTED: uncharacterized protein LOC101730913 [Xenopus (Silurana) tropicalis]
Marker58450	GeMoMaG046487.1	--	--	[R]	General function prediction only	--	PREDICTED: TBC1 domain family member 2A [Anolis carolinensis]
Marker58450	GeMoMaG046396.1	--	--	[R]	General function prediction only	--	PREDICTED: TBC1 domain family member 2A [Anolis carolinensis]
Marker58450	GeMoMaG036496.1	--	--	--	--	--	PREDICTED: uncharacterized protein LOC102367500 [Latimeria chalumnae]
Marker58450	GeMoMaG033357.1	--	--	[R]	General function prediction only	--	PREDICTED: TBC1 domain family member 2A [Anolis carolinensis]
Marker58450	GeMoMaG024559.1	--	--	[R]	General function prediction only	--	PREDICTED: TBC1 domain family member 2A [Anolis carolinensis]
Marker58450	GeMoMaG019806.1	--	--	--	--	--	PREDICTED: uncharacterized protein LOC101730913 [Xenopus (Silurana) tropicalis]
Marker58450	GeMoMaG000780.1	--	--	--	--	--	PREDICTED: TBC1 domain family member 2A [Anolis carolinensis]
Marker58450	GeMoMaG000722.1	--	--	--	--	--	PREDICTED: TBC1 domain family member 2A [Anolis carolinensis]
Marker58450	GeMoMaG000502.1	--	--	--	--	--	PREDICTED: uncharacterized protein LOC101730913 [Xenopus (Silurana) tropicalis]
Marker37237	GeMoMaG041814.1	--	--	[R]	General function prediction only	--	--
Marker13514	GeMoMaG021855.1	--	K10612|4.72705e-91|isc:IscW_ISCW023865|cullin, putative; K10612 cullin 5 (A)	[O]	Posttranslational modification, protein turnover, chaperones	Cullin-3-B GN=cul3b OS=Xenopus laevis (African clawed frog) PE=1 SV=1	PREDICTED: cullin-5, partial [Cariama cristata]
Marker116075	GeMoMaG007542.1	--	K17935|6.97243e-21|lcm:102353553|sorting nexin-29-like; K17935 sorting nexin-29 (A)	[R]	General function prediction only	--	PREDICTED: sorting nexin-29-like [Latimeria chalumnae]
Marker116075	GeMoMaG044526.1	--	K17935|4.44546e-12|lcm:102353553|sorting nexin-29-like; K17935 sorting nexin-29 (A)	--	--	--	PREDICTED: sorting nexin-29-like [Latimeria chalumnae]
Marker22926	GeMoMaG045473.1	--	--	--	--	--	PREDICTED: uncharacterized protein LOC104945589 [Notothenia coriiceps]
Marker32353	GeMoMaG043761.1	--	--	[R]	General function prediction only	--	PREDICTED: uncharacterized protein K02A2.6-like [Oreochromis niloticus]
Marker96721	GeMoMaG060543.1	--	--	[R]	General function prediction only	--	PREDICTED: tesmin [Poecilia formosa]
Marker96721	GeMoMaG059977.1	--	--	[R]	General function prediction only	--	PREDICTED: uncharacterized protein LOC102075611 [Oreochromis niloticus]
Marker96721	GeMoMaG057603.1	--	--	[R]	General function prediction only	--	PREDICTED: uncharacterized protein LOC101158926 [Oryzias latipes]
Marker96721	GeMoMaG050806.1	--	--	--	--	--	PREDICTED: LOW QUALITY PROTEIN: KRAB-A domain-containing protein 2, partial [Tinamus guttatus]
Marker96721	GeMoMaG042858.1	--	--	[R]	General function prediction only	--	PREDICTED: uncharacterized protein LOC101155130 [Oryzias latipes]
Marker96721	GeMoMaG033956.1	--	--	--	--	--	PREDICTED: uncharacterized protein LOC101885994 [Danio rerio]
Marker96721	GeMoMaG028411.1	--	--	--	--	--	PREDICTED: uncharacterized protein LOC101158926 [Oryzias latipes]
Marker96721	GeMoMaG025499.1	--	--	[R]	General function prediction only	--	PREDICTED: uncharacterized protein LOC101885994 [Danio rerio]
Marker96721	GeMoMaG025418.1	--	--	[R]	General function prediction only	--	PREDICTED: uncharacterized protein LOC101885994 [Danio rerio]
Marker96721	GeMoMaG021600.1	--	--	--	--	--	PREDICTED: LOW QUALITY PROTEIN: KRAB-A domain-containing protein 2, partial [Tinamus guttatus]
Marker96721	GeMoMaG014570.1	--	--	[R]	General function prediction only	--	PREDICTED: uncharacterized protein LOC101478033 [Maylandia zebra]
Marker96721	GeMoMaG010683.1	--	--	[R]	General function prediction only	--	PREDICTED: uncharacterized protein LOC101478033 [Maylandia zebra]
Marker96721	GeMoMaG004638.1	--	--	--	--	--	PREDICTED: uncharacterized protein LOC101885994 [Danio rerio]
Marker96721	GeMoMaG003636.1	--	--	--	--	--	PREDICTED: uncharacterized protein LOC101885994 [Danio rerio]
Marker32352	GeMoMaG043761.1	--	--	[R]	General function prediction only	--	PREDICTED: uncharacterized protein K02A2.6-like [Oreochromis niloticus]
Marker96720	GeMoMaG028411.1	--	--	--	--	--	PREDICTED: uncharacterized protein LOC101158926 [Oryzias latipes]
Marker96720	GeMoMaG014570.1	--	--	[R]	General function prediction only	--	PREDICTED: uncharacterized protein LOC101478033 [Maylandia zebra]
Marker80360	GeMoMaG021749.1	--	K14964|5.2956e-32|cqu:CpipJ_CPIJ005772|trithorax protein ash2; K14964 Set1/Ash2 histone methyltransferase complex subunit ASH2 (A)	[BK]	--	--	PREDICTED: set1/Ash2 histone methyltransferase complex subunit ASH2 [Callorhinchus milii]
Marker80360	GeMoMaG010102.1	--	K14964|4.77154e-32|cqu:CpipJ_CPIJ005772|trithorax protein ash2; K14964 Set1/Ash2 histone methyltransferase complex subunit ASH2 (A)	[BK]	--	--	PREDICTED: set1/Ash2 histone methyltransferase complex subunit ASH2, partial [Melopsittacus undulatus]
Marker103788	GeMoMaG048668.1	Molecular Function: ATP binding (GO:0005524);; Biological Process: protein folding (GO:0006457);; Biological Process: response to heat (GO:0009408);; Molecular Function: heat shock protein binding (GO:0031072);; Molecular Function: metal ion binding (GO:0046872);; Molecular Function: unfolded protein binding (GO:0051082);;	K09505|5.34012e-26|oaa:100082435|DNAJA4; DnaJ (Hsp40) homolog, subfamily A, member 4; K09505 DnaJ homolog subfamily A member 4 (A)	[O]	Posttranslational modification, protein turnover, chaperones	DnaJ homolog subfamily B member 6-B GN=dnajb6-b OS=Xenopus laevis (African clawed frog) PE=2 SV=1	DnaJ-like [Ictalurus punctatus]
Marker24375	GeMoMaG029677.1	Molecular Function: metal ion binding (GO:0046872);;	K10632|1.72609e-19|lgi:LOTGIDRAFT_206528|hypothetical protein; K10632 BRCA1-associated protein [EC:6.3.2.19] (A)	[R]	General function prediction only	--	PREDICTED: BRCA1-associated protein [Stegastes partitus]
Marker76643	GeMoMaG041538.1	--	K10638|5.25677e-55|lgi:LOTGIDRAFT_206317|hypothetical protein; K10638 E3 ubiquitin-protein ligase UHRF1 [EC:6.3.2.19] (A)	--	--	E3 ubiquitin-protein ligase UHRF1 GN=uhrf1 OS=Xenopus tropicalis (Western clawed frog) PE=3 SV=2	E3 ubiquitin-protein ligase UHRF1, partial [Cathartes aura]
Marker57348	GeMoMaG057708.1	--	--	--	--	--	PREDICTED: uncharacterized protein K02A2.6-like [Oreochromis niloticus]
Marker23693	GeMoMaG053581.1	--	--	--	--	--	PREDICTED: proto-oncogene tyrosine-protein kinase Src-like isoform X3 [Astyanax mexicanus]
Marker23693	GeMoMaG048668.1	Molecular Function: ATP binding (GO:0005524);; Biological Process: protein folding (GO:0006457);; Biological Process: response to heat (GO:0009408);; Molecular Function: heat shock protein binding (GO:0031072);; Molecular Function: metal ion binding (GO:0046872);; Molecular Function: unfolded protein binding (GO:0051082);;	K09505|5.34012e-26|oaa:100082435|DNAJA4; DnaJ (Hsp40) homolog, subfamily A, member 4; K09505 DnaJ homolog subfamily A member 4 (A)	[O]	Posttranslational modification, protein turnover, chaperones	DnaJ homolog subfamily B member 6-B GN=dnajb6-b OS=Xenopus laevis (African clawed frog) PE=2 SV=1	DnaJ-like [Ictalurus punctatus]
Marker23693	GeMoMaG049520.1	--	--	--	--	--	PREDICTED: LOW QUALITY PROTEIN: zinc finger MYM-type protein 1-like, partial [Larimichthys crocea]
Marker23693	GeMoMaG045796.1	Biological Process: retinal pigment epithelium development (GO:0003406);; Molecular Function: sequence-specific DNA binding transcription factor activity (GO:0003700);; Cellular Component: nucleus (GO:0005634);; Biological Process: midbrain development (GO:0030901);; Biological Process: hindbrain development (GO:0030902);; Biological Process: midbrain-hindbrain boundary development (GO:0030917);;…	K18490|2.39596e-27|lgi:LOTGIDRAFT_194184|hypothetical protein; K18490 homeobox protein OTX2 (A)	[K]	Transcription	Homeobox protein otx5-B GN=otx5-b OS=Xenopus laevis (African clawed frog) PE=2 SV=1	PREDICTED: homeobox protein otx5-like [Meleagris gallopavo]
Marker86452	GeMoMaG015670.1	--	--	[R]	General function prediction only	--	PREDICTED: uncharacterized protein LOC101074616, partial [Takifugu rubripes]
Marker110017	GeMoMaG065721.1	--	--	--	--	--	PREDICTED: tesmin [Poecilia formosa]
Marker110017	GeMoMaG059977.1	--	--	[R]	General function prediction only	--	PREDICTED: uncharacterized protein LOC102075611 [Oreochromis niloticus]
Marker110017	GeMoMaG057582.1	--	K14763|1.51373e-24|api:100571954|uncharacterized LOC100571954; K14763 H/ACA ribonucleoprotein complex non-core subunit NAF1 (A)	[R]	General function prediction only	--	PREDICTED: uncharacterized protein LOC101158926 [Oryzias latipes]
Marker110017	GeMoMaG056050.1	--	--	[R]	General function prediction only	--	PREDICTED: tesmin [Poecilia formosa]
Marker110017	GeMoMaG055034.1	--	--	[R]	General function prediction only	--	PREDICTED: uncharacterized protein LOC101734503 [Xenopus (Silurana) tropicalis]
Marker110017	GeMoMaG054438.1	--	--	[R]	General function prediction only	--	PREDICTED: uncharacterized protein LOC103033799 [Astyanax mexicanus]
Marker110017	GeMoMaG049510.1	--	--	[R]	General function prediction only	--	PREDICTED: uncharacterized protein LOC103282875, partial [Anolis carolinensis]
Marker110017	GeMoMaG046757.1	--	--	[R]	General function prediction only	--	PREDICTED: uncharacterized protein LOC101155130 [Oryzias latipes]
Marker110017	GeMoMaG042858.1	--	--	[R]	General function prediction only	--	PREDICTED: uncharacterized protein LOC101155130 [Oryzias latipes]
Marker110017	GeMoMaG041193.1	--	--	[R]	General function prediction only	--	PREDICTED: uncharacterized protein LOC101885994 [Danio rerio]
Marker110017	GeMoMaG040965.1	--	--	[R]	General function prediction only	--	PREDICTED: uncharacterized protein LOC101885994 [Danio rerio]
Marker110017	GeMoMaG038158.1	--	--	[R]	General function prediction only	--	PREDICTED: uncharacterized protein LOC102448109 [Pelodiscus sinensis]
Marker110017	GeMoMaG037181.1	--	--	[R]	General function prediction only	--	PREDICTED: uncharacterized protein LOC100488716 [Xenopus (Silurana) tropicalis]
Marker110017	GeMoMaG037040.1	--	--	[R]	General function prediction only	--	PREDICTED: uncharacterized protein LOC101885994 [Danio rerio]
Marker110017	GeMoMaG036065.1	--	--	[R]	General function prediction only	--	PREDICTED: uncharacterized protein LOC103282875, partial [Anolis carolinensis]
Marker110017	GeMoMaG034613.1	--	--	[R]	General function prediction only	--	Retrovirus polyprotein [Dicentrarchus labrax]
Marker110017	GeMoMaG033507.1	--	--	[R]	General function prediction only	--	PREDICTED: uncharacterized protein LOC101478033 [Maylandia zebra]
Marker110017	GeMoMaG031134.1	--	--	[R]	General function prediction only	--	PREDICTED: uncharacterized protein LOC101158926 [Oryzias latipes]
Marker110017	GeMoMaG030346.1	--	--	[R]	General function prediction only	--	PREDICTED: uncharacterized protein LOC101885994 [Danio rerio]
Marker110017	GeMoMaG026877.1	--	--	--	--	--	PREDICTED: uncharacterized protein LOC101158926 [Oryzias latipes]
Marker110017	GeMoMaG026215.1	--	--	--	--	--	PREDICTED: uncharacterized protein LOC101885994 [Danio rerio]
Marker110017	GeMoMaG025945.1	--	--	[R]	General function prediction only	--	PREDICTED: uncharacterized protein LOC101155130 [Oryzias latipes]
Marker110017	GeMoMaG025499.1	--	--	[R]	General function prediction only	--	PREDICTED: uncharacterized protein LOC101885994 [Danio rerio]
Marker110017	GeMoMaG023964.1	--	--	[R]	General function prediction only	--	PREDICTED: LOW QUALITY PROTEIN: KRAB-A domain-containing protein 2, partial [Tinamus guttatus]
Marker110017	GeMoMaG021789.1	--	--	[R]	General function prediction only	--	PREDICTED: uncharacterized protein LOC101158926 [Oryzias latipes]
Marker110017	GeMoMaG020378.1	--	--	[R]	General function prediction only	--	PREDICTED: uncharacterized protein LOC101885994 [Danio rerio]
Marker110017	GeMoMaG016812.1	--	--	[R]	General function prediction only	--	PREDICTED: paraneoplastic antigen Ma1 [Larimichthys crocea]
Marker110017	GeMoMaG016141.1	--	--	[R]	General function prediction only	--	PREDICTED: uncharacterized protein LOC103278924 [Anolis carolinensis]
Marker110017	GeMoMaG012179.1	--	--	[R]	General function prediction only	--	PREDICTED: uncharacterized protein LOC101885994 [Danio rerio]
Marker110017	GeMoMaG008372.1	--	--	[R]	General function prediction only	--	PREDICTED: uncharacterized protein LOC101061985, partial [Takifugu rubripes]
Marker110017	GeMoMaG008084.1	--	--	--	--	--	PREDICTED: uncharacterized protein LOC100489607 [Xenopus (Silurana) tropicalis]
Marker110017	GeMoMaG005909.1	--	--	--	--	--	PREDICTED: tesmin [Poecilia formosa]
Marker110017	GeMoMaG000997.1	--	--	[R]	General function prediction only	--	PREDICTED: uncharacterized protein LOC101885994 [Danio rerio]
Marker16270	GeMoMaG047686.1	--	K15076|5.59173e-08|hmg:100197929|uncharacterized LOC100197929; K15076 transcription elongation factor B, polypeptide 3 (A)	--	--	--	unnamed protein product [Oncorhynchus mykiss]
Marker16270	GeMoMaG003368.1	--	--	[K]	Transcription	Bromodomain-containing protein 4A GN=brd4-a OS=Xenopus laevis (African clawed frog) PE=2 SV=1	PREDICTED: LOW QUALITY PROTEIN: bromodomain-containing protein 3-like, partial [Colius striatus]
Marker95174	GeMoMaG064708.1	--	K17935|4.2364e-34|isc:IscW_ISCW017542|hypothetical protein; K17935 sorting nexin-29 (A)	--	--	--	PREDICTED: sorting nexin-29-like, partial [Acanthisitta chloris]
Marker95174	GeMoMaG031356.1	--	--	[OPR]	--	Transferrin receptor protein 1 GN=TFRC OS=Gallus gallus (Chicken) PE=2 SV=2	PREDICTED: N-acetylated-alpha-linked acidic dipeptidase 2 isoform X2 [Pelodiscus sinensis]
Marker19691	GeMoMaG038435.1	--	--	[R]	General function prediction only	--	PREDICTED: TBC1 domain family member 2A [Anolis carolinensis]
Marker60549	GeMoMaG029677.1	Molecular Function: metal ion binding (GO:0046872);;	K10632|1.72609e-19|lgi:LOTGIDRAFT_206528|hypothetical protein; K10632 BRCA1-associated protein [EC:6.3.2.19] (A)	[R]	General function prediction only	--	PREDICTED: BRCA1-associated protein [Stegastes partitus]
Marker26520	GeMoMaG001608.1	--	--	[R]	General function prediction only	--	--
Marker26519	GeMoMaG034551.1	--	--	[R]	General function prediction only	--	PREDICTED: proto-oncogene tyrosine-protein kinase Src-like isoform X3 [Astyanax mexicanus]
Marker26519	GeMoMaG001608.1	--	--	[R]	General function prediction only	--	--
Marker52934	GeMoMaG007582.1	--	--	--	--	--	PREDICTED: uncharacterized protein K02A2.6-like [Oreochromis niloticus]
Marker52934	GeMoMaG007395.1	--	--	--	--	--	unnamed protein product [Tetraodon nigroviridis]
Marker95357	GeMoMaG060543.1	--	--	[R]	General function prediction only	--	PREDICTED: tesmin [Poecilia formosa]
Marker95357	GeMoMaG056349.1	--	--	[R]	General function prediction only	--	PREDICTED: uncharacterized protein LOC101885994 [Danio rerio]
Marker95357	GeMoMaG047045.1	--	--	[R]	General function prediction only	--	Retrovirus polyprotein [Dicentrarchus labrax]
Marker95357	GeMoMaG031194.1	--	--	--	--	--	PREDICTED: uncharacterized protein LOC101885994 [Danio rerio]
Marker95357	GeMoMaG028411.1	--	--	--	--	--	PREDICTED: uncharacterized protein LOC101158926 [Oryzias latipes]
Marker95357	GeMoMaG026663.1	--	--	--	--	--	PREDICTED: uncharacterized protein LOC102075611 [Oreochromis niloticus]
Marker95357	GeMoMaG016812.1	--	--	[R]	General function prediction only	--	PREDICTED: paraneoplastic antigen Ma1 [Larimichthys crocea]
Marker95357	GeMoMaG014570.1	--	--	[R]	General function prediction only	--	PREDICTED: uncharacterized protein LOC101478033 [Maylandia zebra]
Marker95357	GeMoMaG014183.1	--	--	--	--	--	PREDICTED: thy-1 membrane glycoprotein isoform X1 [Danio rerio]
Marker95357	GeMoMaG012179.1	--	--	[R]	General function prediction only	--	PREDICTED: uncharacterized protein LOC101885994 [Danio rerio]
Marker75725	GeMoMaG028790.1	--	--	[R]	General function prediction only	--	PREDICTED: cation channel sperm-associated protein subunit gamma-like [Chelonia mydas]
Marker75725	GeMoMaG017301.1	--	--	--	--	--	PREDICTED: LOW QUALITY PROTEIN: uncharacterized protein LOC103305841 [Chrysemys picta bellii]
Marker75725	GeMoMaG014961.1	--	--	[R]	General function prediction only	--	PREDICTED: LOW QUALITY PROTEIN: uncharacterized protein LOC103305841 [Chrysemys picta bellii]
Marker75724	GeMoMaG017301.1	--	--	--	--	--	PREDICTED: LOW QUALITY PROTEIN: uncharacterized protein LOC103305841 [Chrysemys picta bellii]
Marker113942	GeMoMaG033326.1	--	--	[R]	General function prediction only	--	unnamed protein product [Tetraodon nigroviridis]
Marker113942	GeMoMaG003668.1	--	--	--	--	--	PREDICTED: extracellular calcium-sensing receptor-like [Neolamprologus brichardi]
Marker113941	GeMoMaG033326.1	--	--	[R]	General function prediction only	--	unnamed protein product [Tetraodon nigroviridis]
Marker113941	GeMoMaG003668.1	--	--	--	--	--	PREDICTED: extracellular calcium-sensing receptor-like [Neolamprologus brichardi]
Marker113940	GeMoMaG056091.1	--	--	[R]	General function prediction only	--	PREDICTED: uncharacterized protein LOC104960745, partial [Notothenia coriiceps]
Marker113940	GeMoMaG033326.1	--	--	[R]	General function prediction only	--	unnamed protein product [Tetraodon nigroviridis]
Marker92177	GeMoMaG051549.1	--	--	[G]	Carbohydrate transport and metabolism	--	Monocarboxylate transporter 2, partial [Podiceps cristatus]
Marker92177	GeMoMaG010102.1	--	K14964|4.77154e-32|cqu:CpipJ_CPIJ005772|trithorax protein ash2; K14964 Set1/Ash2 histone methyltransferase complex subunit ASH2 (A)	[BK]	--	--	PREDICTED: set1/Ash2 histone methyltransferase complex subunit ASH2, partial [Melopsittacus undulatus]
Marker92178	GeMoMaG010102.1	--	K14964|4.77154e-32|cqu:CpipJ_CPIJ005772|trithorax protein ash2; K14964 Set1/Ash2 histone methyltransferase complex subunit ASH2 (A)	[BK]	--	--	PREDICTED: set1/Ash2 histone methyltransferase complex subunit ASH2, partial [Melopsittacus undulatus]
Marker27914	GeMoMaG047173.1	--	--	[TK]	--	Mothers against decapentaplegic homolog 2 GN=smad2 OS=Danio rerio (Zebrafish) PE=2 SV=1	--
Marker113587	GeMoMaG018570.1	--	--	--	--	--	PREDICTED: uncharacterized protein LOC104952225 [Notothenia coriiceps]
Marker113587	GeMoMaG017812.1	--	--	--	--	--	PREDICTED: uncharacterized protein LOC101074616, partial [Takifugu rubripes]
Marker113587	GeMoMaG008896.1	--	--	[R]	General function prediction only	--	unnamed protein product [Tetraodon nigroviridis]
Marker113932	GeMoMaG058059.1	--	--	[R]	General function prediction only	--	PREDICTED: uncharacterized protein LOC103911222, partial [Danio rerio]
Marker113932	GeMoMaG057337.1	--	--	[R]	General function prediction only	--	PREDICTED: TBC1 domain family member 2A [Anolis carolinensis]
Marker113932	GeMoMaG046396.1	--	--	[R]	General function prediction only	--	PREDICTED: TBC1 domain family member 2A [Anolis carolinensis]
Marker113932	GeMoMaG033357.1	--	--	[R]	General function prediction only	--	PREDICTED: TBC1 domain family member 2A [Anolis carolinensis]
Marker113932	GeMoMaG025708.1	--	--	[R]	General function prediction only	--	PREDICTED: TBC1 domain family member 2A [Anolis carolinensis]
Marker113932	GeMoMaG021792.1	--	--	--	--	--	PREDICTED: uncharacterized protein LOC102367500 [Latimeria chalumnae]
Marker113932	GeMoMaG018203.1	--	--	[R]	General function prediction only	--	PREDICTED: TBC1 domain family member 2A [Anolis carolinensis]
Marker113932	GeMoMaG016190.1	--	--	[R]	General function prediction only	--	PREDICTED: TBC1 domain family member 2A [Anolis carolinensis]
Marker113932	GeMoMaG012219.1	--	--	[R]	General function prediction only	--	PREDICTED: uncharacterized protein LOC103911222, partial [Danio rerio]
Marker113932	GeMoMaG008078.1	--	--	[R]	General function prediction only	--	PREDICTED: uncharacterized protein LOC103911222, partial [Danio rerio]
Marker113932	GeMoMaG002125.1	--	--	[R]	General function prediction only	--	PREDICTED: uncharacterized protein LOC102367500 [Latimeria chalumnae]
Marker113933	GeMoMaG033357.1	--	--	[R]	General function prediction only	--	PREDICTED: TBC1 domain family member 2A [Anolis carolinensis]
Marker113933	GeMoMaG025735.1	--	--	[R]	General function prediction only	--	PREDICTED: uncharacterized protein LOC101733709 [Xenopus (Silurana) tropicalis]
Marker113933	GeMoMaG025708.1	--	--	[R]	General function prediction only	--	PREDICTED: TBC1 domain family member 2A [Anolis carolinensis]
Marker113933	GeMoMaG021792.1	--	--	--	--	--	PREDICTED: uncharacterized protein LOC102367500 [Latimeria chalumnae]
Marker113933	GeMoMaG018203.1	--	--	[R]	General function prediction only	--	PREDICTED: TBC1 domain family member 2A [Anolis carolinensis]
Marker113933	GeMoMaG016190.1	--	--	[R]	General function prediction only	--	PREDICTED: TBC1 domain family member 2A [Anolis carolinensis]
Marker113933	GeMoMaG008078.1	--	--	[R]	General function prediction only	--	PREDICTED: uncharacterized protein LOC103911222, partial [Danio rerio]
Marker51220	GeMoMaG047364.1	--	--	--	--	--	PREDICTED: uncharacterized protein LOC102365804 [Latimeria chalumnae]
Marker51220	GeMoMaG031993.1	Molecular Function: binding (GO:0005488);;	--	--	--	--	PREDICTED: LOW QUALITY PROTEIN: uncharacterized protein LOC104948465, partial [Notothenia coriiceps]
Marker51221	GeMoMaG047364.1	--	--	--	--	--	PREDICTED: uncharacterized protein LOC102365804 [Latimeria chalumnae]
Marker51221	GeMoMaG031993.1	Molecular Function: binding (GO:0005488);;	--	--	--	--	PREDICTED: LOW QUALITY PROTEIN: uncharacterized protein LOC104948465, partial [Notothenia coriiceps]
Marker57894	GeMoMaG046065.1	Molecular Function: transferase activity (GO:0016740);;	--	--	--	Caskin-2 GN=caskin2 OS=Xenopus laevis (African clawed frog) PE=2 SV=1	PREDICTED: ankyrin-2-like [Xenopus (Silurana) tropicalis]
Marker82925	GeMoMaG033332.1	--	--	--	--	--	PREDICTED: uncharacterized protein LOC104954597 [Notothenia coriiceps]
Marker82925	GeMoMaG013965.1	--	K09495|1.5603e-28|cin:100184746|T-complex protein 1 subunit gamma-like; K09495 T-complex protein 1 subunit gamma (A)	[O]	Posttranslational modification, protein turnover, chaperones	T-complex protein 1 subunit gamma GN=cct3 OS=Xenopus laevis (African clawed frog) PE=2 SV=2	PREDICTED: T-complex protein 1 subunit gamma [Meleagris gallopavo]
Marker11524	GeMoMaG065742.1	--	--	[R]	General function prediction only	--	PREDICTED: uncharacterized protein LOC101166850, partial [Oryzias latipes]
Marker71476	GeMoMaG050118.1	--	--	--	--	--	PREDICTED: zinc finger protein 782-like, partial [Oryzias latipes]
Marker47116	GeMoMaG064168.1	--	--	--	--	--	PREDICTED: uncharacterized protein LOC102443788 [Pelodiscus sinensis]
Marker47116	GeMoMaG029437.1	--	--	--	--	--	PREDICTED: craniofacial development protein 2-like [Chrysemys picta bellii]
Marker77885	GeMoMaG058651.1	--	--	--	--	--	unnamed protein product [Oncorhynchus mykiss]
Marker77887	GeMoMaG058651.1	--	--	--	--	--	unnamed protein product [Oncorhynchus mykiss]
Marker77886	GeMoMaG058651.1	--	--	--	--	--	unnamed protein product [Oncorhynchus mykiss]
Marker80170	GeMoMaG034947.1	--	--	--	--	--	PREDICTED: uncharacterized protein LOC101730913 [Xenopus (Silurana) tropicalis]
Marker80171	GeMoMaG034947.1	--	--	--	--	--	PREDICTED: uncharacterized protein LOC101730913 [Xenopus (Silurana) tropicalis]
Marker38038	GeMoMaG012795.1	--	--	--	--	--	PREDICTED: LOW QUALITY PROTEIN: uncharacterized protein LOC104951437, partial [Notothenia coriiceps]
Marker45606	GeMoMaG025074.1	--	--	[R]	General function prediction only	--	PREDICTED: methyltransferase-like protein 7A-like [Oryzias latipes]
Marker98757	GeMoMaG061511.1	--	--	--	--	--	unnamed protein product [Oncorhynchus mykiss]
Marker98756	GeMoMaG061511.1	--	--	--	--	--	unnamed protein product [Oncorhynchus mykiss]
Marker36502	GeMoMaG004776.1	--	--	[R]	General function prediction only	--	PREDICTED: uncharacterized protein LOC104939049, partial [Larimichthys crocea]
Marker36503	GeMoMaG024817.1	--	--	[R]	General function prediction only	--	PREDICTED: uncharacterized protein LOC104953734, partial [Notothenia coriiceps]
Marker36503	GeMoMaG004776.1	--	--	[R]	General function prediction only	--	PREDICTED: uncharacterized protein LOC104939049, partial [Larimichthys crocea]
Marker67420	GeMoMaG002653.1	--	--	[R]	General function prediction only	--	PREDICTED: uncharacterized protein LOC102784433 [Neolamprologus brichardi]
Marker56316	GeMoMaG018699.1	--	--	[R]	General function prediction only	--	PREDICTED: RNA-directed DNA polymerase from mobile element jockey-like, partial [Larimichthys crocea]
Marker51782	GeMoMaG065252.1	--	--	[R]	General function prediction only	--	PREDICTED: uncharacterized protein K02A2.6-like [Danio rerio]
Marker51782	GeMoMaG057442.1	--	--	[R]	General function prediction only	--	PREDICTED: uncharacterized protein K02A2.6-like [Danio rerio]
Marker51782	GeMoMaG051776.1	--	--	[R]	General function prediction only	--	PREDICTED: uncharacterized protein K02A2.6-like [Danio rerio]
Marker51782	GeMoMaG040696.1	--	--	[R]	General function prediction only	--	PREDICTED: uncharacterized protein K02A2.6-like [Oreochromis niloticus]
Marker51782	GeMoMaG030771.1	--	--	[R]	General function prediction only	--	PREDICTED: uncharacterized protein K02A2.6-like [Danio rerio]
Marker51782	GeMoMaG017743.1	--	--	[R]	General function prediction only	--	PREDICTED: uncharacterized protein K02A2.6-like [Danio rerio]
Marker56315	GeMoMaG018699.1	--	--	[R]	General function prediction only	--	PREDICTED: RNA-directed DNA polymerase from mobile element jockey-like, partial [Larimichthys crocea]
Marker47370	GeMoMaG037549.1	--	--	--	--	--	PREDICTED: LOW QUALITY PROTEIN: uncharacterized protein LOC103397117 [Cynoglossus semilaevis]
Marker47370	GeMoMaG009734.1	--	--	--	--	--	unnamed protein product [Tetraodon nigroviridis]
Marker75985	GeMoMaG015820.1	--	K01230|5.89426e-16|dpe:Dper_GL15936|GL15936 gene product from transcript GL15936-RA; K01230 mannosyl-oligosaccharide alpha-1,2-mannosidase [EC:3.2.1.113] (A)	[G]	Carbohydrate transport and metabolism	--	PREDICTED: mannosyl-oligosaccharide 1,2-alpha-mannosidase IA-like, partial [Phalacrocorax carbo]
Marker39255	GeMoMaG064708.1	--	K17935|4.2364e-34|isc:IscW_ISCW017542|hypothetical protein; K17935 sorting nexin-29 (A)	--	--	--	PREDICTED: sorting nexin-29-like, partial [Acanthisitta chloris]
Marker39255	GeMoMaG063654.1	--	K11153|2.58303e-10|lcm:102353614|RDH12; retinol dehydrogenase 12 (all-trans/9-cis/11-cis); K11153 retinol dehydrogenase 12 [EC:1.1.1.300] (A)	[Q]	Secondary metabolites biosynthesis, transport and catabolism	--	PREDICTED: retinol dehydrogenase 12 [Latimeria chalumnae]
Marker39255	GeMoMaG000244.1	--	--	[OPR]	--	--	PREDICTED: N-acetylated-alpha-linked acidic dipeptidase 2-like, partial [Acanthisitta chloris]
Marker39255	GeMoMaG038774.1	--	K05658|2.76427e-52|dsi:Dsim_GD25799|GD25799 gene product from transcript GD25799-RA; K05658 ATP-binding cassette, subfamily B (MDR/TAP), member 1 [EC:3.6.3.44] (A)	[Q]	Secondary metabolites biosynthesis, transport and catabolism	ATP-binding cassette sub-family B member 8, mitochondrial (Precursor) GN=abcb8 OS=Danio rerio (Zebrafish) PE=2 SV=1	multidrug resistance protein 1, partial [Carduelis chloris]
Marker31955	GeMoMaG064067.1	--	K10408|1.35363e-77|apla:101792921|DNAH12; dynein, axonemal, heavy chain 12; K10408 dynein heavy chain, axonemal (A)	[Z]	Cytoskeleton	--	PREDICTED: dynein heavy chain 12, axonemal, partial [Colius striatus]
Marker31955	GeMoMaG056091.1	--	--	[R]	General function prediction only	--	PREDICTED: uncharacterized protein LOC104960745, partial [Notothenia coriiceps]
Marker31955	GeMoMaG023272.1	--	--	[R]	General function prediction only	--	PREDICTED: uncharacterized protein LOC101473788 [Maylandia zebra]
Marker105181	GeMoMaG050035.1	--	--	[O]	Posttranslational modification, protein turnover, chaperones	--	--
Marker105181	GeMoMaG044790.1	--	--	--	--	Carbohydrate sulfotransferase 14 GN=chst14 OS=Danio rerio (Zebrafish) PE=2 SV=1	unnamed protein product [Oncorhynchus mykiss]
Marker105181	GeMoMaG038257.1	--	--	--	--	--	carbohydrate (N-acetylgalactosamine 4-0) sulfotransferase 8 [Xenopus (Silurana) tropicalis]
Marker105181	GeMoMaG037793.1	--	--	[BD]	--	--	PREDICTED: tigger transposable element-derived protein 1-like [Alligator sinensis]
Marker105181	GeMoMaG021749.1	--	K14964|5.2956e-32|cqu:CpipJ_CPIJ005772|trithorax protein ash2; K14964 Set1/Ash2 histone methyltransferase complex subunit ASH2 (A)	[BK]	--	--	PREDICTED: set1/Ash2 histone methyltransferase complex subunit ASH2 [Callorhinchus milii]
Marker115500	GeMoMaG042596.1	Molecular Function: extracellular ligand-gated ion channel activity (GO:0005230);; Cellular Component: plasma membrane (GO:0005886);; Biological Process: ion transport (GO:0006811);; Cellular Component: integral component of membrane (GO:0016021);; Cellular Component: synapse (GO:0045202);;	K05273|9.70563e-19|cel:CELE_R11G10.1|avr-15; Protein AVR-15, isoform A; K05273 glutamate receptor, anionic, other (A)	[T]	Signal transduction mechanisms	Glycine receptor subunit alphaZ1 (Precursor) GN=glra1 OS=Danio rerio (Zebrafish) PE=2 SV=1	Glycine receptor subunit alpha-2, partial [Eurypyga helias]
Marker115500	GeMoMaG010854.1	--	--	--	--	Tetratricopeptide repeat protein 36 GN=ttc36 OS=Danio rerio (Zebrafish) PE=2 SV=1	PREDICTED: LOW QUALITY PROTEIN: tetratricopeptide repeat protein 36 [Falco cherrug]
Marker74083	GeMoMaG060543.1	--	--	[R]	General function prediction only	--	PREDICTED: tesmin [Poecilia formosa]
Marker74083	GeMoMaG060163.1	--	--	--	--	--	PREDICTED: uncharacterized protein LOC101156905 [Oryzias latipes]
Marker74083	GeMoMaG056349.1	--	--	[R]	General function prediction only	--	PREDICTED: uncharacterized protein LOC101885994 [Danio rerio]
Marker74083	GeMoMaG055229.1	--	--	[R]	General function prediction only	--	PREDICTED: uncharacterized protein LOC101885994 [Danio rerio]
Marker74083	GeMoMaG048326.1	--	--	--	--	--	PREDICTED: uncharacterized protein K02A2.6-like [Danio rerio]
Marker74083	GeMoMaG047816.1	--	--	--	--	--	PREDICTED: uncharacterized protein LOC101885994 [Danio rerio]
Marker74083	GeMoMaG047045.1	--	--	[R]	General function prediction only	--	Retrovirus polyprotein [Dicentrarchus labrax]
Marker74083	GeMoMaG037100.1	--	--	[R]	General function prediction only	--	PREDICTED: uncharacterized protein LOC101885994 [Danio rerio]
Marker74083	GeMoMaG028411.1	--	--	--	--	--	PREDICTED: uncharacterized protein LOC101158926 [Oryzias latipes]
Marker74083	GeMoMaG027385.1	--	--	--	--	--	PREDICTED: uncharacterized protein K02A2.6-like [Danio rerio]
Marker74083	GeMoMaG026215.1	--	--	--	--	--	PREDICTED: uncharacterized protein LOC101885994 [Danio rerio]
Marker74083	GeMoMaG013289.1	--	--	--	--	--	PREDICTED: uncharacterized protein LOC102076047 [Oreochromis niloticus]
Marker74083	GeMoMaG009622.1	--	--	--	--	--	PREDICTED: uncharacterized protein LOC101156905 [Oryzias latipes]
Marker74083	GeMoMaG003659.1	--	--	[R]	General function prediction only	--	PREDICTED: uncharacterized protein LOC101478033 [Maylandia zebra]
Marker23850	GeMoMaG050035.1	--	--	[O]	Posttranslational modification, protein turnover, chaperones	--	--
Marker23850	GeMoMaG044790.1	--	--	--	--	Carbohydrate sulfotransferase 14 GN=chst14 OS=Danio rerio (Zebrafish) PE=2 SV=1	unnamed protein product [Oncorhynchus mykiss]
Marker23850	GeMoMaG038257.1	--	--	--	--	--	carbohydrate (N-acetylgalactosamine 4-0) sulfotransferase 8 [Xenopus (Silurana) tropicalis]
Marker23850	GeMoMaG037793.1	--	--	[BD]	--	--	PREDICTED: tigger transposable element-derived protein 1-like [Alligator sinensis]
Marker23850	GeMoMaG021749.1	--	K14964|5.2956e-32|cqu:CpipJ_CPIJ005772|trithorax protein ash2; K14964 Set1/Ash2 histone methyltransferase complex subunit ASH2 (A)	[BK]	--	--	PREDICTED: set1/Ash2 histone methyltransferase complex subunit ASH2 [Callorhinchus milii]
Marker69765	GeMoMaG021931.1	Cellular Component: membrane (GO:0016020);; Molecular Function: metal ion binding (GO:0046872);;	--	[PQ]	--	--	PREDICTED: NADPH oxidase 5 [Anolis carolinensis]
Marker28085	GeMoMaG065663.1	--	--	--	--	--	PREDICTED: uncharacterized protein LOC104567268, partial [Tinamus guttatus]
Marker28085	GeMoMaG056193.1	--	--	--	--	--	PREDICTED: uncharacterized protein LOC104567268, partial [Tinamus guttatus]
Marker28085	GeMoMaG039479.1	--	--	--	--	--	PREDICTED: uncharacterized protein LOC104567268, partial [Tinamus guttatus]
Marker28085	GeMoMaG032942.1	--	--	--	--	--	PREDICTED: uncharacterized protein LOC104567268, partial [Tinamus guttatus]
Marker81419	GeMoMaG064859.1	--	--	[Q]	Secondary metabolites biosynthesis, transport and catabolism	--	PREDICTED: ATP-binding cassette sub-family G member 2 [Chaetura pelagica]
Marker81420	GeMoMaG064859.1	--	--	[Q]	Secondary metabolites biosynthesis, transport and catabolism	--	PREDICTED: ATP-binding cassette sub-family G member 2 [Chaetura pelagica]
Marker81420	GeMoMaG015820.1	--	K01230|5.89426e-16|dpe:Dper_GL15936|GL15936 gene product from transcript GL15936-RA; K01230 mannosyl-oligosaccharide alpha-1,2-mannosidase [EC:3.2.1.113] (A)	[G]	Carbohydrate transport and metabolism	--	PREDICTED: mannosyl-oligosaccharide 1,2-alpha-mannosidase IA-like, partial [Phalacrocorax carbo]
Marker4457	GeMoMaG007460.1	--	--	[R]	General function prediction only	--	PREDICTED: uncharacterized protein K02A2.6-like [Oreochromis niloticus]
Marker4458	GeMoMaG007460.1	--	--	[R]	General function prediction only	--	PREDICTED: uncharacterized protein K02A2.6-like [Oreochromis niloticus]
Marker84305	GeMoMaG038330.1	Molecular Function: sequence-specific DNA binding transcription factor activity (GO:0003700);; Cellular Component: nucleus (GO:0005634);; Biological Process: regulation of transcription, DNA-templated (GO:0006355);; Molecular Function: sequence-specific DNA binding (GO:0043565);; Molecular Function: metal ion binding (GO:0046872);;	--	[K]	Transcription	Doublesex- and mab-3-related transcription factor 3a GN=dmrt3a OS=Danio rerio (Zebrafish) PE=1 SV=2	PREDICTED: doublesex- and mab-3-related transcription factor 3a-like [Lepisosteus oculatus]
Marker84305	GeMoMaG010854.1	--	--	--	--	Tetratricopeptide repeat protein 36 GN=ttc36 OS=Danio rerio (Zebrafish) PE=2 SV=1	PREDICTED: LOW QUALITY PROTEIN: tetratricopeptide repeat protein 36 [Falco cherrug]
Marker84305	GeMoMaG000422.1	Molecular Function: sequence-specific DNA binding transcription factor activity (GO:0003700);; Cellular Component: nucleus (GO:0005634);; Biological Process: regulation of transcription, DNA-templated (GO:0006355);; Molecular Function: sequence-specific DNA binding (GO:0043565);; Molecular Function: metal ion binding (GO:0046872);;	--	[K]	Transcription	Doublesex- and mab-3-related transcription factor 3a GN=dmrt3a OS=Danio rerio (Zebrafish) PE=1 SV=2	PREDICTED: doublesex- and mab-3-related transcription factor 3a-like [Lepisosteus oculatus]
Marker107593	GeMoMaG049087.1	--	K14405|1.2218e-19|tca:655606|pre-mRNA polyadenylation factor FIP1; K14405 pre-mRNA 3'-end-processing factor FIP1 (A)	[A]	RNA processing and modification	Pre-mRNA 3&apos;-end-processing factor FIP1 GN=fip1l1 OS=Danio rerio (Zebrafish) PE=1 SV=1	factor interacting with PAPOLA and CPSF1 [Xenopus (Silurana) tropicalis]
Marker107593	GeMoMaG031327.1	Molecular Function: sequence-specific DNA binding transcription factor activity (GO:0003700);; Cellular Component: nucleus (GO:0005634);; Biological Process: regulation of transcription, DNA-templated (GO:0006355);; Molecular Function: sequence-specific DNA binding (GO:0043565);;	K09309|1.41871e-27|hro:HELRODRAFT_69095|hypothetical protein; K09309 homeobox protein Nkx-1 (A)	[R]	General function prediction only	Homeobox protein SAX-1 (Fragment) GN=SAX1 OS=Gallus gallus (Chicken) PE=2 SV=2	PREDICTED: NK1 transcription factor-related protein 1-like [Poecilia formosa]
Marker107593	GeMoMaG010176.1	--	K06704|2.07817e-97|phu:Phum_PHUM259860|adam, putative (EC:3.4.24.81); K06704 disintegrin and metalloproteinase domain-containing protein 10 [EC:3.4.24.81] (A)	[W]	Extracellular structures	Disintegrin and metalloproteinase domain-containing protein 10 (Precursor) GN=adam10 OS=Xenopus laevis (African clawed frog) PE=2 SV=1	PREDICTED: disintegrin and metalloproteinase domain-containing protein 10-like [Python bivittatus]
Marker107593	GeMoMaG002897.1	--	K16733|1.17248e-10|nve:NEMVE_v1g238395|hypothetical protein; K16733 Rac GTPase-activating protein 1 (A)	[R]	General function prediction only	--	PREDICTED: rac GTPase-activating protein 1 isoform X1 [Danio rerio]
Marker29565	GeMoMaG063296.1	--	--	[R]	General function prediction only	--	PREDICTED: uncharacterized protein LOC104960745, partial [Notothenia coriiceps]
Marker29565	GeMoMaG033326.1	--	--	[R]	General function prediction only	--	unnamed protein product [Tetraodon nigroviridis]
Marker29565	GeMoMaG023272.1	--	--	[R]	General function prediction only	--	PREDICTED: uncharacterized protein LOC101473788 [Maylandia zebra]
Marker29565	GeMoMaG022399.1	--	--	[R]	General function prediction only	--	PREDICTED: uncharacterized protein K02A2.6-like [Oreochromis niloticus]
Marker88123	GeMoMaG021931.1	Cellular Component: membrane (GO:0016020);; Molecular Function: metal ion binding (GO:0046872);;	--	[PQ]	--	--	PREDICTED: NADPH oxidase 5 [Anolis carolinensis]
Marker112688	GeMoMaG033855.1	--	--	--	--	--	PREDICTED: uncharacterized protein LOC779566 [Xenopus (Silurana) tropicalis]
Marker111482	GeMoMaG021600.1	--	--	--	--	--	PREDICTED: LOW QUALITY PROTEIN: KRAB-A domain-containing protein 2, partial [Tinamus guttatus]
Marker92125	GeMoMaG061993.1	--	--	--	--	--	PREDICTED: uncharacterized protein LOC101734340, partial [Xenopus (Silurana) tropicalis]
Marker92125	GeMoMaG060834.1	--	--	--	--	--	PREDICTED: TBC1 domain family member 2A [Anolis carolinensis]
Marker92125	GeMoMaG059817.1	--	--	--	--	--	PREDICTED: TBC1 domain family member 2A [Anolis carolinensis]
Marker92125	GeMoMaG046989.1	Molecular Function: binding (GO:0005488);;	--	--	--	--	PREDICTED: uncharacterized protein LOC102444675 [Pelodiscus sinensis]
Marker92125	GeMoMaG046948.1	Molecular Function: binding (GO:0005488);;	--	--	--	--	PREDICTED: uncharacterized protein LOC102444675 [Pelodiscus sinensis]
Marker92125	GeMoMaG043756.1	--	--	--	--	--	PREDICTED: uncharacterized protein LOC105006635 [Esox lucius]
Marker92125	GeMoMaG008304.1	--	--	--	--	--	PREDICTED: uncharacterized protein LOC101733709 [Xenopus (Silurana) tropicalis]
Marker92931	GeMoMaG056277.1	--	K08619|2.52661e-11|tca:656156|A disintegrin and metalloproteinase with thrombospondin motifs 3-like; K08619 a disintegrin and metalloproteinase with thrombospondin motifs 3 [EC:3.4.24.-] (A)	[O]	Posttranslational modification, protein turnover, chaperones	Netrin receptor UNC5B (Precursor) GN=unc5b OS=Xenopus laevis (African clawed frog) PE=2 SV=1	PREDICTED: LOW QUALITY PROTEIN: A disintegrin and metalloproteinase with thrombospondin motifs 14 [Columba livia]
Marker98151	GeMoMaG048886.1	--	--	[R]	General function prediction only	--	PREDICTED: uncharacterized protein K02A2.6-like [Danio rerio]
Marker98151	GeMoMaG013016.1	--	--	[R]	General function prediction only	--	PREDICTED: LOW QUALITY PROTEIN: uncharacterized protein K02A2.6-like [Esox lucius]
Marker98151	GeMoMaG012405.1	--	--	[R]	General function prediction only	--	PREDICTED: uncharacterized protein K02A2.6-like [Danio rerio]
Marker58915	GeMoMaG045797.1	--	--	[K]	Transcription	--	--
Marker99386	GeMoMaG018855.1	Molecular Function: ATP binding (GO:0005524);; Biological Process: protein folding (GO:0006457);; Biological Process: response to heat (GO:0009408);; Molecular Function: heat shock protein binding (GO:0031072);; Molecular Function: metal ion binding (GO:0046872);; Molecular Function: unfolded protein binding (GO:0051082);;	K09502|4.65382e-10|dme:Dmel_CG8863|Droj2; DnaJ-like-2; K09502 DnaJ homolog subfamily A member 1 (A)	[O]	Posttranslational modification, protein turnover, chaperones	--	PREDICTED: dnaJ homolog subfamily A member 1-like [Pelodiscus sinensis]
Marker99386	GeMoMaG014826.1	--	K01951|1.82884e-34|acs:100567511|gmps; guanine monphosphate synthase; K01951 GMP synthase (glutamine-hydrolysing) [EC:6.3.5.2] (A)	[F]	Nucleotide transport and metabolism	--	PREDICTED: GMP synthase [glutamine-hydrolyzing] [Anolis carolinensis]
Marker57948	GeMoMaG053581.1	--	--	--	--	--	PREDICTED: proto-oncogene tyrosine-protein kinase Src-like isoform X3 [Astyanax mexicanus]
Marker57948	GeMoMaG045796.1	Biological Process: retinal pigment epithelium development (GO:0003406);; Molecular Function: sequence-specific DNA binding transcription factor activity (GO:0003700);; Cellular Component: nucleus (GO:0005634);; Biological Process: midbrain development (GO:0030901);; Biological Process: hindbrain development (GO:0030902);; Biological Process: midbrain-hindbrain boundary development (GO:0030917);;…	K18490|2.39596e-27|lgi:LOTGIDRAFT_194184|hypothetical protein; K18490 homeobox protein OTX2 (A)	[K]	Transcription	Homeobox protein otx5-B GN=otx5-b OS=Xenopus laevis (African clawed frog) PE=2 SV=1	PREDICTED: homeobox protein otx5-like [Meleagris gallopavo]
Marker95057	GeMoMaG051245.1	Biological Process: multicellular organismal development (GO:0007275);; Cellular Component: ciliary part (GO:0044441);; Biological Process: single-organism developmental process (GO:0044767);; Biological Process: anatomical structure development (GO:0048856);; Biological Process: cellular developmental process (GO:0048869);;	--	[S]	Function unknown	Transmembrane protein 231 GN=TMEM231 OS=Gallus gallus (Chicken) PE=3 SV=2	PREDICTED: transmembrane protein 231 isoform X2 [Pelodiscus sinensis]
Marker95057	GeMoMaG046889.1	--	--	--	--	--	PREDICTED: uncharacterized protein LOC105010916 [Esox lucius]
Marker95057	GeMoMaG030663.1	--	K13718|5.50813e-17|bmor:100532747|otu; ovarian tumor protein; K13718 OTU domain-containing protein 4 [EC:3.4.19.12] (A)	[TO]	--	--	PREDICTED: UDP-N-acetylglucosamine transferase subunit ALG13 homolog [Gallus gallus]
Marker2424	GeMoMaG056940.1	--	--	[R]	General function prediction only	--	PREDICTED: uncharacterized protein K02A2.6-like [Oreochromis niloticus]
Marker46223	GeMoMaG051549.1	--	--	[G]	Carbohydrate transport and metabolism	--	Monocarboxylate transporter 2, partial [Podiceps cristatus]
Marker2428	GeMoMaG033326.1	--	--	[R]	General function prediction only	--	unnamed protein product [Tetraodon nigroviridis]
Marker2426	GeMoMaG033326.1	--	--	[R]	General function prediction only	--	unnamed protein product [Tetraodon nigroviridis]
Marker43436	GeMoMaG033628.1	--	K01951|2.09016e-45|ssc:100512255|GMPS; guanine monphosphate synthase; K01951 GMP synthase (glutamine-hydrolysing) [EC:6.3.5.2] (A)	[F]	Nucleotide transport and metabolism	--	PREDICTED: GMP synthase [glutamine-hydrolyzing]-like, partial [Cariama cristata]
Marker88140	GeMoMaG063836.1	--	--	[R]	General function prediction only	--	Retrovirus polyprotein [Dicentrarchus labrax]
Marker88140	GeMoMaG057187.1	--	--	--	--	--	PREDICTED: uncharacterized protein LOC101885994 [Danio rerio]
Marker88140	GeMoMaG055775.1	--	--	--	--	--	PREDICTED: uncharacterized protein LOC101951141, partial [Chrysemys picta bellii]
Marker88140	GeMoMaG054039.1	--	--	--	--	--	Retrovirus polyprotein [Dicentrarchus labrax]
Marker88140	GeMoMaG050920.1	--	--	[R]	General function prediction only	--	PREDICTED: uncharacterized protein LOC101885994 [Danio rerio]
Marker88140	GeMoMaG047251.1	--	--	--	--	--	PREDICTED: uncharacterized protein LOC101885994 [Danio rerio]
Marker88140	GeMoMaG046195.1	--	--	--	--	--	PREDICTED: uncharacterized protein LOC102444436 [Pelodiscus sinensis]
Marker88140	GeMoMaG045162.1	--	--	[R]	General function prediction only	--	PREDICTED: uncharacterized protein LOC102444436 [Pelodiscus sinensis]
Marker88140	GeMoMaG043111.1	--	--	[R]	General function prediction only	--	PREDICTED: uncharacterized protein LOC102444436 [Pelodiscus sinensis]
Marker88140	GeMoMaG041921.1	--	--	[R]	General function prediction only	--	PREDICTED: uncharacterized protein LOC101063924 [Takifugu rubripes]
Marker88140	GeMoMaG041372.1	--	--	[R]	General function prediction only	--	PREDICTED: uncharacterized protein LOC100498087 [Xenopus (Silurana) tropicalis]
Marker88140	GeMoMaG027341.1	--	--	--	--	--	PREDICTED: uncharacterized protein K02A2.6-like [Chrysemys picta bellii]
Marker88140	GeMoMaG025544.1	--	--	[R]	General function prediction only	--	PREDICTED: uncharacterized protein LOC101735158 [Xenopus (Silurana) tropicalis]
Marker88140	GeMoMaG025499.1	--	--	[R]	General function prediction only	--	PREDICTED: uncharacterized protein LOC101885994 [Danio rerio]
Marker88140	GeMoMaG022038.1	--	--	[R]	General function prediction only	--	Retrovirus polyprotein [Dicentrarchus labrax]
Marker88140	GeMoMaG016779.1	--	--	[R]	General function prediction only	--	Retrovirus polyprotein [Dicentrarchus labrax]
Marker88140	GeMoMaG010297.1	--	--	--	--	--	PREDICTED: uncharacterized protein LOC101885994 [Danio rerio]
Marker88140	GeMoMaG008084.1	--	--	--	--	--	PREDICTED: uncharacterized protein LOC100489607 [Xenopus (Silurana) tropicalis]
Marker88140	GeMoMaG007460.1	--	--	[R]	General function prediction only	--	PREDICTED: uncharacterized protein K02A2.6-like [Oreochromis niloticus]
Marker88140	GeMoMaG004475.1	--	--	[R]	General function prediction only	--	PREDICTED: uncharacterized protein LOC100498087 [Xenopus (Silurana) tropicalis]
Marker88140	GeMoMaG003719.1	--	--	--	--	--	PREDICTED: uncharacterized protein LOC102577268 [Alligator mississippiensis]
Marker88222	GeMoMaG053901.1	Molecular Function: nucleotide binding (GO:0000166);; Molecular Function: aminoacyl-tRNA ligase activity (GO:0004812);; Biological Process: tRNA aminoacylation for protein translation (GO:0006418);;	K01866|2.75683e-81|tca:659786|tyrosine--tRNA ligase, cytoplasmic; K01866 tyrosyl-tRNA synthetase [EC:6.1.1.1] (A)	[J]	Translation, ribosomal structure and biogenesis	Tyrosine--tRNA ligase, cytoplasmic GN=YARS OS=Gallus gallus (Chicken) PE=2 SV=1	PREDICTED: tyrosine--tRNA ligase, cytoplasmic-like [Haplochromis burtoni]
Marker88222	GeMoMaG065494.1	--	K01301|2.63397e-40|lgi:LOTGIDRAFT_185795|hypothetical protein; K01301 N-acetylated-alpha-linked acidic dipeptidase [EC:3.4.17.21] (A)	[OPR]	--	Transferrin receptor protein 1 GN=TFRC OS=Gallus gallus (Chicken) PE=2 SV=2	PREDICTED: N-acetylated-alpha-linked acidic dipeptidase 2 isoform X2 [Pelodiscus sinensis]
Marker88222	GeMoMaG031356.1	--	--	[OPR]	--	Transferrin receptor protein 1 GN=TFRC OS=Gallus gallus (Chicken) PE=2 SV=2	PREDICTED: N-acetylated-alpha-linked acidic dipeptidase 2 isoform X2 [Pelodiscus sinensis]
Marker88222	GeMoMaG014826.1	--	K01951|1.82884e-34|acs:100567511|gmps; guanine monphosphate synthase; K01951 GMP synthase (glutamine-hydrolysing) [EC:6.3.5.2] (A)	[F]	Nucleotide transport and metabolism	--	PREDICTED: GMP synthase [glutamine-hydrolyzing] [Anolis carolinensis]
Marker88222	GeMoMaG000244.1	--	--	[OPR]	--	--	PREDICTED: N-acetylated-alpha-linked acidic dipeptidase 2-like, partial [Acanthisitta chloris]
Marker47547	GeMoMaG054733.1	--	--	[R]	General function prediction only	--	PREDICTED: uncharacterized protein LOC102075821 [Oreochromis niloticus]
Marker47547	GeMoMaG004869.1	--	--	[R]	General function prediction only	--	PREDICTED: uncharacterized protein LOC101167543 [Oryzias latipes]
Marker41172	GeMoMaG034166.1	--	--	--	--	--	PREDICTED: uncharacterized protein LOC102784433 [Neolamprologus brichardi]
Marker80382	GeMoMaG064067.1	--	K10408|1.35363e-77|apla:101792921|DNAH12; dynein, axonemal, heavy chain 12; K10408 dynein heavy chain, axonemal (A)	[Z]	Cytoskeleton	--	PREDICTED: dynein heavy chain 12, axonemal, partial [Colius striatus]
Marker80382	GeMoMaG063296.1	--	--	[R]	General function prediction only	--	PREDICTED: uncharacterized protein LOC104960745, partial [Notothenia coriiceps]
Marker80382	GeMoMaG050882.1	--	--	[R]	General function prediction only	--	PREDICTED: uncharacterized protein K02A2.6-like [Oreochromis niloticus]
Marker80382	GeMoMaG023272.1	--	--	[R]	General function prediction only	--	PREDICTED: uncharacterized protein LOC101473788 [Maylandia zebra]
Marker80382	GeMoMaG007827.1	--	--	--	--	--	PREDICTED: uncharacterized protein LOC102784433 [Neolamprologus brichardi]
Marker62106	GeMoMaG051606.1	--	K11502|3.02361e-50|tru:101066249|centromere protein J-like; K11502 centromere protein J (A)	--	--	--	unnamed protein product, partial [Tetraodon nigroviridis]
Marker91723	GeMoMaG058737.1	Molecular Function: structural constituent of cytoskeleton (GO:0005200);; Molecular Function: ATP binding (GO:0005524);; Cellular Component: cytosol (GO:0005829);; Molecular Function: kinesin binding (GO:0019894);; Cellular Component: myofibril (GO:0030016);; Cellular Component: ribonucleoprotein complex (GO:0030529);; Cellular Component: cortical cytoskeleton (GO:0030863);; Molecular Function: T…	K05692|8.09374e-129|loa:LOAG_15273|beta-actin; K05692 actin beta/gamma 1 (A)	[Z]	Cytoskeleton	Actin, cytoplasmic type 5 OS=Gallus gallus (Chicken) PE=3 SV=1	PREDICTED: LOW QUALITY PROTEIN: actin, cytoplasmic type 5 [Taeniopygia guttata]
Marker91723	GeMoMaG046645.1	Molecular Function: structural constituent of cytoskeleton (GO:0005200);; Molecular Function: ATP binding (GO:0005524);; Cellular Component: myofibril (GO:0030016);; Cellular Component: filamentous actin (GO:0031941);; Molecular Function: identical protein binding (GO:0042802);; Biological Process: sarcomere organization (GO:0045214);; Cellular Component: extracellular vesicular exosome (GO:00700…	K05692|8.00928e-174|loa:LOAG_15273|beta-actin; K05692 actin beta/gamma 1 (A)	[Z]	Cytoskeleton	Actin, cytoplasmic type 5 OS=Gallus gallus (Chicken) PE=3 SV=1	PREDICTED: LOW QUALITY PROTEIN: actin, cytoplasmic type 5 [Taeniopygia guttata]
Marker30698	GeMoMaG049604.1	--	--	[R]	General function prediction only	Sulfotransferase family cytosolic 1B member 1 GN=SULT1B1 OS=Gallus gallus (Chicken) PE=2 SV=1	PREDICTED: LOW QUALITY PROTEIN: sulfotransferase 1C2-like, partial [Anolis carolinensis]
Marker30698	GeMoMaG040710.1	Cellular Component: mitochondrion (GO:0005739);; Cellular Component: membrane (GO:0016020);; Biological Process: single-organism transport (GO:0044765);;	--	[G]	Carbohydrate transport and metabolism	Protein spinster homolog 1 GN=spns1 OS=Xenopus laevis (African clawed frog) PE=2 SV=1	Protein spinster 3, partial [Buceros rhinoceros silvestris]
Marker30698	GeMoMaG016545.1	--	K16733|1.63352e-09|nve:NEMVE_v1g238395|hypothetical protein; K16733 Rac GTPase-activating protein 1 (A)	[R]	General function prediction only	--	PREDICTED: rac GTPase-activating protein 1 [Larimichthys crocea]
Marker30698	GeMoMaG005536.1	--	--	[R]	General function prediction only	Oocyte zinc finger protein XlCOF2 (Fragment) OS=Xenopus laevis (African clawed frog) PE=3 SV=1	PREDICTED: zinc finger protein 782-like, partial [Oryzias latipes]
Marker30698	GeMoMaG002897.1	--	K16733|1.17248e-10|nve:NEMVE_v1g238395|hypothetical protein; K16733 Rac GTPase-activating protein 1 (A)	[R]	General function prediction only	--	PREDICTED: rac GTPase-activating protein 1 isoform X1 [Danio rerio]
Marker30698	GeMoMaG002345.1	--	--	[R]	General function prediction only	--	PREDICTED: protein NLRC3-like [Neolamprologus brichardi]
Marker30697	GeMoMaG016545.1	--	K16733|1.63352e-09|nve:NEMVE_v1g238395|hypothetical protein; K16733 Rac GTPase-activating protein 1 (A)	[R]	General function prediction only	--	PREDICTED: rac GTPase-activating protein 1 [Larimichthys crocea]
Marker30697	GeMoMaG005536.1	--	--	[R]	General function prediction only	Oocyte zinc finger protein XlCOF2 (Fragment) OS=Xenopus laevis (African clawed frog) PE=3 SV=1	PREDICTED: zinc finger protein 782-like, partial [Oryzias latipes]
Marker30697	GeMoMaG002897.1	--	K16733|1.17248e-10|nve:NEMVE_v1g238395|hypothetical protein; K16733 Rac GTPase-activating protein 1 (A)	[R]	General function prediction only	--	PREDICTED: rac GTPase-activating protein 1 isoform X1 [Danio rerio]
Marker80383	GeMoMaG064067.1	--	K10408|1.35363e-77|apla:101792921|DNAH12; dynein, axonemal, heavy chain 12; K10408 dynein heavy chain, axonemal (A)	[Z]	Cytoskeleton	--	PREDICTED: dynein heavy chain 12, axonemal, partial [Colius striatus]
Marker80383	GeMoMaG063296.1	--	--	[R]	General function prediction only	--	PREDICTED: uncharacterized protein LOC104960745, partial [Notothenia coriiceps]
Marker80383	GeMoMaG050882.1	--	--	[R]	General function prediction only	--	PREDICTED: uncharacterized protein K02A2.6-like [Oreochromis niloticus]
Marker80383	GeMoMaG023272.1	--	--	[R]	General function prediction only	--	PREDICTED: uncharacterized protein LOC101473788 [Maylandia zebra]
Marker80383	GeMoMaG004395.1	--	--	[R]	General function prediction only	--	PREDICTED: uncharacterized protein LOC104960745, partial [Notothenia coriiceps]
Marker46073	GeMoMaG033633.1	--	--	[R]	General function prediction only	--	PREDICTED: uncharacterized protein K02A2.6-like [Danio rerio]
Marker107171	GeMoMaG065176.1	--	--	[R]	General function prediction only	--	PREDICTED: RNA-directed DNA polymerase from mobile element jockey-like, partial [Xenopus (Silurana) tropicalis]
Marker107171	GeMoMaG035030.1	--	--	[R]	General function prediction only	--	PREDICTED: LOW QUALITY PROTEIN: RNA-directed DNA polymerase from mobile element jockey-like [Opisthocomus hoazin]
Marker107171	GeMoMaG029899.1	--	K10417|2.04463e-13|spu:584002|uncharacterized LOC584002; K10417 dynein light intermediate chain 2, cytosolic (A)	--	--	--	PREDICTED: RNA-directed DNA polymerase from mobile element jockey-like, partial [Picoides pubescens]
Marker107171	GeMoMaG020192.1	--	K00181|1.99735e-23|lgi:LOTGIDRAFT_234449|hypothetical protein; K00181 porcupine (A)	[R]	General function prediction only	--	PREDICTED: protein-cysteine N-palmitoyltransferase porcupine-like, partial [Ficedula albicollis]
Marker107171	GeMoMaG003527.1	Molecular Function: ubiquitin-protein transferase activity (GO:0004842);; Cellular Component: nucleus (GO:0005634);; Cellular Component: cytoplasm (GO:0005737);; Biological Process: protein ubiquitination involved in ubiquitin-dependent protein catabolic process (GO:0042787);;	--	[OK]	--	E3 ubiquitin-protein ligase SMURF1 GN=smurf1 OS=Xenopus laevis (African clawed frog) PE=2 SV=1	PREDICTED: apoptosis-resistant E3 ubiquitin protein ligase 1 isoform X3 [Pelodiscus sinensis]
Marker107171	GeMoMaG035616.1	--	--	--	--	--	uncharacterized protein LOC100127867 precursor [Xenopus (Silurana) tropicalis]
Marker107171	GeMoMaG020986.1	--	--	[R]	General function prediction only	--	PREDICTED: RNA-directed DNA polymerase from mobile element jockey-like, partial [Picoides pubescens]
Marker102797	GeMoMaG061272.1	--	--	[R]	General function prediction only	--	PREDICTED: uncharacterized protein K02A2.6-like [Oreochromis niloticus]
Marker102797	GeMoMaG060459.1	--	--	[R]	General function prediction only	--	PREDICTED: uncharacterized protein K02A2.6-like [Poecilia formosa]
Marker102797	GeMoMaG058000.1	--	--	[R]	General function prediction only	--	PREDICTED: uncharacterized protein K02A2.6-like, partial [Xenopus (Silurana) tropicalis]
Marker102797	GeMoMaG057990.1	--	--	[R]	General function prediction only	--	PREDICTED: uncharacterized protein K02A2.6-like [Xenopus (Silurana) tropicalis]
Marker102797	GeMoMaG055879.1	--	--	[R]	General function prediction only	--	PREDICTED: uncharacterized protein K02A2.6-like [Oreochromis niloticus]
Marker102797	GeMoMaG055648.1	--	--	[R]	General function prediction only	--	PREDICTED: uncharacterized protein K02A2.6-like, partial [Maylandia zebra]
Marker102797	GeMoMaG034973.1	--	--	[R]	General function prediction only	--	PREDICTED: uncharacterized protein K02A2.6-like, partial [Maylandia zebra]
Marker102797	GeMoMaG029735.1	--	--	[R]	General function prediction only	--	PREDICTED: uncharacterized protein K02A2.6-like [Poecilia formosa]
Marker102797	GeMoMaG026111.1	--	--	[R]	General function prediction only	--	PREDICTED: uncharacterized protein K02A2.6-like [Poecilia formosa]
Marker102797	GeMoMaG016273.1	--	--	[R]	General function prediction only	--	PREDICTED: uncharacterized protein K02A2.6-like, partial [Xenopus (Silurana) tropicalis]
Marker102797	GeMoMaG015455.1	--	--	[R]	General function prediction only	--	PREDICTED: uncharacterized protein K02A2.6-like, partial [Xenopus (Silurana) tropicalis]
Marker102797	GeMoMaG007384.1	--	--	[R]	General function prediction only	--	PREDICTED: uncharacterized protein K02A2.6-like [Oreochromis niloticus]
Marker102797	GeMoMaG005089.1	--	--	[R]	General function prediction only	--	PREDICTED: uncharacterized protein K02A2.6-like [Poecilia formosa]
Marker102797	GeMoMaG004953.1	--	--	[R]	General function prediction only	--	PREDICTED: uncharacterized protein K02A2.6-like, partial [Xenopus (Silurana) tropicalis]
Marker102797	GeMoMaG000963.1	--	--	[R]	General function prediction only	--	PREDICTED: uncharacterized protein K02A2.6-like [Poecilia formosa]
Marker22246	GeMoMaG050806.1	--	--	--	--	--	PREDICTED: LOW QUALITY PROTEIN: KRAB-A domain-containing protein 2, partial [Tinamus guttatus]
Marker22246	GeMoMaG021600.1	--	--	--	--	--	PREDICTED: LOW QUALITY PROTEIN: KRAB-A domain-containing protein 2, partial [Tinamus guttatus]
Marker22246	GeMoMaG005909.1	--	--	--	--	--	PREDICTED: tesmin [Poecilia formosa]
Marker22247	GeMoMaG026331.1	--	--	[R]	General function prediction only	--	PREDICTED: uncharacterized protein LOC100489607 [Xenopus (Silurana) tropicalis]
Marker22245	GeMoMaG054438.1	--	--	[R]	General function prediction only	--	PREDICTED: uncharacterized protein LOC103033799 [Astyanax mexicanus]
Marker22245	GeMoMaG021789.1	--	--	[R]	General function prediction only	--	PREDICTED: uncharacterized protein LOC101158926 [Oryzias latipes]
Marker22243	GeMoMaG061622.1	--	--	--	--	--	PREDICTED: uncharacterized protein LOC101885994 [Danio rerio]
Marker22243	GeMoMaG059977.1	--	--	[R]	General function prediction only	--	PREDICTED: uncharacterized protein LOC102075611 [Oreochromis niloticus]
Marker22243	GeMoMaG057582.1	--	K14763|1.51373e-24|api:100571954|uncharacterized LOC100571954; K14763 H/ACA ribonucleoprotein complex non-core subunit NAF1 (A)	[R]	General function prediction only	--	PREDICTED: uncharacterized protein LOC101158926 [Oryzias latipes]
Marker22243	GeMoMaG056050.1	--	--	[R]	General function prediction only	--	PREDICTED: tesmin [Poecilia formosa]
Marker22243	GeMoMaG055034.1	--	--	[R]	General function prediction only	--	PREDICTED: uncharacterized protein LOC101734503 [Xenopus (Silurana) tropicalis]
Marker22243	GeMoMaG054438.1	--	--	[R]	General function prediction only	--	PREDICTED: uncharacterized protein LOC103033799 [Astyanax mexicanus]
Marker22243	GeMoMaG046757.1	--	--	[R]	General function prediction only	--	PREDICTED: uncharacterized protein LOC101155130 [Oryzias latipes]
Marker22243	GeMoMaG040965.1	--	--	[R]	General function prediction only	--	PREDICTED: uncharacterized protein LOC101885994 [Danio rerio]
Marker22243	GeMoMaG040919.1	--	--	[R]	General function prediction only	--	PREDICTED: uncharacterized protein LOC101885994 [Danio rerio]
Marker22243	GeMoMaG039543.1	--	--	[R]	General function prediction only	--	PREDICTED: uncharacterized protein LOC101885994 [Danio rerio]
Marker22243	GeMoMaG038158.1	--	--	[R]	General function prediction only	--	PREDICTED: uncharacterized protein LOC102448109 [Pelodiscus sinensis]
Marker22243	GeMoMaG033507.1	--	--	[R]	General function prediction only	--	PREDICTED: uncharacterized protein LOC101478033 [Maylandia zebra]
Marker22243	GeMoMaG031134.1	--	--	[R]	General function prediction only	--	PREDICTED: uncharacterized protein LOC101158926 [Oryzias latipes]
Marker22243	GeMoMaG030346.1	--	--	[R]	General function prediction only	--	PREDICTED: uncharacterized protein LOC101885994 [Danio rerio]
Marker22243	GeMoMaG025945.1	--	--	[R]	General function prediction only	--	PREDICTED: uncharacterized protein LOC101155130 [Oryzias latipes]
Marker22243	GeMoMaG023964.1	--	--	[R]	General function prediction only	--	PREDICTED: LOW QUALITY PROTEIN: KRAB-A domain-containing protein 2, partial [Tinamus guttatus]
Marker22243	GeMoMaG020378.1	--	--	[R]	General function prediction only	--	PREDICTED: uncharacterized protein LOC101885994 [Danio rerio]
Marker22243	GeMoMaG015925.1	--	--	[R]	General function prediction only	--	PREDICTED: LOW QUALITY PROTEIN: KRAB-A domain-containing protein 2, partial [Tinamus guttatus]
Marker22243	GeMoMaG015247.1	--	--	[R]	General function prediction only	--	PREDICTED: uncharacterized protein LOC102082079 [Oreochromis niloticus]
Marker22243	GeMoMaG013800.1	--	--	--	--	--	PREDICTED: uncharacterized protein LOC101885994 [Danio rerio]
Marker22243	GeMoMaG008372.1	--	--	[R]	General function prediction only	--	PREDICTED: uncharacterized protein LOC101061985, partial [Takifugu rubripes]
Marker22243	GeMoMaG007460.1	--	--	[R]	General function prediction only	--	PREDICTED: uncharacterized protein K02A2.6-like [Oreochromis niloticus]
Marker22243	GeMoMaG005909.1	--	--	--	--	--	PREDICTED: tesmin [Poecilia formosa]
Marker22248	GeMoMaG050806.1	--	--	--	--	--	PREDICTED: LOW QUALITY PROTEIN: KRAB-A domain-containing protein 2, partial [Tinamus guttatus]
Marker22248	GeMoMaG040965.1	--	--	[R]	General function prediction only	--	PREDICTED: uncharacterized protein LOC101885994 [Danio rerio]
Marker22248	GeMoMaG026331.1	--	--	[R]	General function prediction only	--	PREDICTED: uncharacterized protein LOC100489607 [Xenopus (Silurana) tropicalis]
Marker22248	GeMoMaG024808.1	--	--	[R]	General function prediction only	--	PREDICTED: uncharacterized protein LOC101885994 [Danio rerio]
Marker22248	GeMoMaG021600.1	--	--	--	--	--	PREDICTED: LOW QUALITY PROTEIN: KRAB-A domain-containing protein 2, partial [Tinamus guttatus]
Marker22248	GeMoMaG014570.1	--	--	[R]	General function prediction only	--	PREDICTED: uncharacterized protein LOC101478033 [Maylandia zebra]
Marker22248	GeMoMaG005909.1	--	--	--	--	--	PREDICTED: tesmin [Poecilia formosa]
Marker22244	GeMoMaG061622.1	--	--	--	--	--	PREDICTED: uncharacterized protein LOC101885994 [Danio rerio]
Marker22244	GeMoMaG059977.1	--	--	[R]	General function prediction only	--	PREDICTED: uncharacterized protein LOC102075611 [Oreochromis niloticus]
Marker22244	GeMoMaG056050.1	--	--	[R]	General function prediction only	--	PREDICTED: tesmin [Poecilia formosa]
Marker22244	GeMoMaG055034.1	--	--	[R]	General function prediction only	--	PREDICTED: uncharacterized protein LOC101734503 [Xenopus (Silurana) tropicalis]
Marker22244	GeMoMaG054438.1	--	--	[R]	General function prediction only	--	PREDICTED: uncharacterized protein LOC103033799 [Astyanax mexicanus]
Marker22244	GeMoMaG046757.1	--	--	[R]	General function prediction only	--	PREDICTED: uncharacterized protein LOC101155130 [Oryzias latipes]
Marker22244	GeMoMaG040919.1	--	--	[R]	General function prediction only	--	PREDICTED: uncharacterized protein LOC101885994 [Danio rerio]
Marker22244	GeMoMaG039543.1	--	--	[R]	General function prediction only	--	PREDICTED: uncharacterized protein LOC101885994 [Danio rerio]
Marker22244	GeMoMaG038158.1	--	--	[R]	General function prediction only	--	PREDICTED: uncharacterized protein LOC102448109 [Pelodiscus sinensis]
Marker22244	GeMoMaG033507.1	--	--	[R]	General function prediction only	--	PREDICTED: uncharacterized protein LOC101478033 [Maylandia zebra]
Marker22244	GeMoMaG031134.1	--	--	[R]	General function prediction only	--	PREDICTED: uncharacterized protein LOC101158926 [Oryzias latipes]
Marker22244	GeMoMaG025945.1	--	--	[R]	General function prediction only	--	PREDICTED: uncharacterized protein LOC101155130 [Oryzias latipes]
Marker22244	GeMoMaG023964.1	--	--	[R]	General function prediction only	--	PREDICTED: LOW QUALITY PROTEIN: KRAB-A domain-containing protein 2, partial [Tinamus guttatus]
Marker22244	GeMoMaG020378.1	--	--	[R]	General function prediction only	--	PREDICTED: uncharacterized protein LOC101885994 [Danio rerio]
Marker22244	GeMoMaG015247.1	--	--	[R]	General function prediction only	--	PREDICTED: uncharacterized protein LOC102082079 [Oreochromis niloticus]
Marker22244	GeMoMaG008372.1	--	--	[R]	General function prediction only	--	PREDICTED: uncharacterized protein LOC101061985, partial [Takifugu rubripes]
Marker22244	GeMoMaG007460.1	--	--	[R]	General function prediction only	--	PREDICTED: uncharacterized protein K02A2.6-like [Oreochromis niloticus]
Marker32858	GeMoMaG041558.1	--	--	[R]	General function prediction only	--	PREDICTED: uncharacterized protein LOC101473788 [Maylandia zebra]
Marker79429	GeMoMaG057582.1	--	K14763|1.51373e-24|api:100571954|uncharacterized LOC100571954; K14763 H/ACA ribonucleoprotein complex non-core subunit NAF1 (A)	[R]	General function prediction only	--	PREDICTED: uncharacterized protein LOC101158926 [Oryzias latipes]
Marker79429	GeMoMaG040965.1	--	--	[R]	General function prediction only	--	PREDICTED: uncharacterized protein LOC101885994 [Danio rerio]
Marker79428	GeMoMaG057582.1	--	K14763|1.51373e-24|api:100571954|uncharacterized LOC100571954; K14763 H/ACA ribonucleoprotein complex non-core subunit NAF1 (A)	[R]	General function prediction only	--	PREDICTED: uncharacterized protein LOC101158926 [Oryzias latipes]
Marker79428	GeMoMaG055034.1	--	--	[R]	General function prediction only	--	PREDICTED: uncharacterized protein LOC101734503 [Xenopus (Silurana) tropicalis]
Marker79428	GeMoMaG040965.1	--	--	[R]	General function prediction only	--	PREDICTED: uncharacterized protein LOC101885994 [Danio rerio]
Marker35093	GeMoMaG048448.1	--	--	--	--	--	PREDICTED: alpha-2-macroglobulin-like [Chrysemys picta bellii]
Marker35093	GeMoMaG041939.1	Molecular Function: binding (GO:0005488);;	--	--	--	--	PREDICTED: LOW QUALITY PROTEIN: uncharacterized protein LOC104951437, partial [Notothenia coriiceps]
Marker35093	GeMoMaG038841.1	--	--	--	--	--	PREDICTED: LOW QUALITY PROTEIN: uncharacterized protein LOC104951437, partial [Notothenia coriiceps]
Marker35093	GeMoMaG034058.1	--	--	--	--	--	PREDICTED: LOW QUALITY PROTEIN: uncharacterized protein LOC104951437, partial [Notothenia coriiceps]
Marker35093	GeMoMaG024684.1	--	--	--	--	--	PREDICTED: uncharacterized protein LOC101733709 [Xenopus (Silurana) tropicalis]
Marker35093	GeMoMaG018909.1	--	--	--	--	--	PREDICTED: LOW QUALITY PROTEIN: uncharacterized protein LOC104951437, partial [Notothenia coriiceps]
Marker35093	GeMoMaG012795.1	--	--	--	--	--	PREDICTED: LOW QUALITY PROTEIN: uncharacterized protein LOC104951437, partial [Notothenia coriiceps]
Marker35093	GeMoMaG010897.1	--	--	[R]	General function prediction only	--	PREDICTED: uncharacterized protein LOC102367500 [Latimeria chalumnae]
Marker50422	GeMoMaG021311.1	--	--	--	--	--	reverse transcriptase/ribonuclease H/putative methyltransferase, partial [Tetraodon nigroviridis]
Marker50419	GeMoMaG033855.1	--	--	--	--	--	PREDICTED: uncharacterized protein LOC779566 [Xenopus (Silurana) tropicalis]
Marker50425	GeMoMaG021311.1	--	--	--	--	--	reverse transcriptase/ribonuclease H/putative methyltransferase, partial [Tetraodon nigroviridis]
Marker41089	GeMoMaG041538.1	--	K10638|5.25677e-55|lgi:LOTGIDRAFT_206317|hypothetical protein; K10638 E3 ubiquitin-protein ligase UHRF1 [EC:6.3.2.19] (A)	--	--	E3 ubiquitin-protein ligase UHRF1 GN=uhrf1 OS=Xenopus tropicalis (Western clawed frog) PE=3 SV=2	E3 ubiquitin-protein ligase UHRF1, partial [Cathartes aura]
Marker41089	GeMoMaG015820.1	--	K01230|5.89426e-16|dpe:Dper_GL15936|GL15936 gene product from transcript GL15936-RA; K01230 mannosyl-oligosaccharide alpha-1,2-mannosidase [EC:3.2.1.113] (A)	[G]	Carbohydrate transport and metabolism	--	PREDICTED: mannosyl-oligosaccharide 1,2-alpha-mannosidase IA-like, partial [Phalacrocorax carbo]
Marker41091	GeMoMaG041538.1	--	K10638|5.25677e-55|lgi:LOTGIDRAFT_206317|hypothetical protein; K10638 E3 ubiquitin-protein ligase UHRF1 [EC:6.3.2.19] (A)	--	--	E3 ubiquitin-protein ligase UHRF1 GN=uhrf1 OS=Xenopus tropicalis (Western clawed frog) PE=3 SV=2	E3 ubiquitin-protein ligase UHRF1, partial [Cathartes aura]
Marker41091	GeMoMaG015820.1	--	K01230|5.89426e-16|dpe:Dper_GL15936|GL15936 gene product from transcript GL15936-RA; K01230 mannosyl-oligosaccharide alpha-1,2-mannosidase [EC:3.2.1.113] (A)	[G]	Carbohydrate transport and metabolism	--	PREDICTED: mannosyl-oligosaccharide 1,2-alpha-mannosidase IA-like, partial [Phalacrocorax carbo]
Marker5437	GeMoMaG022399.1	--	--	[R]	General function prediction only	--	PREDICTED: uncharacterized protein K02A2.6-like [Oreochromis niloticus]
Marker40424	GeMoMaG060145.1	Molecular Function: peptidase activity (GO:0008233);;	K08592|2.76878e-44|lgi:LOTGIDRAFT_201054|hypothetical protein; K08592 sentrin-specific protease 1 [EC:3.4.22.68] (A)	[O]	Posttranslational modification, protein turnover, chaperones	--	PREDICTED: sentrin-specific protease 1-like isoform X1 [Esox lucius]
Marker109902	GeMoMaG009222.1	--	--	[R]	General function prediction only	--	PREDICTED: uncharacterized protein LOC102447127 [Pelodiscus sinensis]
Marker15867	GeMoMaG030441.1	--	--	[R]	General function prediction only	--	PREDICTED: RNA-directed DNA polymerase from mobile element jockey-like, partial [Picoides pubescens]
Marker90529	GeMoMaG051748.1	--	--	[T]	Signal transduction mechanisms	--	--
Marker90529	GeMoMaG029759.1	--	--	[T]	Signal transduction mechanisms	--	--
Marker90529	GeMoMaG028070.1	--	--	--	--	--	PREDICTED: uncharacterized protein LOC101155354 [Oryzias latipes]
Marker90529	GeMoMaG046580.1	--	--	--	--	--	PREDICTED: craniofacial development protein 2-like [Pelodiscus sinensis]
Marker90530	GeMoMaG051748.1	--	--	[T]	Signal transduction mechanisms	--	--
Marker90530	GeMoMaG029759.1	--	--	[T]	Signal transduction mechanisms	--	--
Marker90530	GeMoMaG028070.1	--	--	--	--	--	PREDICTED: uncharacterized protein LOC101155354 [Oryzias latipes]
Marker90530	GeMoMaG046580.1	--	--	--	--	--	PREDICTED: craniofacial development protein 2-like [Pelodiscus sinensis]
Marker51595	GeMoMaG064443.1	--	--	[R]	General function prediction only	--	PREDICTED: TBC1 domain family member 2A [Anolis carolinensis]
Marker51595	GeMoMaG060542.1	--	--	[R]	General function prediction only	--	PREDICTED: uncharacterized protein LOC101735159 [Xenopus (Silurana) tropicalis]
Marker51595	GeMoMaG049032.1	--	--	[R]	General function prediction only	--	PREDICTED: uncharacterized protein LOC101733709 [Xenopus (Silurana) tropicalis]
Marker51595	GeMoMaG035564.1	--	K18932|4.4042e-16|aga:AgaP_AGAP004856|AGAP004856-PA; K18932 palmitoyltransferase [EC:2.3.1.225] (A)	[R]	General function prediction only	--	putative palmitoyltransferase ZDHHC16 [Buceros rhinoceros silvestris]
Marker51595	GeMoMaG013963.1	--	--	[R]	General function prediction only	--	PREDICTED: uncharacterized protein LOC101733709 [Xenopus (Silurana) tropicalis]
Marker51595	GeMoMaG013340.1	--	--	--	--	--	PREDICTED: TBC1 domain family member 2A [Anolis carolinensis]
Marker51595	GeMoMaG010208.1	--	--	--	--	--	PREDICTED: uncharacterized protein LOC101735159 [Xenopus (Silurana) tropicalis]
Marker51595	GeMoMaG000137.1	--	--	[R]	General function prediction only	--	PREDICTED: uncharacterized protein LOC105006635 [Esox lucius]
Marker111706	GeMoMaG056297.1	--	K09213|5.04936e-94|phu:Phum_PHUM167630|protein hunchback, putative; K09213 hunchback (A)	[R]	General function prediction only	Transcriptional repressor CTCF GN=CTCF OS=Gallus gallus (Chicken) PE=1 SV=1	PREDICTED: zinc finger protein 142 isoform X1 [Latimeria chalumnae]
Marker37427	GeMoMaG011541.1	--	--	--	--	--	PREDICTED: TBC1 domain family member 2A [Anolis carolinensis]
Marker60733	GeMoMaG021294.1	--	--	--	--	--	PREDICTED: uncharacterized protein LOC102082786 [Oreochromis niloticus]
Marker60734	GeMoMaG021294.1	--	--	--	--	--	PREDICTED: uncharacterized protein LOC102082786 [Oreochromis niloticus]
Marker101296	GeMoMaG047518.1	--	K01277|0|nvi:100117644|dipeptidyl peptidase 3; K01277 dipeptidyl-peptidase III [EC:3.4.14.4] (A)	[R]	General function prediction only	--	PREDICTED: dipeptidyl peptidase 3 [Astyanax mexicanus]
Marker60200	GeMoMaG028689.1	--	--	[R]	General function prediction only	--	PREDICTED: uncharacterized protein LOC102079324 [Oreochromis niloticus]
Marker99660	GeMoMaG044388.1	--	--	[R]	General function prediction only	--	PREDICTED: uncharacterized protein K02A2.6-like [Oreochromis niloticus]
Marker99660	GeMoMaG035535.1	--	--	[R]	General function prediction only	--	PREDICTED: uncharacterized protein K02A2.6-like [Oreochromis niloticus]
Marker99660	GeMoMaG022399.1	--	--	[R]	General function prediction only	--	PREDICTED: uncharacterized protein K02A2.6-like [Oreochromis niloticus]
Marker60201	GeMoMaG028689.1	--	--	[R]	General function prediction only	--	PREDICTED: uncharacterized protein LOC102079324 [Oreochromis niloticus]
Marker99661	GeMoMaG044388.1	--	--	[R]	General function prediction only	--	PREDICTED: uncharacterized protein K02A2.6-like [Oreochromis niloticus]
Marker99661	GeMoMaG035535.1	--	--	[R]	General function prediction only	--	PREDICTED: uncharacterized protein K02A2.6-like [Oreochromis niloticus]
Marker99661	GeMoMaG022399.1	--	--	[R]	General function prediction only	--	PREDICTED: uncharacterized protein K02A2.6-like [Oreochromis niloticus]
Marker27772	GeMoMaG045796.1	Biological Process: retinal pigment epithelium development (GO:0003406);; Molecular Function: sequence-specific DNA binding transcription factor activity (GO:0003700);; Cellular Component: nucleus (GO:0005634);; Biological Process: midbrain development (GO:0030901);; Biological Process: hindbrain development (GO:0030902);; Biological Process: midbrain-hindbrain boundary development (GO:0030917);;…	K18490|2.39596e-27|lgi:LOTGIDRAFT_194184|hypothetical protein; K18490 homeobox protein OTX2 (A)	[K]	Transcription	Homeobox protein otx5-B GN=otx5-b OS=Xenopus laevis (African clawed frog) PE=2 SV=1	PREDICTED: homeobox protein otx5-like [Meleagris gallopavo]
Marker27771	GeMoMaG045796.1	Biological Process: retinal pigment epithelium development (GO:0003406);; Molecular Function: sequence-specific DNA binding transcription factor activity (GO:0003700);; Cellular Component: nucleus (GO:0005634);; Biological Process: midbrain development (GO:0030901);; Biological Process: hindbrain development (GO:0030902);; Biological Process: midbrain-hindbrain boundary development (GO:0030917);;…	K18490|2.39596e-27|lgi:LOTGIDRAFT_194184|hypothetical protein; K18490 homeobox protein OTX2 (A)	[K]	Transcription	Homeobox protein otx5-B GN=otx5-b OS=Xenopus laevis (African clawed frog) PE=2 SV=1	PREDICTED: homeobox protein otx5-like [Meleagris gallopavo]
Marker27773	GeMoMaG045796.1	Biological Process: retinal pigment epithelium development (GO:0003406);; Molecular Function: sequence-specific DNA binding transcription factor activity (GO:0003700);; Cellular Component: nucleus (GO:0005634);; Biological Process: midbrain development (GO:0030901);; Biological Process: hindbrain development (GO:0030902);; Biological Process: midbrain-hindbrain boundary development (GO:0030917);;…	K18490|2.39596e-27|lgi:LOTGIDRAFT_194184|hypothetical protein; K18490 homeobox protein OTX2 (A)	[K]	Transcription	Homeobox protein otx5-B GN=otx5-b OS=Xenopus laevis (African clawed frog) PE=2 SV=1	PREDICTED: homeobox protein otx5-like [Meleagris gallopavo]
Marker47348	GeMoMaG017991.1	--	--	--	--	--	PREDICTED: uncharacterized protein LOC104957210, partial [Notothenia coriiceps]
Marker47349	GeMoMaG017991.1	--	--	--	--	--	PREDICTED: uncharacterized protein LOC104957210, partial [Notothenia coriiceps]
Marker76799	GeMoMaG043855.1	--	--	[R]	General function prediction only	--	PREDICTED: TBC1 domain family member 2A [Anolis carolinensis]
Marker76799	GeMoMaG037532.1	--	--	--	--	--	PREDICTED: TBC1 domain family member 2A [Anolis carolinensis]
Marker76799	GeMoMaG030436.1	--	--	--	--	--	PREDICTED: TBC1 domain family member 2A [Anolis carolinensis]
Marker76799	GeMoMaG000797.1	--	--	[R]	General function prediction only	--	PREDICTED: uncharacterized protein LOC101733709 [Xenopus (Silurana) tropicalis]
Marker49949	GeMoMaG056091.1	--	--	[R]	General function prediction only	--	PREDICTED: uncharacterized protein LOC104960745, partial [Notothenia coriiceps]
Marker49949	GeMoMaG023272.1	--	--	[R]	General function prediction only	--	PREDICTED: uncharacterized protein LOC101473788 [Maylandia zebra]
Marker49949	GeMoMaG011780.1	--	--	[R]	General function prediction only	--	PREDICTED: uncharacterized protein K02A2.6-like [Oreochromis niloticus]
Marker49951	GeMoMaG062225.1	--	--	[R]	General function prediction only	--	PREDICTED: uncharacterized protein LOC101473788 [Maylandia zebra]
Marker49951	GeMoMaG034166.1	--	--	--	--	--	PREDICTED: uncharacterized protein LOC102784433 [Neolamprologus brichardi]
Marker49951	GeMoMaG033326.1	--	--	[R]	General function prediction only	--	unnamed protein product [Tetraodon nigroviridis]
Marker49951	GeMoMaG004395.1	--	--	[R]	General function prediction only	--	PREDICTED: uncharacterized protein LOC104960745, partial [Notothenia coriiceps]
Marker49951	GeMoMaG003668.1	--	--	--	--	--	PREDICTED: extracellular calcium-sensing receptor-like [Neolamprologus brichardi]
Marker96216	GeMoMaG054993.1	--	--	--	--	--	lambda-recombinase-like protein, partial [Tetraodon nigroviridis]
Marker96878	GeMoMaG038013.1	--	--	--	--	--	PREDICTED: RNA-directed DNA polymerase from mobile element jockey-like, partial [Xenopus (Silurana) tropicalis]
